# Supplementary material for: Reverse‐Engineered Gas‐Fermenting Acetogen Strains Recover Enhanced Phenotypes From Autotrophic Adaptive Laboratory Evolution
Source: Microb Biotechnol. 2025 Aug 10;18(8):e70208. doi: 10.1111/1751-7915.70208 (PMC12335938; doi:10.1111/1751-7915.70208)
Supplement: Supplementary file 7 — Table S1: Primers used in this study. [file MBT2-18-e70208-s006.xlsx]

## Sheet: Table S1
Table S1. Primers used in this study.
Bold font denotes unique sgRNA sequence. kb, kilobase; sgRNA, single guide RNA; KO, knock-out; up, upstream; dn, downstream; R, reverse; F, forward
Oligonucleotide	Nucleotide sequence (5`-3`)	Function
pNC_gRNA_OE_R	ACTAGTATTATACCTAGGACTGAGCTAGCTGTCAACTGCAGC	Reverse primer for sgRNA swapping via quick-change PCR protocol
AAP_gRNA1_F	GTCCTAGGTATAATACTAGTACGGCTATAGCCATGGTTATGTTTTAGAGCTAGAAATAGCAAGTTAAA	sgRNA for CLAU_0471
AAP_gRNA3_F	GTCCTAGGTATAATACTAGTGCACCTATTATTTCTCTAGCGTTTTAGAGCTAGAAATAGCAAGTTAAA	sgRNA for CLAU_0471
AAP_1kb_UP_F	TTGAAAAAGTGGCACCGAGTCGGTGCTTTTTTGCGGCCGCTACAGAAATGTCGACAAGTGATCTC	Amplification of 1kb region upstream CLAU_0471
AAP_1kb_UP_R	GAATAACAATAGAATTGAATGCATAAAAAGCAAAGGGTTAAAGTGTTTAG	Amplification of 1kb region upstream CLAU_0471
AAP_1kb_DN_F	TATGCATTCAATTCTATTGTTATTCAATCAAATATCCCCCTCTTTGA	Amplification of 1kb region downstream CLAU_0471
AAP_1kb_DN_R	TATTATTATTTTTATCAATATATTTTGTTAAAAACTCGAGACATATGTGCAGTGTTGAATACACG	Amplification of 1kb region downstream CLAU_0471
pNickClos-F	GTCGTTGTTTAGGTGTGTTGTAATAC	Plasmid confirmation via sanger sequencing
pNickClos-R	ATCCGCTTTATCAGTAGAATCTACC	Plasmid confirmation via sanger sequencing
acsB-F	GGTGCATTAGATATAGTAAGAAGTTTG	C. autoethanogenum strain confirmation
acsB-R	ACTTCTCCCTGATCTGCACAC	C. autoethanogenum strain confirmation
oriT_traJ-F	AGTCTAACACACTAGACTTATTTACTTCGTAATTAAGAGGCGGGGTC ATTATAGCGATTT	Plasmid transformation strain control
oriT_traJ-R	TTAAAGGTTTTATACTTTTGGTCGTAGAGCACACGGTTAGGGTACTTCA CCAGCTCCGCG	Plasmid transformation strain control
AAP_KO_ctrl_F	ATTCCAATACTTGCAAGAGATTG	Screening and confirmation of CLAU_0471 KO
AAP_KO_ctrl_R	ATCGTCAAATCCTCTAAGTAACTGTG	Screening and confirmation of CLAU_0471 KO
AAP_seq_ctrl_R	CTAAGCACTACAAACAGCATGACA	Sequencing primer for confirmation of CLAU_0471 KO
