# Supplementary material for: Reverse‐Engineered Gas‐Fermenting Acetogen Strains Recover Enhanced Phenotypes From Autotrophic Adaptive Laboratory Evolution
Source: Microb Biotechnol. 2025 Aug 10;18(8):e70208. doi: 10.1111/1751-7915.70208 (PMC12335938; doi:10.1111/1751-7915.70208)
Supplement: Supplementary file 8 — Table S2: Strains and plasmids used for genetic engineering in this study. [file MBT2-18-e70208-s001.xlsx]

## Sheet: Table S2
Table S2. Strains and plasmids used for genetic engineering in this study.
See Supplementary Files 1 and 2 for plasmids maps.
Strain or Plasmid	Target Gene	Characteristics	References and Sources
Strain
C. autoethanogenumJA1-1	-	Wild-type strain of C. autoethanogenum	DSMZ (DSM10061)
NEB® Turbo E. coli	-	Commercial transformation host	New England BioLabs
E. coli NEB Express	-	Highly competent commercial transformation host with no DNA methylation at DCM site (CCWGG)	New England BioLabs
Plasmids
pGFT108	CLAU_0471	CLAU_0471 sgRNA1, CLAU_0471_HA (2033 bp)	This study
pGFT109	CLAU_0471	CLAU_0471 sgRNA2, CLAU_0471_HA (2033 bp)	This study
