# Supplementary material for: Reverse‐Engineered Gas‐Fermenting Acetogen Strains Recover Enhanced Phenotypes From Autotrophic Adaptive Laboratory Evolution
Source: Microb Biotechnol. 2025 Aug 10;18(8):e70208. doi: 10.1111/1751-7915.70208 (PMC12335938; doi:10.1111/1751-7915.70208)
Supplement: Supplementary file 9 — Table S3: Summary of in silico estimation of intracellular metabolic fluxes with the GEM iCLAU786. [file MBT2-18-e70208-s013.xlsx]

## Sheet: Table S3
Table S3. Summary of in silico estimation of intracellular metabolic fluxes with the GEM iCLAU786.
Complete results for all fluxes are in Table S4 while metabolites of GEM iCLAU786 metabolites can be found in de Lima et al. 2022 (DOI: 10.3389/fbioe.2022.879578). Number behind D denotes dilution rate of chemostat culture.
	RE1								RE3							LAbrini
	D1				D2				D0.5				D1			D1				D2
	Rep1	Rep2	Rep3	Rep4	Rep1	Rep2	Rep3	Rep4	Rep1	Rep2	Rep3	Rep4	Rep1	Rep2	Rep3	Rep1	Rep2	Rep3	Rep4	Rep1	Rep2	Rep3	Rep4
Specific uptake rate (mmol/gDCW/h)
CO	32.022	31.742	33.074	31.913	56.475	56.258	57.357	54.917	18.572	19.284	19.859	19.986	31.508	31.601	33.219	36.46	35.23	37.02	36.76	58.74	58.14	60.73	58.04
H2	15.0076	14.4364	13.6354	14.5798	19.9492	21.2212	19.8933	21.1929	7.682	8.494	8.399	7.802	11.4501	12.3806	11.5545	18.8538	18.2508	18.0318	18.3896	28.0285	27.915	32.1768	26.9984
Cysteine	0.2	0.2	0.2	0.2	0.2	0.2	0.2	0.2	0.2	0.2	0.2	0.2	0.2	0.2	0.2	0.2	0.2	0.2	0.2	0.2	0.2	0.2	0.2
Specific production rate (mmol/gDCW/h)
Acetate	3.957	4.37	3.904	4.332	3.837	4.751	4.312	4.618	2.586	3.302	3.197	2.596	2.946	3.434	3.028	5.16	4.24	5.29	5.15	4.87	4.07	4.88	5.38
Ethanol	4.244	3.835	4.051	3.936	7.361	6.994	7.092	6.927	1.965	1.48	1.507	2.095	3.467	3.308	3.592	4.21	4.47	4.03	4.17	8.5	9.04	9.77	7.92
CO2	12.792	11.854	13.018	11.992	23.51	22.114	23.133	21.5	6.628	5.691	5.573	7.447	11.615	10.576	12.166	11.35	10.97	11.18	11.18	22.3	22.73	23.6	22.4
2,3-BDO	0.267	0.173	0.232	0.175	0.56	0.488	0.497	0.492	0.105	0.061	0.061	0.128	0.327	0.263	0.316	0.28	0.27	0.21	0.23	0.6	0.6	0.61	0.65
Specific growth rate (h-1)	0.04	0.0405	0.0401	0.0397	0.0818	0.0839	0.0862	0.0804	0.0223	0.0225	0.022	0.0221	0.0398	0.0428	0.0424	0.042	0.039	0.043	0.041	0.081	0.077	0.087	0.084
Maintenance ATP costs (mmol/gDCW/h)	7.29941	6.11758	5.75819	6.27295	5.61632	5.41751	4.64708	5.4763	2.58617	2.21522	1.28565	2.95436	1.86758	1.18471	1.39739	5.01898	4.04252	3.83739	4.20283	8.55013	8.87963	11.8284	8.95771
ATP producing reactions (mmol/gDCW/h)
ATPase	10.9773	10.705	10.8533	10.7754	17.6022	17.7396	17.7385	17.3876	6.02681	6.25199	6.2521	6.41388	9.67685	9.77829	10.0638	12.2909	11.7356	12.1819	12.1883	19.5712	19.3917	21.0448	19.3807
Acetate kinase	8.16155	8.16506	7.91546	8.22885	11.1173	11.6623	11.319	11.4657	4.52901	4.75981	4.6823	4.66921	6.37375	6.69979	6.57819	9.32858	8.67154	9.2776	9.27957	13.2901	13.0341	14.5642	13.2172
Total specific ATP production rate (mmol/gDCW/h)	19.1388	18.87	18.7687	19.0042	28.7195	29.4019	29.0575	28.8533	10.5558	11.0118	10.9344	11.0831	16.0506	16.4781	16.642	21.6195	20.4071	21.4595	21.4679	32.8613	32.4258	35.609	32.5979
Maintenance ATP costs from total ATP production (%)	38.1392	32.4195	30.6797	33.0082	19.5558	18.4257	15.9927	18.9798	24.4999	20.1168	11.7578	26.6565	11.6356	7.18958	8.3968	23.2151	19.8094	17.882	19.5773	26.0188	27.3845	33.2175	27.4795
Main ATP consuming reactions (mmol/gDCW/h)
Tetrahydrofolate ligase	10.0037	10.8938	11.1702	10.9093	19.349	20.1339	20.4543	19.6871	6.94621	7.76396	8.63909	7.11446	12.3564	13.3291	13.2987	14.6729	14.5747	15.6486	15.3834	20.5937	20.0123	19.7878	19.785
Oxaloacetate carboxy-lyase	0	0.130228	0.128942	0.127656	0.263029	0.269781	0.277177	0.258527	0	0.072349	0.0707413	0.0710628	0.127977	0.137624	0.136338	0.135052	0	0.138267	0.131836	0.260456	0.247594	0	0.270103
1,3-Bisphospho-D-glycerate forming	0.112968	0.11438	0.11325	0.11212	0.231019	0.236949	0.243445	0.227065	0.0629794	0.0635443	0.0621322	0.0624146	0.112403	0.120875	0.119746	0.118616	0.110143	0.12144	0.115792	0.228759	0.217463	0.245704	0.237232
Carbon-dioxide ligase	0.099218	0.230686	0.228408	0.22613	0.46593	0.477891	0.490992	0.457955	0.055314	0.128159	0.125311	0.125881	0.226699	0.243787	0.241509	0.23923	0.0967376	0.244926	0.233534	0.461373	0.438589	0.215799	0.478461
Ammonia ligase	0.0577372	0.0584589	0.0578815	0.0573041	0.118072	0.121104	0.124424	0.116052	0.0321885	0.0324772	0.0317554	0.0318998	0.0574485	0.0617788	0.0612014	0.060624	0.0562937	0.0620674	0.0591806	0.116918	0.111144	0.125578	0.121248
CMP phosphotransferase	0.0317465	0.0321433	0.0318258	0.0315084	0.0649215	0.0665882	0.0684136	0.0638104	0.0176987	0.0178574	0.0174606	0.0175399	0.0315877	0.0339687	0.0336513	0.0333338	0.0309528	0.0341274	0.0325401	0.0642866	0.0611119	0.0690486	0.0666676
Threonine biosynthesis	0.0294328	0.0298007	0.0295064	0.029212	0.06019	0.0617352	0.0634276	0.0591599	0.0164088	0.0165559	0.016188	0.0162616	0.0292856	0.0314931	0.0311987	0.0309044	0.028697	0.0316402	0.0301686	0.0596014	0.0566581	0.0640163	0.0618088
Aspartate degradation, Lysine, Threonine synthesis	0.0487987	0.0494087	0.0489207	0.0484327	0.0997933	0.102355	0.105161	0.0980854	0.0272053	0.0274493	0.0268393	0.0269613	0.0485547	0.0522146	0.0517266	0.0512386	0.0475787	0.0524586	0.0500187	0.0988173	0.0939375	0.106137	0.102477
Ferredoxin involving reactions (mmol/gDCW/h)
Methylene reductase	9.02166	8.81413	8.69351	8.85554	13.0508	13.4516	13.1722	13.2118	4.90225	5.38958	5.259	5.20842	7.34257	7.52582	7.54662	10.2266	9.50761	10.0097	10.0303	15.2911	14.9328	16.6953	15.3136
CO dehydrogenase	23.0058	22.9334	24.386	23.0629	43.4353	42.8179	44.1966	41.7161	13.6728	13.8975	14.603	14.7806	24.1709	24.081	25.6782	26.2391	25.7277	27.0161	26.7353	43.4599	43.2177	44.0466	42.7379
NADP-dependent electron-bifurcating [FeFe]-hydrogenase	2.502	1.77134	1.23267	1.83531	0.300153	0.543767	0	0.752953	0.367919	0.365046	0	0.343792	0	0	0	2.09049	1.83808	1.19162	1.50315	3.71746	3.95142	6.19458	3.60677
PFOR	-0.71844	-0.505627	-0.636025	-0.486084	-1.64377	-1.49215	-1.54788	-1.46137	-0.294261	-0.550082	-0.49878	-0.46094	-0.827859	-0.674435	-0.818264	-0.749252	-0.697941	-0.579856	-0.605549	-1.71414	-1.62598	-1.82292	-1.7989
Nfn Complex	-3.46211	-3.7262	-3.93321	-3.71088	-6.789	-6.87818	-7.16222	-6.63603	-2.37994	-2.62605	-2.80077	-2.54407	-4.09913	-4.21645	-4.42374	-4.28045	-4.03199	-4.62652	-4.47093	-6.19646	-5.88006	-5.6903	-6.27819
Aldehyde ferredoxin oxidoreductase (AOR)	-4.22392	-3.81467	-4.03087	-3.91607	-7.31994	-6.95188	-7.04873	-6.88664	-1.95381	-1.4687	-1.49596	-2.08391	-3.44702	-3.28651	-3.57072	-4.18892	-4.45042	-4.00841	-4.14942	-8.45934	-9.00135	-9.72633	-7.87783
Rnf Complex	-26.125	-25.4724	-25.712	-25.6407	-41.0336	-41.491	-41.3295	-40.6969	-14.315	-15.0073	-14.9465	-15.2439	-22.6863	-22.9552	-23.54	-29.3376	-27.893	-29.0027	-29.0429	-46.0986	-45.5945	-49.6969	-45.7033
Formate dehydrogenase (ferredoxin added)	0	4.9658e-28	2.25835e-26	2.73841e-28	0	9.43517e-29	-0.280432	0	-4.57753e-28	-5.82788e-30	-0.120022	0	-0.453142	-0.474206	-0.872021	0	2.23901e-28	0	0	-1.35631e-28	-7.13535e-28	3.77407e-28	1.12043e-28
Main NADH involving reactions (mmol/gDCW/h)
Rnf	26.125	25.4724	25.712	25.6407	41.0336	41.491	41.3295	40.6969	14.315	15.0073	14.9465	15.2439	22.6863	22.9552	23.54	29.3376	27.893	29.0027	29.0429	46.0986	45.5945	49.6969	45.7033
isopropyl malate oxidoreductase	0.00835954	0.00846403	0.00838044	0.00829684	0.0170953	0.0175341	0.0180148	0.0168027	0.00466044	0.00470224	0.00459775	0.00461865	0.00831774	0.00894471	0.00886111	0.00877752	0.00815055	0.00898651	0.00856853	0.0169281	0.0160921	0.018182	0.017555
Ethanol:NAD+ oxidoreductase	-4.244	-3.835	-4.051	-3.936	-7.361	-6.994	-7.092	-6.927	-1.965	-1.48	-1.507	-2.095	-3.467	-3.308	-3.592	-4.21	-4.47	-4.03	-4.17	-8.5	-9.04	-9.77	-7.92
Nfn	-3.46211	-3.7262	-3.93321	-3.71088	-6.789	-6.87818	-7.16222	-6.63603	-2.37994	-2.62605	-2.80077	-2.54407	-4.09913	-4.21645	-4.42374	-4.28045	-4.03199	-4.62652	-4.47093	-6.19646	-5.88006	-5.6903	-6.27819
NAD-dependent electron-bifurcating methylenetetrahydrofolate reductase	-18.0433	-17.6283	-17.387	-17.7111	-26.1016	-26.9031	-26.3444	-26.4237	-9.8045	-10.7792	-10.518	-10.4168	-14.6851	-15.0516	-15.0932	-20.4532	-19.0152	-20.0195	-20.0607	-30.5823	-29.8655	-33.3905	-30.6272
D-Glyceraldehyde-3-phosphate:NAD+ oxidoreductase(phosphorylating)	-0.112968	-0.11438	-0.11325	-0.11212	-0.231019	-0.236949	-0.243445	-0.227065	-0.0629794	-0.0635443	-0.0621322	-0.0624146	-0.112403	-0.120875	-0.119746	-0.118616	-0.110143	-0.12144	-0.115792	-0.228759	-0.217463	-0.245704	-0.237232
L-Homoserine:NAD+ oxidoreductase c0	-0.0310553	-0.0314435	-0.0311329	-0.0308224	-0.0635081	-0.0651385	-0.0669242	-0.0624212	-0.0173133	-0.0174686	-0.0170804	-0.0171581	-0.0309	-0.0332292	-0.0329186	-0.0326081	-0.0302789	-0.0333844	-0.0318317	-0.062887	-0.0597815	-0.0675453	-0.0652161
Main NADPH involving reactions (mmol/gDCW/h)
NADP-dependent electron-bifurcating [FeFe]-hydrogenase (Hyt)	2.502	1.77134	1.23267	1.83531	0.300153	0.543767	0	0.752953	0.367919	0.365046	0	0.343792	0	0	0	2.09049	1.83808	1.19162	1.50315	3.71746	3.95142	6.19458	3.60677
Nfn	6.92422	7.45241	7.86641	7.42175	13.578	13.7564	14.3244	13.2721	4.75988	5.2521	5.60153	5.08815	8.19825	8.4329	8.84748	8.56089	8.06398	9.25303	8.94185	12.3929	11.7601	11.3806	12.5564
L-Glutamate: NADP+ oxidoreductase (deaminating)	-0.161944	-0.163969	-0.162349	-0.16073	-0.331176	-0.339678	-0.34899	-0.325508	-0.0902839	-0.0910936	-0.0890693	-0.0894742	-0.161135	-0.17328	-0.171661	-0.170041	-0.157896	-0.17409	-0.165993	-0.327937	-0.311743	-0.352229	-0.340083
5,10-methylenetetrahydrofolate: NADP+ oxidoreductase	-9.03012	-8.82269	-8.70198	-8.86394	-13.0681	-13.4693	-13.1904	-13.2288	-4.90697	-5.39434	-5.26365	-5.21309	-7.35099	-7.53486	-7.55559	-10.2355	-9.51586	-10.0188	-10.039	-15.3083	-14.949	-16.7136	-15.3313
L-Aspartate-4-semialdehyde:NADP+ oxidoreductase (phosphorylating)	-0.0487987	-0.0494087	-0.0489207	-0.0484327	-0.0997933	-0.102355	-0.105161	-0.0980854	-0.0272053	-0.0274493	-0.0268393	-0.0269613	-0.0485547	-0.0522146	-0.0517266	-0.0512386	-0.0475787	-0.0524586	-0.0500187	-0.0988173	-0.0939375	-0.106137	-0.102477
Formate dehydrogenase (ferredoxin added)	0	4.9658e-28	2.25835e-26	2.73841e-28	0	9.43517e-29	-0.280432	0	-4.57753e-28	-5.82788e-30	-0.120022	0	-0.453142	-0.474206	-0.872021	0	2.23901e-28	0	0	-1.35631e-28	-7.13535e-28	3.77407e-28	1.12043e-28
