# Supplementary material for: Reverse‐Engineered Gas‐Fermenting Acetogen Strains Recover Enhanced Phenotypes From Autotrophic Adaptive Laboratory Evolution
Source: Microb Biotechnol. 2025 Aug 10;18(8):e70208. doi: 10.1111/1751-7915.70208 (PMC12335938; doi:10.1111/1751-7915.70208)
Supplement: Supplementary file 10 — Table S4: Complete results of in silico estimation of intracellular metabolic fluxes with the GEM iCLAU786. [file MBT2-18-e70208-s010.xlsx]

## Sheet: Table S4
Table S4. Complete results of in silico estimation of intracellular metabolic fluxes with the GEM iCLAU786.
Simulations were constrained with experimentally measured specific growth rate, substrate uptake and product secretion rates and maximisation of ATP dissipation (maintenance ATP costs) was used as the objective function. We note that formate excretion was blocked since it was not detected in exo-metabolomics. Metabolites of GEM iCLAU786 metabolites can be found in de Lima et al. 2022 (DOI: 10.338…
												RE1								RE3							Labrini
												D1				D2				D0.5				D1			D1				D2
Rxn name	Rxn description	Formula	Gene-reaction association	Genes	Proteins	Subsystem	Reversible	LB	UB	EC Number	Reactions	Rep1	Rep2	Rep3	Rep4	Rep1	Rep2	Rep3	Rep4	Rep1	Rep2	Rep3	Rep4	Rep1	Rep2	Rep3	Rep1	Rep2	Rep3	Rep4	Rep1	Rep2	Rep3	Rep4
rxn12008_c0	rxn12008 c0	(1) cpd02557[c0] + (1) cpd00012[c0] <- (1) cpd00113[c0] + (1) cpd02590[c0]	(CAETHG_RS09090)	CAETHG_RS09090		Ubiqui, Menaqui and Phylloqui Biosynthesis	0	0	1000		1 Isopentenyldiphosphate + 1 all-trans-Heptaprenyl diphosphate = 1 Farnesylfarnesylgeraniol + 1 PPi	0	0	0	0	0	0	0	0	0	0	0	0	0	0	0	0	0	0	0	0	0	-1.20851e-32	0
rxn00541_c0	L-Threonine acetaldehyde-lyase c0	(1) cpd00161[c0] -> (1) cpd00071[c0] + (1) cpd00033[c0]	(CAETHG_RS03265)	CAETHG_RS03265		Threonine degradation	0	0	1000	4.1.2.5/4.1.2.48	1 L-Threonine = 1 Acetaldehyde + 1 Glycine	0.0200786	0.0203296	0.0201288	0.019928	0.0410608	0.0421149	0.0432694	0.040358	0.0111938	0.0112942	0.0110432	0.0110934	0.0199782	0.0214841	0.0212833	0.0210825	0.0195766	0.0215845	0.0205806	0.0406592	0.0386513	0.043671	0.0421651
rxn00225_c0	ATP:acetate phosphotransferase c0	(1) cpd00196[c0] + (1) cpd00008[c0] <-> (1) cpd00067[c0] + (1) cpd00002[c0] + (1) cpd00029[c0]	(CAETHG_RS16495)	CAETHG_RS16495		Acetate Fermentation	1	-1000	1000	2.7.2.1	1 Acetylphosphate + 1 ADP = 1 H+ + 1 ATP + 1 Acetate	8.16155	8.16506	7.91546	8.22885	11.1173	11.6623	11.319	11.4657	4.52901	4.75981	4.6823	4.66921	6.37375	6.69979	6.57819	9.32858	8.67154	9.2776	9.27957	13.2901	13.0341	14.5642	13.2172
rxn01199_c0	ATP:D-xylulose 5-phosphotransferase c0	(1) cpd00002[c0] + (1) cpd00259[c0] <-> (1) cpd00198[c0] + (1) cpd00008[c0]	((CAETHG_RS17650) or (CAETHG_RS19295) or (CAETHG_RS15945))	CAETHG_RS15945 CAETHG_RS17650 CAETHG_RS19295		Xylose Degradation	1	-1000	1000	2.7.1.17	1 ATP + 1 D-Lyxulose = 1 D-Xylulose5-phosphate + 1 ADP	0	0	0	0	0	0	0	0	0	0	0	0	0	0	0	0	0	0	0	0	0	0	0
rxn10215_c0	anteisoheptadecanoyl-1-acylglycerol-3-phosphate O-acyltransferase c0	(1) cpd15672[c0] + (1) cpd11434[c0] -> (1) cpd15678[c0] + (1) cpd00010[c0]	((CAETHG_RS13530) or (CAETHG_RS08580))	CAETHG_RS08580 CAETHG_RS13530		Glycerolipid and Glycerophospholipid Metabolism	0	0	1000	2.3.1.51	1 1-anteisoheptadecanoyl-sn-glycerol 3-phosphate + 1 fa12coa = 1 1,2-dianteisoheptadecanoyl-sn-glycerol 3-phosphate + 1 CoA	0	0	0	0	0	0	0	0	0	0	0	0	0	0	0	0	0	0	0	0	0	0	0
rxn02483_c0	4-Carboxymuconolactone carboxy-lyase c0	(1) cpd00067[c0] + (1) cpd00938[c0] -> (1) cpd02255[c0] + (1) cpd00011[c0]	((CAETHG_RS03005) or (CAETHG_RS07260))	CAETHG_RS03005 CAETHG_RS07260		Protocatechuate Degradation	0	0	1000	4.1.1.44	1 H+ + 1 4-Carboxymuconolactone = 1 3-oxoadipate-enol-lactone + 1 CO2	0	0	0	0	0	0	0	0	0	0	0	0	0	0	0	0	0	0	0	0	0	0	0
rxn00802_c0	N-(L-Argininosuccinate) arginie-lyase c0	(1) cpd02152[c0] <-> (1) cpd00106[c0] + (1) cpd00051[c0]	(CAETHG_RS13585)	CAETHG_RS13585		Arginine biosynthesis	1	-1000	1000	4.3.2.1	1 L-Argininosuccinate = 1 Fumarate + 1 L-Arginine	0.00183866	0.00186164	0.00184325	0.00182487	0.00376005	0.00385658	0.0039623	0.0036957	0.00102505	0.00103424	0.00101126	0.00101586	0.00182946	0.00196736	0.00194898	0.00193059	0.00179269	0.00197656	0.00188462	0.00372328	0.00353941	0.00399908	0.00386118
rxn03638_c0	Acetyl-CoA:D-glucosamine-1-phosphate N-acetyltransferase c0	(1) cpd03671[c0] + (1) cpd00022[c0] -> (1) cpd00067[c0] + (1) cpd02611[c0] + (1) cpd00010[c0]	((CAETHG_RS09810) and (CAETHG_RS09810))	CAETHG_RS09810		UDP-N-acetylmuramate biosynthesis	0	0	1000	2.3.1.157	1 D-Glucosamine1-phosphate + 1 Acetyl-CoA = 1 H+ + 1 N-Acetyl-D-glucosamine1-phosphate + 1 CoA	0.00950561	0.00962443	0.00952937	0.00943432	0.019439	0.019938	0.0204846	0.0191063	0.00529938	0.0053469	0.00522808	0.00525185	0.00945808	0.010171	0.0100759	0.00998089	0.00926797	0.0102185	0.00974325	0.0192489	0.0182983	0.0206747	0.0199618
rxn06078_c0	O-Acetyl-L-homoserine acetate-lyase (adding methanethiol) c0	(1) cpd00790[c0] + (1) cpd00268[c0] + (1) cpd11421[c0] -> (1) cpd11420[c0] + (1) cpd00135[c0] + (1) cpd00081[c0] + (1) cpd00029[c0]	((CAETHG_RS13550) or (CAETHG_RS19855))	CAETHG_RS13550 CAETHG_RS19855		Sulfate Assimilation	0	0	1000	2.5.1.49	1 O-Acetyl-L-homoserine + 1 H2S2O3 + 1 trdrd = 1 trdox + 1 Homocysteine + 1 Sulfite + 1 Acetate	0	0	0	0	0	0	0	0	0	0	0	0	0	0	0	0	0	0	0	0	0	0	0
rxn00868_c0	Butanoyl-CoA:(acceptor) 2,3-oxidoreductase c0	(1) cpd00003[c0] + (1) cpd00120[c0] <- (1) cpd00067[c0] + (1) cpd00650[c0] + (1) cpd00004[c0]	((CAETHG_RS08650) or (CAETHG_RS08660))	CAETHG_RS08650 CAETHG_RS08660		Butyrate Synthesis	0	0	1000	1.3.8.1	1 H+ + 1 Crotonyl-CoA + 1 NADH = 1 NAD + 1 Butyryl-CoA	0	0	0	0	0	0	0	0	0	0	0	0	0	0	0	0	0	0	0	0	0	0	0
rxn01675_c0	dTTP:alpha-D-glucose-1-phosphate thymidylyltransferase c0	(1) cpd00357[c0] + (1) cpd00089[c0] <-> (1) cpd00626[c0] + (1) cpd00012[c0]	((CAETHG_RS12970) or (CAETHG_RS12870))	CAETHG_RS12870 CAETHG_RS12970		dTDP-L-rhamnoase synthesis	1	-1000	1000	2.7.7.24	1 TTP + 1 Glucose-1-phosphate = 1 dTDPglucose + 1 PPi	0	0	0	0	0	0	0	0	0	0	0	0	0	0	0	0	0	0	0	0	0	0	0
rxn12636_c0	aminopeptidase c0	(1) cpd00067[c0] + (1) cpd00001[c0] + (1) cpd11590[c0] <-> (1) cpd00060[c0] + (1) cpd00035[c0]	(((CAETHG_RS04585) or (CAETHG_RS15660)) or (CAETHG_RS07155) or (CAETHG_RS03545))	CAETHG_RS03545 CAETHG_RS04585 CAETHG_RS07155 CAETHG_RS15660		Protein Degradation	1	-1000	1000		1 H+ + 1 H2O + 1 met-L-ala-L = 1 L-Methionine + 1 L-Alanine	0	0	0	0	0	0	0	0	0	0	0	0	0	0	0	0	0	0	0	0	0	0	0
rxn12644_c0	aminopeptidase c0	(1) cpd00001[c0] + (1) cpd11582[c0] <-> (1) cpd00161[c0] + (1) cpd00035[c0]	(((CAETHG_RS04585) or (CAETHG_RS15660)) or (CAETHG_RS03545) or (CAETHG_RS07155))	CAETHG_RS03545 CAETHG_RS04585 CAETHG_RS07155 CAETHG_RS15660		Protein Degradation	1	-1000	1000		1 H2O + 1 ala-L-Thr-L = 1 L-Threonine + 1 L-Alanine	0	0	0	0	0	0	0	0	0	0	0	0	0	0	0	0	0	0	0	0	0	0	0
rxn05536_c0	Dipeptide transport via ABC system (met-ala) c0	(1) cpd00002[c0] + (1) cpd00001[c0] + (1) cpd11590[e0] -> (1) cpd00067[c0] + (1) cpd00009[c0] + (1) cpd00008[c0] + (1) cpd11590[c0]	(CAETHG_RS07520)	CAETHG_RS07520		Dipeptide ABC transporter	0	0	1000		1 ATP + 1 H2O + 1 met-L-ala-L = 1 H+ + 1 Phosphate + 1 ADP + 1 met-L-ala-L	0	0	0	0	0	0	0	0	0	0	0	0	0	0	0	0	0	0	0	0	0	0	0
rxn05544_c0	Dipeptide transport via ABC system (ala-leu) c0	(1) cpd00002[c0] + (1) cpd00001[c0] + (1) cpd11583[e0] -> (1) cpd00067[c0] + (1) cpd00009[c0] + (1) cpd00008[c0] + (1) cpd11583[c0]	(CAETHG_RS07520)	CAETHG_RS07520		Dipeptide ABC transporter	0	0	1000		1 ATP + 1 H2O + 1 Ala-Leu = 1 H+ + 1 Phosphate + 1 ADP + 1 Ala-Leu	0	0	0	0	0	0	0	0	0	0	0	0	0	0	0	0	0	0	0	0	0	0	0
rxn05549_c0	Deoxyribose transport via ABC system c0	(1) cpd00002[c0] + (1) cpd00001[c0] + (1) cpd01242[e0] -> (1) cpd00067[c0] + (1) cpd00009[c0] + (1) cpd01242[c0] + (1) cpd00008[c0]	((CAETHG_RS10995) and ((CAETHG_RS11000) or (CAETHG_RS08750)) and ((CAETHG_RS11005) or (CAETHG_RS08745)) and ())	CAETHG_RS08745 CAETHG_RS08750 CAETHG_RS10995 CAETHG_RS11000 CAETHG_RS11005		Transport Reactions	0	0	1000		1 ATP + 1 H2O + 1 Thyminose = 1 H+ + 1 Phosphate + 1 Thyminose + 1 ADP	0	0	0	0	0	0	0	0	0	0	0	0	0	0	0	0	0	0	0	0	0	0	0
rxn03910_c0	2-Phospho-4-(cytidine 5'-diphospho)-2-C-methyl-D-erythritol c0	(1) cpd08288[c0] <-> (1) cpd08301[c0] + (1) cpd00046[c0]	(CAETHG_RS11150)	CAETHG_RS11150		Methylerythritol Phosphate Pathway	1	-1000	1000	4.6.1.2	1 2-phospho-4--cytidine5-diphospho-2-C-methyl-D-erythritol = 1 2-C-methyl-D-erythritol2-4-cyclodiphosphate + 1 CMP	0	0	0	0	0	0	0	0	0	0	0	0	0	0	0	0	0	0	0	0	0	0	0
rxn05616_c0	magnesium transport in/out via permease (no H+) c0	(1) cpd00254[c0] <-> (1) cpd00254[e0]	((CAETHG_RS01345) or (CAETHG_RS14785))	CAETHG_RS01345 CAETHG_RS14785		Transport Reactions	1	-1000	1000		1 Mg = 1 Mg	-0.00034056	-0.000344817	-0.000341411	-0.000338006	-0.000696445	-0.000714325	-0.000733907	-0.000684526	-0.000189862	-0.000191565	-0.000187308	-0.000188159	-0.000338857	-0.000364399	-0.000360994	-0.000357588	-0.000332046	-0.000366102	-0.000349074	-0.000689634	-0.000655578	-0.000740718	-0.000715176
cpd00254_ext_b		(1) cpd00254[e0] <-> (1) cpd00254[b]				Exchange Reactions	1	-1000	0		1 Mg =	-0.00034056	-0.000344817	-0.000341411	-0.000338006	-0.000696445	-0.000714325	-0.000733907	-0.000684526	-0.000189862	-0.000191565	-0.000187308	-0.000188159	-0.000338857	-0.000364399	-0.000360994	-0.000357588	-0.000332046	-0.000366102	-0.000349074	-0.000689634	-0.000655578	-0.000740718	-0.000715176
rxn08527_c0	fumarate reductase c0	(1) cpd00106[c0] + (1) cpd15499[c0] <-> (1) cpd00036[c0] + (1) cpd15500[c0]	(((CAETHG_RS01630) and (CAETHG_RS01620)) or (() and () and () and () and () and ((CAETHG_RS14560) or (CAETHG_RS04915))) or (CAETHG_RS01620))	CAETHG_RS01620 CAETHG_RS01630 CAETHG_RS04915 CAETHG_RS14560		Citric Acid Cycle	1	-1000	1000	1.3.99.1	1 Fumarate + 1 Menaquinol 8 = 1 Succinate + 1 Menaquinone 8	0	0	0	0	0	0.0201306	0	0.0192908	0	0	0.00527858	0.00530258	0.00954943	0.0102692	0	0	0	0	0.00983736	0	0	0.0208744	0
rxn12848_c0	Gly-Cys ABC transporters c0	(1) cpd00002[c0] + (1) cpd15603[e0] + (1) cpd00001[c0] -> (1) cpd15603[c0] + (1) cpd00009[c0] + (1) cpd00008[c0]	(CAETHG_RS07520)	CAETHG_RS07520		Transport Reactions	0	0	1000		1 ATP + 1 Gly-Cys + 1 H2O = 1 Gly-Cys + 1 Phosphate + 1 ADP	0	0	0	0	0	0	0	0	0	0	0	0	0	0	0	0	0	0	0	0	0	0	0
rxn00369_c0	GTP:cytidine 5'-phosphotransferase c0	(1) cpd00367[c0] + (1) cpd00038[c0] <-> (1) cpd00046[c0] + (1) cpd00031[c0]	(CAETHG_RS11755)	CAETHG_RS11755		Pyrimidine conversions	0	0	1000	2.7.1.48	1 Cytidine + 1 GTP = 1 CMP + 1 GDP	0	0	0	0	0	0	0	0	0	0	0	0	0	0	0	0	0	0	0	0	0	0	0
rxn02212_c0	2-Dehydro-3-deoxy-D-arabino-heptonate 7-phosphate phosphate-lyase c0	(1) cpd02857[c0] -> (1) cpd00067[c0] + (1) cpd00699[c0] + (1) cpd00009[c0]	(CAETHG_RS04340)	CAETHG_RS04340		Chorismate_Synthesis	0	0	1000	4.2.3.4	1 DAHP = 1 H+ + 1 5-Dehydroquinate + 1 Phosphate	0.00559273	0.00566264	0.00560671	0.00555078	0.0114371	0.0117307	0.0120523	0.0112414	0.00311795	0.00314591	0.003076	0.00308998	0.00556476	0.00598422	0.00592829	0.00587236	0.00545291	0.00601218	0.00573255	0.0113253	0.010766	0.0121642	0.0117447
rxn03419_c0	Formamidopyrimidine nucleoside triphosphate 7,8-8,9-dihydrolase c0	(1) cpd00001[c0] + (1) cpd03518[c0] <-> (1) cpd00067[c0] + (1) cpd03519[c0] + (1) cpd00047[c0]	(CAETHG_RS13405)	CAETHG_RS13405		Pterin metabolism|Methanopterin biosynthesis2|tRNA modification Archaea Henri|Folate Biosynthesis|Queuosine-Archaeosine Biosynthesis|Folate Biosynthesis (Phoenix Copy)|Zinc regulated enzymes|Pterin metabolism 3	1	-1000	1000	3.5.4.16	1 H2O + 1 Formamidopyrimidine nucleoside triphosphate = 1 H+ + 1 2,5-Diaminopyrimidine nucleoside triphosphate + 1 Formate	0	0	0	0	0	0	0	0	0	0	0	0	0	0	0	0	0	0	0	0	0	0	0
rxn02160_c0	L-Histidinol-phosphate phosphohydrolase c0	(1) cpd00001[c0] + (1) cpd00807[c0] -> (1) cpd00641[c0] + (1) cpd00067[c0] + (1) cpd00009[c0]	(CAETHG_RS16065)	CAETHG_RS16065		Histidine Biosynthesis	0	0	1000	3.1.3.15	1 H2O + 1 L-histidinol-phosphate = 1 L-Histidinol + 1 H+ + 1 Phosphate	0.000802177	0.000812204	0.000804183	0.000796161	0.00164045	0.00168257	0.00172869	0.00161238	0.000447214	0.000451225	0.000441197	0.000443203	0.000798166	0.00085833	0.000850308	0.000842286	0.000782123	0.000862341	0.000822232	0.00162441	0.00154419	0.00174474	0.00168457
rxn05614_c0	L-methionine R-oxide transport via ABC system c0	(1) cpd00002[c0] + (1) cpd00001[c0] + (1) cpd11576[e0] -> (1) cpd00067[c0] + (1) cpd00009[c0] + (1) cpd11576[c0] + (1) cpd00008[c0]	(((CAETHG_RS13380) or (CAETHG_RS05455)) and ((CAETHG_RS13375) or (CAETHG_RS12470)) and ())	CAETHG_RS05455 CAETHG_RS12470 CAETHG_RS13375 CAETHG_RS13380		Staphylococcal pathogenicity islands SaPI|Methionine Biosynthesis|Methionine Degradation	0	0	1000		1 ATP + 1 H2O + 1 L-methionine R-oxide = 1 H+ + 1 Phosphate + 1 L-methionine R-oxide + 1 ADP	0	0	0	0	0	0	0	0	0	0	0	0	0	0	0	0	0	0	0	0	0	0	0
rxn10304_c0	isopentadecanoyl-lipoteichoic acid synthesis (n-24), linked, glucose substituted c0	(1) cpd15752[c0] + (24) cpd00026[c0] <-> (1) cpd15761[c0] + (24) cpd00014[c0]	(CAETHG_RS06265)	CAETHG_RS06265		Teichoic and lipoteichoic acids biosynthesis	1	-1000	1000	2.4.1.52	1 Isopentadecanoyllipoteichoic acid (n-24), linked, unsubstituted + 24.0 UDP-glucose = 1 Isopentadecanoyllipoteichoic acid (n-24), linked, glucose substituted + 24.0 UDP	0	0	0	0	0	0	0	0	0	0	0	0	0	0	0	0	0	0	0	0	0	0	0
rxn01302_c0	L-Homoserine:NADP+ oxidoreductase c0	(1) cpd00006[c0] + (1) cpd00227[c0] <-> (1) cpd00067[c0] + (1) cpd00346[c0] + (1) cpd00005[c0]	((CAETHG_RS15215) or (CAETHG_RS13805))	CAETHG_RS13805 CAETHG_RS15215		Threonine biosynthesis	1	-1000	0	1.1.1.3	1 NADP + 1 L-Homoserine = 1 H+ + 1 L-Aspartate4-semialdehyde + 1 NADPH	0	0	0	0	0	0	0	0	0	0	0	0	0	0	0	0	0	0	0	0	0	0	0
rxn05422_c0	10-methyl-3-oxo-undecanoyl-ACP:NADP+ oxidoreductase c0	(1) cpd00067[c0] + (1) cpd11558[c0] + (1) cpd00005[c0] <-> (1) cpd00006[c0] + (1) cpd11559[c0]	((CAETHG_RS08435) or (CAETHG_RS00375) or (CAETHG_RS00860) or (CAETHG_RS04365) or (CAETHG_RS06705) or (CAETHG_RS03500) or (CAETHG_RS04680) or (CAETHG_RS09990))	CAETHG_RS00375 CAETHG_RS00860 CAETHG_RS03500 CAETHG_RS04365 CAETHG_RS04680 CAETHG_RS06705 CAETHG_RS08435 CAETHG_RS09990		mycolic acid synthesis|Fatty Acid Biosynthesis FASII	1	-1000	1000	1.1.1.0	1 H+ + 1 10-methyl-3-oxo-undecanoyl-ACP + 1 NADPH = 1 NADP + 1 10-methyl-3-hydroxy-undecanoyl-ACP	0	0	0	0	0	0	0	0	0	0	0	0	0	0	0	0	0	0	0	0	0	0	0
rxn00048_c0	6,7-Dimethyl-8-(1-D-ribityl)lumazine:6,7-dimethyl-8-(1-D-ribityl) c0	(2) cpd02656[c0] -> (1) cpd02882[c0] + (1) cpd00220[c0]	(CAETHG_RS01440)	CAETHG_RS01440		riboflavin to FAD|Riboflavin, FMN and FAD metabolism	0	0	1000	2.5.1.9	2.0 6-7-Dimethyl-8--1-D-ribityllumazine = 1 4--1-D-Ribitylamino-5-aminouracil + 1 Riboflavin	1.0296e-05	1.04247e-05	1.03217e-05	1.02188e-05	2.10553e-05	2.15959e-05	2.21879e-05	2.0695e-05	5.74002e-06	5.7915e-06	5.6628e-06	5.68854e-06	1.02445e-05	1.10167e-05	1.09138e-05	1.08108e-05	1.00386e-05	1.10682e-05	1.05534e-05	2.08494e-05	1.98198e-05	2.23938e-05	2.16216e-05
rxn07584_c0	ATP:lipoate adenylyltransferase c0	(1) cpd00067[c0] + (1) cpd00002[c0] + (1) cpd00541[c0] <-> (1) cpd14955[c0] + (1) cpd00012[c0]	((CAETHG_RS05855) or (CAETHG_RS14825))	CAETHG_RS05855 CAETHG_RS14825		Dehydrogenase complexes|Glycine cleavage system|Lipoic acid metabolism	1	-1000	1000	2.7.7.63	1 H+ + 1 ATP + 1 Lipoate = 1 Lipoyl-AMP + 1 PPi	0	0	0	0	0	0	0	0	0	0	0	0	0	0	0	0	0	0	0	0	0	0	0
rxn05298_c0	GLUt4i c0	(1) cpd00971[e0] + (1) cpd00023[e0] <-> (1) cpd00971[c0] + (1) cpd00023[c0]	(CAETHG_RS12305)	CAETHG_RS12305		Transport Reactions	1	0	0		1 Na+ + 1 L-Glutamate = 1 Na+ + 1 L-Glutamate	0	0	0	0	0	0	0	0	0	0	0	0	0	0	0	0	0	0	0	0	0	0	0
rxn00879_c0	myo-Inositol:NAD+ 2-oxidoreductase c0	(1) cpd00121[c0] + (1) cpd00003[c0] <-> (1) cpd00067[c0] + (1) cpd00524[c0] + (1) cpd00004[c0]	(CAETHG_RS06285)	CAETHG_RS06285		Inositol catabolism	1	-1000	1000	1.1.1.18	1 L-Inositol + 1 NAD = 1 H+ + 1 2-Inosose + 1 NADH	0	0	0	0	0	0	0	0	0	0	0	0	0	0	0	0	0	0	0	0	0	0	0
rxn05229_c0	NCAIR synthetase and NCAIR mutase c0	(1) cpd00002[c0] + (1) cpd02140[c0] + (1) cpd00242[c0] -> (1) cpd02893[c0] + (1) cpd00067[c0] + (1) cpd00009[c0] + (1) cpd00008[c0]	((CAETHG_RS14490) and ())	CAETHG_RS14490		De Novo Purine Biosynthesis	0	0	1000		1 ATP + 1 AIR + 1 H2CO3 = 1 5'-Phosphoribosyl-4-carboxy-5-aminoimidazole + 1 H+ + 1 Phosphate + 1 ADP	0.00856364	0.00867069	0.00858505	0.00849942	0.0175127	0.0179622	0.0184547	0.0172129	0.00477423	0.00481705	0.00471	0.00473141	0.00852083	0.0091631	0.00907746	0.00899183	0.00834955	0.00920592	0.00877774	0.0173414	0.016485	0.0186259	0.0179837
rxn12637_c0	aminopeptidase c0	(1) cpd11589[c0] + (1) cpd00001[c0] <-> (1) cpd00041[c0] + (1) cpd00033[c0]	(((CAETHG_RS04585) or (CAETHG_RS15660)) or (CAETHG_RS03545) or (CAETHG_RS07155))	CAETHG_RS03545 CAETHG_RS04585 CAETHG_RS07155 CAETHG_RS15660		Recycling of Peptidoglycan Amino Acids|Protein degradation	1	-1000	1000		1 gly-asp-L + 1 H2O = 1 L-Aspartate + 1 Glycine	0	0	0	0	0	0	0	0	0	0	0	0	0	0	0	0	0	0	0	0	0	0	0
rxn08297_c0	diacylglycerol kinase (n-C16:0) c0	(1) cpd00002[c0] + (1) cpd15309[c0] <-> (1) cpd15524[c0] + (1) cpd00008[c0]	(CAETHG_RS14270)	CAETHG_RS14270		Glycerolipid and Glycerophospholipid Metabolism in Bacteria	1	-1000	1000	2.7.1.107	1 ATP + 1 1,2-Diacyl-sn-glycerol dihexadecanoyl = 1 1,2-dihexadecanoyl-sn-glycerol 3-phosphate + 1 ADP	0	0	0	0	0	0	0	0	0	0	0	0	0	0	0	0	0	0	0	0	0	0	0
rxn00902_c0	3-Carboxy-3-hydroxy-4-methylpentanoate 3-methyl-2-oxobutanoate-lyase c0	(1) cpd00067[c0] + (1) cpd01646[c0] + (1) cpd00010[c0] <- (1) cpd00123[c0] + (1) cpd00001[c0] + (1) cpd00022[c0]	(CAETHG_RS14745)	CAETHG_RS14745		Leucine biosynthesis	0	0	1000	2.3.3.13	1 3-Methyl-2-oxobutanoate + 1 H2O + 1 Acetyl-CoA = 1 H+ + 1 2-Isopropylmalate + 1 CoA	0.00835954	0.00846403	0.00838044	0.00829684	0.0170953	0.0175341	0.0180148	0.0168027	0.00466044	0.00470224	0.00459775	0.00461865	0.00831774	0.00894471	0.00886111	0.00877752	0.00815055	0.00898651	0.00856853	0.0169281	0.0160921	0.018182	0.017555
rxn03852_c0	UDP-N-acetyl-D-mannosamine:N-acetyl-beta-D- c0	(1) cpd00946[c0] + (1) cpd00861[c0] <-> (1) cpd02967[c0] + (1) cpd00014[c0]	(CAETHG_RS06245)	CAETHG_RS06245		Vibrio Polysaccharide (VPS) Biosynthesis|Teichoic and lipoteichoic acids biosynthesis	1	-1000	1000	2.4.1.187	1 Undecaprenyl diphospho N-acetyl-glucosamine + 1 UDP-N-acetyl-D-mannosamine = 1 N-Acetyl-beta-D-mannosaminyl-1,4-N-acetyl-D- glucosaminyldiphosphoundecaprenol + 1 UDP	0	0	0	0	0	0	0	0	0	0	0	0	0	0	0	0	0	0	0	0	0	0	0
rxn00952_c0	O-Acetyl-L-homoserine acetate-lyase (adding methanethiol) c0	(1) cpd00790[c0] + (1) cpd00239[c0] -> (1) cpd00067[c0] + (1) cpd00135[c0] + (1) cpd00029[c0]	((CAETHG_RS13550) or (CAETHG_RS19855))	CAETHG_RS13550 CAETHG_RS19855		Methionine biosynthesis	0	0	1000	2.5.1.49	1 O-Acetyl-L-homoserine + 1 H2S = 1 H+ + 1 Homocysteine + 1 Acetate	0.00162253	0.00164281	0.00162658	0.00161036	0.00331807	0.00340325	0.00349655	0.00326128	0.000904559	0.000912671	0.00089239	0.000896446	0.00161441	0.0017361	0.00171988	0.00170365	0.00158196	0.00174422	0.00166309	0.00328562	0.00312336	0.003529	0.00340731
rxn03909_c0	1-Deoxy-D-xylulose-5-phosphate pyruvate-lyase (carboxylating) c0	(1) cpd00102[c0] + (1) cpd00067[c0] + (1) cpd00020[c0] -> (1) cpd08289[c0] + (1) cpd00011[c0]	(CAETHG_RS15740)	CAETHG_RS15740		Methylerythritol Phosphate Pathway	0	0	1000	2.2.1.7	1 Glyceraldehyde3-phosphate + 1 H+ + 1 Pyruvate = 1 1-deoxy-D-xylulose5-phosphate + 1 CO2	8.91e-06	9.02138e-06	8.93228e-06	8.84317e-06	1.82209e-05	1.86887e-05	1.9201e-05	1.79091e-05	4.96732e-06	5.01188e-06	4.9005e-06	4.92277e-06	8.86545e-06	9.5337e-06	9.4446e-06	9.3555e-06	8.68725e-06	9.57825e-06	9.13275e-06	1.80428e-05	1.71518e-05	1.93792e-05	1.8711e-05
rxn05187_c0	Vitamin ABC transport c0	(1) cpd00002[c0] + (1) cpd00001[c0] + (1) cpd03424[e0] -> (1) cpd00067[c0] + (1) cpd00009[c0] + (1) cpd03424[c0] + (1) cpd00008[c0]	((CAETHG_RS13145) and (CAETHG_RS13140) and (CAETHG_RS13135))	CAETHG_RS13135 CAETHG_RS13140 CAETHG_RS13145		Coenzyme B12 biosynthesis	0	0	1000		1 ATP + 1 H2O + 1 Vitamin B12 = 1 H+ + 1 Phosphate + 1 Vitamin B12 + 1 ADP	0	0	0	0	0	0	0	0	0	0	0	0	0	0	0	0	0	0	0	0	0	0	0
rxn10230_c0	anteisopentadecanoyl-CDPdiacylglycerol-serine O-phosphatidyltransferase c0	(1) cpd00054[c0] + (1) cpd15687[c0] -> (1) cpd00067[c0] + (1) cpd15693[c0] + (1) cpd00046[c0]	(CAETHG_RS11850)	CAETHG_RS11850		Glycerolipid and Glycerophospholipid Metabolism in Bacteria	0	0	1000	2.7.8.8	1 L-Serine + 1 CDP-1,2-dianteisopentadecanoylglycerol = 1 H+ + 1 Dianteisopentadecanoylphosphatidylserine + 1 CMP	0	0	0	0	0	0	0	0	0	0	0	0	0	0	0	0	0	0	0	0	0	0	0
rxn05372_c0	10-methyl-3-oxo-dodecanoyl-ACP:NADP+ oxidoreductase c0	(1) cpd00067[c0] + (1) cpd11508[c0] + (1) cpd00005[c0] <-> (1) cpd11509[c0] + (1) cpd00006[c0]	((CAETHG_RS08435) or (CAETHG_RS00375) or (CAETHG_RS00860) or (CAETHG_RS04365) or (CAETHG_RS06705) or (CAETHG_RS03500) or (CAETHG_RS04680) or (CAETHG_RS09990))	CAETHG_RS00375 CAETHG_RS00860 CAETHG_RS03500 CAETHG_RS04365 CAETHG_RS04680 CAETHG_RS06705 CAETHG_RS08435 CAETHG_RS09990		mycolic acid synthesis|Fatty Acid Biosynthesis FASII	1	-1000	1000	1.1.1.0	1 H+ + 1 10-methyl-3-oxo-dodecanoyl-ACP + 1 NADPH = 1 10-methyl-3-hydroxy-dodecanoyl-ACP + 1 NADP	0	0	0	0	0	0	0	0	0	0	0	0	0	0	0	0	0	0	0	0	0	0	0
rxn00459_c0	2-Phospho-D-glycerate hydro-lyase c0	(1) cpd00482[c0] <-> (1) cpd00001[c0] + (1) cpd00061[c0]	(CAETHG_RS08495)	CAETHG_RS08495		Glycolysis/Gluconeogenesis	1	-1000	1000	4.2.1.11	1 2-Phospho-D-glycerate = 1 H2O + 1 Phosphoenolpyruvate	-0.112968	-0.11438	-0.11325	-0.11212	-0.231019	-0.236949	-0.243445	-0.227065	-0.0629794	-0.0635443	-0.0621322	-0.0624146	-0.112403	-0.120875	-0.119746	-0.118616	-0.110143	-0.12144	-0.115792	-0.228759	-0.217463	-0.245704	-0.237232
rxn00405_c0	L-Arginine carboxy-lyase c0	(1) cpd00067[c0] + (1) cpd00051[c0] -> (1) cpd00011[c0] + (1) cpd00152[c0]	(CAETHG_RS06350)	CAETHG_RS06350		Arginine-dependent Acid Resistance	0	0	1000	4.1.1.19	1 H+ + 1 L-Arginine = 1 CO2 + 1 Agmatine	0	0	0	0	0	0	0	0	0	0	0	0	0	0	0	0	0	0	0	0	0	0	0
rxn10277_c0	isopentadecanoyl-UDP-glucosyltransferase (diglucosyl) c0	(1) cpd15743[c0] + (1) cpd00026[c0] <-> (1) cpd00014[c0] + (1) cpd15734[c0]	(CAETHG_RS11420)	CAETHG_RS11420		Teichoic and lipoteichoic acids biosynthesis	1	-1000	1000		1 Monoglucosyl-1,2 diisopentadecanoylglycerol + 1 UDP-glucose = 1 UDP + 1 Diglucosyl-1,2 diisopentadecanoylglycerol	0	0	0	0	0	0	0	0	0	0	0	0	0	0	0	0	0	0	0	0	0	0	0
rxn10225_c0	isohexadecanoyl-phosphatidate cytidylyltransferase c0	(1) cpd15682[c0] + (1) cpd00052[c0] <-> (1) cpd15688[c0] + (1) cpd00012[c0]	(CAETHG_RS16645)	CAETHG_RS16645		Glycerolipid and Glycerophospholipid Metabolism in Bacteria	1	-1000	1000	2.7.7.41	1 1,2-diisohexadecanoyl-sn-glycerol 3-phosphate + 1 CTP = 1 CDP-1,2-diisohexadecanoylglycerol + 1 PPi	0	0	0	0	0	0	0	0	0	0	0	0	0	0	0	0	0	0	0	0	0	0	0
rxn10259_c0	isoheptadecanoyl-CDPdiacylglycerol:sn-glycerol-3-phosphate 3-phosphatidyltransferase c0	(1) cpd15683[c0] + (1) cpd00080[c0] <-> (1) cpd15716[c0] + (1) cpd00046[c0]	((CAETHG_RS16745) or (CAETHG_RS06675))	CAETHG_RS06675 CAETHG_RS16745		Glycerolipid and Glycerophospholipid Metabolism in Bacteria	1	-1000	1000	2.7.8.5	1 CDP-1,2-diisoheptadecanoylglycerol + 1 Glycerol-3-phosphate = 1 Diisoheptadecanoylphosphatidylglycerophosphate + 1 CMP	0	0	0	0	0	0	0	0	0	0	0	0	0	0	0	0	0	0	0	0	0	0	0
rxn00929_c0	L-Proline:NAD+ 5-oxidoreductase c0	(1) cpd00129[c0] + (1) cpd00003[c0] <-> (1) cpd00067[c0] + (1) cpd00004[c0] + (1) cpd02431[c0]	(CAETHG_RS07730)	CAETHG_RS07730		Proline biosynthesis	1	-1000	1000	1.5.1.2	1 L-Proline + 1 NAD = 1 H+ + 1 NADH + 1 1-Pyrroline-5-carboxylate	-0.00304005	-0.00307805	-0.00304765	-0.00301725	-0.00621689	-0.0063765	-0.0065513	-0.00611049	-0.00169483	-0.00171003	-0.00167203	-0.00167963	-0.00302485	-0.00325285	-0.00322245	-0.00319205	-0.00296405	-0.00326805	-0.00311605	-0.00615609	-0.00585209	-0.0066121	-0.0063841
rxn05316_c0	INSt2r c0	(1) cpd00246[e0] + (1) cpd00067[e0] <-> (1) cpd00246[c0] + (1) cpd00067[c0]	(CAETHG_RS19245)	CAETHG_RS19245		Transport Reactions	1	-1000	1000		1 Inosine + 1 H+ = 1 Inosine + 1 H+	0	0	0	0	0	0	0	0	0	0	0	0	0	0	0	0	0	0	0	0	0	0	0
cpd00067_ext_b		(1) cpd00067[e0] <-> (1) cpd00067[b]				Exchange Reactions	1	-1000	1000		1 H+ =	13.0438	14.3083	14.1422	14.2844	21.4577	23.0911	22.947	22.5689	9.00251	10.8746	11.6072	9.30695	14.3805	15.7332	15.3456	18.8658	17.8989	19.9146	19.5501	23.7478	22.3883	22.8755	23.3513
rxn08311_c0	CDP-diacylglycerol synthetase (n-C18:0) c0	(1) cpd15526[c0] + (1) cpd00052[c0] <-> (1) cpd15421[c0] + (1) cpd00012[c0]	(CAETHG_RS16645)	CAETHG_RS16645		Glycerolipid and Glycerophospholipid Metabolism in Bacteria	1	-1000	1000	2.7.7.41	1 1,2-dioctadecanoyl-sn-glycerol 3-phosphate + 1 CTP = 1 CDP-1,2-dioctadecanoylglycerol + 1 PPi	0	0	0	0	0	0	0	0	0	0	0	0	0	0	0	0	0	0	0	0	0	0	0
rxn10288_c0	isohexadecanoyl-UDP-glucosyltransferase (monoglucosyl) c0	(1) cpd15706[c0] + (1) cpd00026[c0] <-> (1) cpd00014[c0] + (1) cpd15745[c0]	(CAETHG_RS11420)	CAETHG_RS11420		Teichoic and lipoteichoic acids biosynthesis	1	-1000	1000		1 1,2-Diisohexadecanoyl-sn-glycerol + 1 UDP-glucose = 1 UDP + 1 Monoglucosyl-1,2 diisohexadecanoylglycerol	0	0	0	0	0	0	0	0	0	0	0	0	0	0	0	0	0	0	0	0	0	0	0
rxn01492_c0	ATP:D-fructose-1-phosphate 6-phosphotransferase c0	(1) cpd00802[c0] + (1) cpd00002[c0] <-> (1) cpd00008[c0] + (1) cpd00290[c0]	(() and (CAETHG_RS00685))	CAETHG_RS00685		Glycolysis/Gluconeogenesis	1	-1000	1000	2.7.1.11	1 D-fructose-1-phosphate + 1 ATP = 1 ADP + 1 D-fructose-1,6-bisphosphate	-0.0353306	-0.0357723	-0.035419	-0.0350657	-0.0722511	-0.074106	-0.0761375	-0.0710146	-0.0196968	-0.0198735	-0.0194318	-0.0195202	-0.035154	-0.0378038	-0.0374505	-0.0370972	-0.0344474	-0.0379804	-0.0362139	-0.0715445	-0.0680115	-0.0768441	-0.0741943
rxn01101_c0	3-Phospho-D-glycerate:NAD+ 2-oxidoreductase c0	(1) cpd00003[c0] + (1) cpd00169[c0] <-> (1) cpd00067[c0] + (1) cpd00004[c0] + (1) cpd02069[c0]	((CAETHG_RS15950) or (CAETHG_RS10850) or (CAETHG_RS05635) or (CAETHG_RS04820) or (CAETHG_RS09955) or (CAETHG_RS05085) or (CAETHG_RS06620) or (CAETHG_RS00020) or (CAETHG_RS05960) or (CAETHG_RS12055) or (CAETHG_RS15970))	CAETHG_RS00020 CAETHG_RS04820 CAETHG_RS05085 CAETHG_RS05635 CAETHG_RS05960 CAETHG_RS06620 CAETHG_RS09955 CAETHG_RS10850 CAETHG_RS12055 CAETHG_RS15950 CAETHG_RS15970		Serine biosynthesis	1	-1000	1000	1.1.1.95	1 NAD + 1 3-Phosphoglycerate = 1 H+ + 1 NADH + 1 3-Phosphonooxypyruvate	0	0	0	0	0	0	0	0	0	0	0	0	0	0	0	0	0	0	0	0	0	0	0
rxn10193_c0	Poly(glycerol-phosphate) alpha-glucosyltransferase c0	(1) cpd15661[c0] + (45) cpd00026[c0] <-> (45) cpd00014[c0] + (1) cpd15662[c0]	(CAETHG_RS06265)	CAETHG_RS06265		Teichoic and lipoteichoic acids biosynthesis	1	-1000	1000	2.4.1.52	1 Prenol-45n teichoic acid + 45.0 UDP-glucose = 45.0 UDP + 1 Prenol-45n teichoic acid-glucose substituted	0	0	0	0	0	0	0	0	0	0	0	0	0	0	0	0	0	0	0	0	0	0	0
rxn00358_c0	UDP-D-galactopyranose furanomutase c0	(1) cpd00043[c0] <-> (1) cpd02338[c0]	(CAETHG_RS06005)	CAETHG_RS06005		LOS core oligosaccharide biosynthesis|linker unit-arabinogalactan synthesis	1	-1000	1000	5.4.99.9	1 UDP-galactose = 1 UDP-D-galacto-1,4-furanose	0	0	0	0	0	0	0	0	0	0	0	0	0	0	0	0	0	0	0	0	0	0	0
rxn00302_c0	GTP 7,8-8,9-dihydrolase c0	(1) cpd00001[c0] + (1) cpd00038[c0] -> (1) cpd03518[c0]	(CAETHG_RS13405)	CAETHG_RS13405		Pterin metabolism|Methanopterin biosynthesis2|tRNA modification Archaea Henri|Folate Biosynthesis|Queuosine-Archaeosine Biosynthesis|Folate Biosynthesis (Phoenix Copy)|Zinc regulated enzymes|Pterin metabolism 3	0	0	1000	3.5.4.16	1 H2O + 1 GTP = 1 Formamidopyrimidine nucleoside triphosphate	0	0	0	0	0	0	0	0	0	0	0	0	0	0	0	0	0	0	0	0	0	0	0
rxn05621_c0	methanesulfonate transport via ABC system c0	(1) cpd00002[c0] + (1) cpd00001[c0] + (1) cpd08023[e0] -> (1) cpd00067[c0] + (1) cpd00009[c0] + (1) cpd00008[c0] + (1) cpd08023[c0]	(() and ((CAETHG_RS03470) or (CAETHG_RS19320)) and ((CAETHG_RS03465) or (CAETHG_RS19325)))	CAETHG_RS03465 CAETHG_RS03470 CAETHG_RS19320 CAETHG_RS19325		Alkanesulfonate assimilation|Alkanesulfonates utilisation	0	0	1000		1 ATP + 1 H2O + 1 methanesulfonate = 1 H+ + 1 Phosphate + 1 ADP + 1 methanesulfonate	0	0	0	0	0	0	0	0	0	0	0	0	0	0	0	0	0	0	0	0	0	0	0
rxn05145_c0	Orthophosphate-ABC transport c0	(1) cpd00002[c0] + (1) cpd00001[c0] + (1) cpd00009[e0] <-> (1) cpd00067[c0] + (2) cpd00009[c0] + (1) cpd00008[c0]	((CAETHG_RS16325) and (CAETHG_RS16315) and (CAETHG_RS16320) and (CAETHG_RS16310))	CAETHG_RS16310 CAETHG_RS16315 CAETHG_RS16320 CAETHG_RS16325		High affinity phosphate transporter and control of PHO regulon|P uptake (cyanobacteria)|Phosphate metabolism	0	0	1000		1 ATP + 1 H2O + 1 Phosphate = 1 H+ + 2.0 Phosphate + 1 ADP	0	0	0	0	0	0	0	0	0	0	0	0	0	0	0	0	0	0	0	0	0	0	0
cpd00009_ext_b		(1) cpd00009[e0] <-> (1) cpd00009[b]				Exchange Reactions	1	-1000	0		1 Phosphate =	-0.0688914	-0.0697526	-0.0690636	-0.0683747	-0.140883	-0.1445	-0.148461	-0.138472	-0.038407	-0.0387514	-0.0378903	-0.0380625	-0.068547	-0.0737138	-0.0730249	-0.072336	-0.0671691	-0.0740583	-0.0706137	-0.139505	-0.132616	-0.149839	-0.144672
rxn05341_c0	(3R)-3-Hydroxyoctanoyl-[acyl-carrier-protein]:NADP+ oxidoreductase c0	(1) cpd11483[c0] + (1) cpd00006[c0] <-> (1) cpd00067[c0] + (1) cpd11490[c0] + (1) cpd00005[c0]	((CAETHG_RS08435) or (CAETHG_RS00375) or (CAETHG_RS00860) or (CAETHG_RS04365) or (CAETHG_RS06705) or (CAETHG_RS03500) or (CAETHG_RS04680) or (CAETHG_RS09990))	CAETHG_RS00375 CAETHG_RS00860 CAETHG_RS03500 CAETHG_RS04365 CAETHG_RS04680 CAETHG_RS06705 CAETHG_RS08435 CAETHG_RS09990		mycolic acid synthesis|Fatty Acid Biosynthesis FASII	1	-1000	1000		1 (R)-3-Hydroxyoctanoyl-[acyl-carrier protein] + 1 NADP = 1 H+ + 1 3-oxooctanoyl-acp + 1 NADPH	0	0	0	0	0	0	0	0	0	0	0	0	0	0	0	0	0	0	0	0	0	0	0
rxn02988_c0	quinolinate synthase c0	(1) cpd02333[c0] + (1) cpd00067[c0] + (2) cpd00001[c0] + (1) cpd00009[c0] <- (1) cpd03470[c0] + (1) cpd00095[c0]	(CAETHG_RS02395)	CAETHG_RS02395		Quinolinic acid and its derivatives|YgfZ|Cobalt-zinc-cadmium resistance|NAD and NADP cofactor biosynthesis global|NAD regulation	0	0	1000		1 Iminoaspartate + 1 Glycerone-phosphate = 1 Quinolinate + 1 H+ + 2.0 H2O + 1 Phosphate	3.5442e-05	3.5885e-05	3.55306e-05	3.51762e-05	7.24789e-05	7.43396e-05	7.63775e-05	7.12384e-05	1.97589e-05	1.99361e-05	1.94931e-05	1.95817e-05	3.52648e-05	3.79229e-05	3.75685e-05	3.72141e-05	3.45559e-05	3.81002e-05	3.63281e-05	7.17701e-05	6.82259e-05	7.70863e-05	7.44282e-05
rxn05460_c0	3-Oxooctodecanoyl-ACP:malonyl-[acyl-carrier-protein] C-acyltransferase (decarboxylating) c0	(1) cpd00067[c0] + (1) cpd11476[c0] + (1) cpd11492[c0] -> (1) cpd11493[c0] + (1) cpd00011[c0] + (1) cpd11570[c0]	((CAETHG_RS10005) and (CAETHG_RS09985))	CAETHG_RS09985 CAETHG_RS10005		Fatty Acid Biosynthesis FASII	0	0	1000	2.3.1.0	1 H+ + 1 hexadecanoyl-acp + 1 Malonyl-acyl-carrierprotein- = 1 ACP + 1 CO2 + 1 3-Oxooctodecanoyl-ACP	0	0	0	0	0	0	0	0	0	0	0	0	0	0	0	0	0	0	0	0	0	0	0
rxn10281_c0	myristoyl-UDP-glucosyltransferase (monoglucosyl) c0	(1) cpd15307[c0] + (1) cpd00026[c0] <-> (1) cpd00014[c0] + (1) cpd15738[c0]	(CAETHG_RS11420)	CAETHG_RS11420		Teichoic and lipoteichoic acids biosynthesis	1	-1000	1000		1 1,2-Diacyl-sn-glycerol ditetradecanoyl + 1 UDP-glucose = 1 UDP + 1 Monoglucosyl-1,2 dimyristoylglycerol	0	0	0	0	0	0	0	0	0	0	0	0	0	0	0	0	0	0	0	0	0	0	0
rxn10199_c0	Peptidoglycan subunit synthesis c0	(1) cpd15666[c0] + (1) cpd03495[c0] <-> (1) cpd02229[c0] + (1) cpd15665[c0]	((CAETHG_RS18130) or (CAETHG_RS06210) or (CAETHG_RS18135))	CAETHG_RS06210 CAETHG_RS18130 CAETHG_RS18135		Peptidoglycan Biosynthesis|Type IV pilus|Peptidoglycan Biosynthesis 2	1	-1000	1000		1 Peptidoglycan polymer (n-1 subunits) + 1 Undecaprenyl-diphospho-N-acetylmuramoyl--N-acetylglucosamine-L-ala-D-glu-meso-2-6-diaminopimeloyl-D-ala-D-ala = 1 Bactoprenyl diphosphate + 1 Peptidoglycan polymer (n subunits)	0	0	0	0	0	0	0	0	0	0	0	0	0	0	0	0	0	0	0	0	0	0	0
rxn09200_c0	Phosphatidylserine decarboxylase (n-C16:0) c0	(2) cpd00067[c0] + (1) cpd15555[c0] <-> (1) cpd15531[c0] + (1) cpd00011[c0]	(CAETHG_RS10720)	CAETHG_RS10720		Glycerolipid and Glycerophospholipid Metabolism in Bacteria|Bacterial cyanide production and tolerance mechanisms	1	-1000	1000	4.1.1.65	2.0 H+ + 1 phosphatidylserine dihexadecanoyl = 1 phosphatidylethanolamine dihexadecanoyl + 1 CO2	0	0	0	0	0	0	0	0	0	0	0	0	0	0	0	0	0	0	0	0	0	0	0
rxn02937_c0	2-(Formamido)-N1-(5-phosphoribosyl)acetamidine cyclo-ligase c0	(1) cpd00002[c0] + (1) cpd02826[c0] <-> (1) cpd00067[c0] + (1) cpd00009[c0] + (1) cpd00008[c0] + (1) cpd02140[c0]	(CAETHG_RS14505)	CAETHG_RS14505		YgfZ|De Novo Purine Biosynthesis	1	-1000	1000	6.3.3.1	1 ATP + 1 5'-Phosphoribosylformylglycinamidine = 1 H+ + 1 Phosphate + 1 ADP + 1 AIR	0.00857255	0.00867971	0.00859399	0.00850826	0.0175309	0.0179809	0.0184739	0.0172308	0.0047792	0.00482206	0.0047149	0.00473634	0.00852969	0.00917263	0.00908691	0.00900118	0.00835824	0.0092155	0.00878687	0.0173594	0.0165022	0.0186453	0.0180024
rxn00640_c0	GDP:D-mannose-1-phosphate guanylyltransferase c0	(1) cpd00485[c0] + (1) cpd00031[c0] <-> (1) cpd00067[c0] + (1) cpd00009[c0] + (1) cpd00083[c0]	((CAETHG_RS12860) or (CAETHG_RS11305))	CAETHG_RS11305 CAETHG_RS12860		Mannose Metabolism	1	-1000	1000	2.7.7.22	1 D-Mannose1-phosphate + 1 GDP = 1 H+ + 1 Phosphate + 1 GDP-mannose	0	0	0	0	0	0	0	0	0	0	0	0	0	0	0	0	0	0	0	0	0	0	0
rxn00649_c0	O3-Acetyl-L-serine acetate-lyase (adding hydrogen sulfide) c0	(1) cpd00239[c0] + (1) cpd00722[c0] -> (1) cpd00067[c0] + (1) cpd00084[c0] + (1) cpd00029[c0]	((CAETHG_RS14360) or (CAETHG_RS08595))	CAETHG_RS08595 CAETHG_RS14360		Cysteine Biosynthesis	0	0	1000	2.5.1.47,2.5.1.65,4.2.99.8	1 H2S + 1 O-Acetyl-L-serine = 1 H+ + 1 L-Cysteine + 1 Acetate	0	0	0	0	0	0	0	0	0	0	0	0	0	0	0	0	0	0	0	0	0	0	0
rxn01763_c0	ATP:L-ribulose 5-phosphotransferase c0	(1) cpd00002[c0] + (1) cpd00397[c0] <-> (1) cpd00808[c0] + (1) cpd00008[c0]	(CAETHG_RS10975)	CAETHG_RS10975		Pentose Phosphate Pathway	1	-1000	1000	2.7.1.16	1 ATP + 1 L-Ribulose = 1 L-ribulose-5-phosphate + 1 ADP	0	0	0	0	0	0	0	0	0	0	0	0	0	0	0	0	0	0	0	0	0	0	0
rxn12851_c0	Gly-Try ABC transporters c0	(1) cpd00002[c0] + (1) cpd00001[c0] + (1) cpd15606[e0] -> (1) cpd00009[c0] + (1) cpd00008[c0] + (1) cpd15606[c0]	(CAETHG_RS07520)	CAETHG_RS07520		ABC transporter dipeptide (TC 3.A.1.5.2)	0	0	1000		1 ATP + 1 H2O + 1 Gly-Tyr = 1 Phosphate + 1 ADP + 1 Gly-Tyr	0	0	0	0	0	0	0	0	0	0	0	0	0	0	0	0	0	0	0	0	0	0	0
rxn01446_c0	Deoxyguanosine:orthophosphate ribosyltransferase c0	(1) cpd00067[c0] + (1) cpd00009[c0] + (1) cpd00277[c0] <-> (1) cpd00207[c0] + (1) cpd00509[c0]	(CAETHG_RS00760)	CAETHG_RS00760		Xanthosine utilisation (xap region)	1	-1000	1000	2.4.2.1,2.4.2.4	1 H+ + 1 Phosphate + 1 Deoxyguanosine = 1 Guanine + 1 deoxyribose-1-phosphate	0	3.71079e-31	0	0	0	0	0	0	-1.24192e-31	0	0	0	0	0	0	0	0	0	0	0	3.71079e-31	0	0
rxn05346_c0	butyryl-[acyl-carrier protein]:malonyl-[acyl-carrier-protein] c0	(1) cpd11464[c0] + (1) cpd00067[c0] + (1) cpd11492[c0] -> (1) cpd11493[c0] + (1) cpd00011[c0] + (1) cpd11486[c0]	((CAETHG_RS10005) and (CAETHG_RS09985))	CAETHG_RS09985 CAETHG_RS10005		Fatty Acid Biosynthesis FASII	0	0	1000	2.3.1.41,2.3.1.85,2.3.1.86,2.3.1.179,2.3.1.180	1 Butyryl-ACP + 1 H+ + 1 Malonyl-acyl-carrierprotein- = 1 ACP + 1 CO2 + 1 3-Oxohexanoyl-[acp]	0	0	0	0	0	0	0	0	0	0	0	0	0	0	0	0	0	0	0	0	0	0	0
rxn01654_c0	5-Formiminotetrahydrofolate ammonia-lyase (cyclizing) c0	(2) cpd00067[c0] + (1) cpd00502[c0] <- (1) cpd00013[c0] + (1) cpd00347[c0]	((CAETHG_RS08360) or (CAETHG_RS01095) or (CAETHG_RS07845))	CAETHG_RS01095 CAETHG_RS07845 CAETHG_RS08360		Histidine Degradation|5-FCL-like protein|One-carbon metabolism by tetrahydropterines|Serine-glyoxylate cycle	0	0	1000	4.3.1.4	1 NH3 + 1 5-10-Methenyltetrahydrofolate = 2.0 H+ + 1 5-Formiminotetrahydrofolate	0.955596	2.0529	2.45021	2.02755	6.24423	6.6269	7.22527	6.42222	2.02924	2.35952	3.36556	1.89146	4.98759	5.77503	5.72406	4.4186	5.04137	5.61052	5.32599	5.24912	5.02873	3.03515	4.41601
rxn00558_c0	D-Glucose-6-phosphate ketol-isomerase c0	(1) cpd00079[c0] <-> (1) cpd00072[c0]	(CAETHG_RS07610)	CAETHG_RS07610		Pentose Phosphate Pathway	1	-1000	1000	5.3.1.9	1 D-glucose-6-phosphate = 1 D-fructose-6-phosphate	-0.0106635	-0.0107968	-0.0106901	-0.0105835	-0.0218068	-0.0223667	-0.0229798	-0.0214336	-0.00594489	-0.00599821	-0.00586492	-0.00589158	-0.0106102	-0.0114099	-0.0113033	-0.0111967	-0.0103969	-0.0114632	-0.0109301	-0.0215936	-0.0205272	-0.0231931	-0.0223933
rxn01406_c0	S-Adenosylmethioninamine:putrescine 3-aminopropyltransferase c0	(1) cpd00118[c0] + (1) cpd00837[c0] -> (1) cpd00067[c0] + (1) cpd00147[c0] + (1) cpd00264[c0]	(CAETHG_RS03880)	CAETHG_RS03880		Polyamine Metabolism	0	0	1000	2.5.1.16	1 Putrescine + 1 S-Adenosylmethioninamine = 1 H+ + 1 5-Methylthioadenosine + 1 Spermidine	0	0	0	0	0	0	0	0	0	0	0	0	0	0	0	0	0	0	0	0	0	0	0
rxn10340_c0	isopentadecanoyl-cardiolipin synthase c0	(2) cpd15725[c0] <-> (1) cpd15797[c0] + (1) cpd00100[c0]	((CAETHG_RS14670) or (CAETHG_RS04280))	CAETHG_RS04280 CAETHG_RS14670		Glycerolipid and Glycerophospholipid Metabolism in Bacteria	1	-1000	1000		2.0 Diisopentadecanoylphosphatidylglycerol = 1 Isopentadecanoylcardiolipin (B. subtilis) + 1 Glycerol	0	0	0	0	0	0	0	0	0	0	0	0	0	0	0	0	0	0	0	0	0	0	0
rxn00375_c0	N-Formyl-L-glutamate amidohydrolase c0	(1) cpd00001[c0] + (1) cpd00770[c0] <-> (1) cpd00023[c0] + (1) cpd00047[c0]	(CAETHG_RS02405)	CAETHG_RS02405		Histidine Degradation	1	-1000	1000	3.5.1.68	1 H2O + 1 N-Formyl-L-glutamate = 1 L-Glutamate + 1 Formate	0	0	0	0	0	0	0	0	0	0	0	0	0	0	0	0	0	0	0	0	0	0	0
rxn00143_c0	S-Adenosyl-L-homocysteine homocysteinylribohydrolase c0	(1) cpd00001[c0] + (1) cpd00019[c0] <-> (1) cpd00128[c0] + (1) cpd02227[c0]	(((CAETHG_RS15525) or (CAETHG_RS19065) or (CAETHG_RS03510)) and ((CAETHG_RS15525) or (CAETHG_RS19065) or (CAETHG_RS03510)))	CAETHG_RS03510 CAETHG_RS15525 CAETHG_RS19065		Polyamine Metabolism|Adenosyl nucleosidases|Methionine Salvage|Menaqui Biosynthesis via Futalosine	1	-1000	1000	3.2.2.9	1 H2O + 1 S-Adenosyl-homocysteine = 1 Adenine + 1 S-Ribosylhomocysteine	0	0	0	0	0	0	0	0	0	0	0	0	0	0	0	0	0	0	0	0	0	0	0
rxn00187_c0	L-Glutamate:ammonia ligase (ADP-forming) c0	(1) cpd00002[c0] + (1) cpd00013[c0] + (1) cpd00023[c0] -> (1) cpd00067[c0] + (1) cpd00009[c0] + (1) cpd00053[c0] + (1) cpd00008[c0]	(CAETHG_RS09895)	CAETHG_RS09895		Glutamate and Glutamine metabolism	0	0	1000	6.3.1.2	1 ATP + 1 NH3 + 1 L-Glutamate = 1 H+ + 1 Phosphate + 1 L-Glutamine + 1 ADP	0.0577372	0.0584589	0.0578815	0.0573041	0.118072	0.121104	0.124424	0.116052	0.0321885	0.0324772	0.0317554	0.0318998	0.0574485	0.0617788	0.0612014	0.060624	0.0562937	0.0620674	0.0591806	0.116918	0.111144	0.125578	0.121248
rxn02875_c0	N-Acetylmuramoyl-Ala amidohydrolase c0	(1) cpd00001[c0] + (1) cpd01923[c0] <-> (1) cpd03485[c0] + (1) cpd00035[c0]	((CAETHG_RS18455) or (CAETHG_RS08540) or (CAETHG_RS08010) or (CAETHG_RS04355) or (CAETHG_RS19190))	CAETHG_RS04355 CAETHG_RS08010 CAETHG_RS08540 CAETHG_RS18455 CAETHG_RS19190		Peptidoglycan Biosynthesis	1	-1000	1000	3.5.1.28	1 H2O + 1 N-Acetylmuramoyl-Ala = 1 N-Acetyl-D-muramoate + 1 L-Alanine	0	0	0	0	0	0	0	0	0	0	0	0	0	0	0	0	0	0	0	0	0	0	0
rxn00737_c0	L-threonine ammonia-lyase c0	(1) cpd00161[c0] -> (1) cpd00013[c0] + (1) cpd00094[c0]	(CAETHG_RS17735)	CAETHG_RS17735		Isoleucine Biosynthesis	0	0	1000	4.3.1.19	1 L-Threonine = 1 NH3 + 1 2-Oxobutyrate	0.00691672	0.00700318	0.00693401	0.00686485	0.0141447	0.0145078	0.0149055	0.0139026	0.00385607	0.00389066	0.0038042	0.00382149	0.00688214	0.00740089	0.00733172	0.00726256	0.0067438	0.00743548	0.00708964	0.0140064	0.0133147	0.0150439	0.0145251
rxn01200_c0	Sedoheptulose-7-phosphate:D-glyceraldehyde-3-phosphate c0	(1) cpd00238[c0] + (1) cpd00102[c0] <-> (1) cpd00198[c0] + (1) cpd00101[c0]	(((CAETHG_RS11925) or (CAETHG_RS03090)) or ((CAETHG_RS03095) or (CAETHG_RS11920)))	CAETHG_RS03090 CAETHG_RS03095 CAETHG_RS11920 CAETHG_RS11925		Pentose Phosphate Pathway	1	-1000	1000	2.2.1.1	1 Sedoheptulose7-phosphate + 1 Glyceraldehyde3-phosphate = 1 D-Xylulose5-phosphate + 1 ribose-5-phosphate	0.00478441	0.00484421	0.00479637	0.00474852	0.00978411	0.0100353	0.0103104	0.00961666	0.00266731	0.00269123	0.00263142	0.00264338	0.00476048	0.00511931	0.00507147	0.00502363	0.0046648	0.00514324	0.00490402	0.00968842	0.00920998	0.0104061	0.0100473
rxn05232_c0	Ribonucleotide reductase: ATP c0	(1) cpd00002[c0] + (1) cpd11421[c0] -> (1) cpd11420[c0] + (1) cpd00001[c0] + (1) cpd00115[c0]	(CAETHG_RS11260)	CAETHG_RS11260		Ribonucleotide reduction	0	0	1000	1.17.4.2	1 ATP + 1 trdrd = 1 trdox + 1 H2O + 1 dATP	0.001144	0.0011583	0.00114686	0.00113542	0.00233948	0.00239954	0.00246532	0.00229944	0.00063778	0.0006435	0.0006292	0.00063206	0.00113828	0.00122408	0.00121264	0.0012012	0.0011154	0.0012298	0.0011726	0.0023166	0.0022022	0.0024882	0.0024024
rxn03841_c0	4-amino-4-deoxychorismate pyruvate-lyase c0	(1) cpd08210[c0] -> (1) cpd00067[c0] + (1) cpd00020[c0] + (1) cpd00443[c0]	(CAETHG_RS07245)	CAETHG_RS07245		4-aminobenzoate synthesis	0	0	1000	4.1.3.38	1 ADC = 1 H+ + 1 Pyruvate + 1 ABEE	3.564e-05	3.60855e-05	3.57291e-05	3.53727e-05	7.28838e-05	7.47549e-05	7.68042e-05	7.16364e-05	1.98693e-05	2.00475e-05	1.9602e-05	1.96911e-05	3.54618e-05	3.81348e-05	3.77784e-05	3.7422e-05	3.4749e-05	3.8313e-05	3.6531e-05	7.2171e-05	6.8607e-05	7.7517e-05	7.4844e-05
rxn04454_c0	rxn04454 c0	(1) cpd00658[c0] -> (1) cpd00599[c0] + (1) cpd00020[c0]	((CAETHG_RS05755) or (CAETHG_RS03505))	CAETHG_RS03505 CAETHG_RS05755		YgfZ	0	0	1000	4.1.99.-	1 Isochorismate = 1 SALC + 1 Pyruvate	0	0	0	0	0	0	0	0	0	0	0	0	0	0	0	0	0	0	0	0	0	0	0
rxn00193_c0	L-Glutamate racemase c0	(1) cpd00023[c0] <-> (1) cpd00186[c0]	(CAETHG_RS09890)	CAETHG_RS09890		Peptidoglycan Biosynthesis|Poly-gamma-glutamate biosynthesis|Peptidoglycan Biosynthesis 2|Glutamine, Glutamate, Aspartate and Asparagine Biosynthesis	1	-1000	1000	5.1.1.3	1 L-Glutamate = 1 D-Glutamate	0	0	0	0	0	0	0	0	0	0	0	0	0	0	0	0	0	0	0	0	0	0	0
rxn05175_c0	Spermidine-ABC transport c0	(1) cpd00002[c0] + (1) cpd00001[c0] + (1) cpd00264[e0] -> (1) cpd00067[c0] + (1) cpd00009[c0] + (1) cpd00264[c0] + (1) cpd00008[c0]	(() and (CAETHG_RS03250) and () and ((CAETHG_RS01240) or (CAETHG_RS03255)) and (CAETHG_RS03260) and () and ((CAETHG_RS03245) or (CAETHG_RS01235)))	CAETHG_RS01235 CAETHG_RS01240 CAETHG_RS03245 CAETHG_RS03250 CAETHG_RS03255 CAETHG_RS03260			0	0	1000		1 ATP + 1 H2O + 1 Spermidine = 1 H+ + 1 Phosphate + 1 Spermidine + 1 ADP	0	0	0	0	0	0	0	0	0	0	0	0	0	0	0	0	0	0	0	0	0	0	0
rxn08294_c0	diacylglycerol kinase (n-C12:0) c0	(1) cpd00002[c0] + (1) cpd15306[c0] <-> (1) cpd15521[c0] + (1) cpd00008[c0]	(CAETHG_RS14270)	CAETHG_RS14270		Glycerolipid and Glycerophospholipid Metabolism in Bacteria	1	-1000	1000	2.7.1.107	1 ATP + 1 1,2-Diacyl-sn-glycerol didodecanoyl = 1 1,2-didodecanoyl-sn-glycerol 3-phosphate + 1 ADP	0	0	0	0	0	0	0	0	0	0	0	0	0	0	0	0	0	0	0	0	0	0	0
rxn05958_c0	S-(5-deoxy-D-ribos-5-yl)-L-homocysteine homocysteine-lyase c0	(1) cpd02227[c0] -> (1) cpd08636[c0] + (1) cpd00135[c0]	(CAETHG_RS01960)	CAETHG_RS01960		Methionine Biosynthesis|Autoinducer 2 (AI-2) transport and processing (lsrACDBFGE operon)	0	0	1000	4.4.1.21	1 S-Ribosylhomocysteine = 1 4-5-dihydroxy-2-3-pentanedione + 1 Homocysteine	0	0	0	0	0	0	0	0	0	0	0	0	0	0	0	0	0	0	0	0	0	0	0
rxn12844_c0	Gly-Cys aminopeptidase c0	(1) cpd15603[c0] + (1) cpd00001[c0] <-> (1) cpd00084[c0] + (1) cpd00033[c0]	(((CAETHG_RS04585) or (CAETHG_RS15660)) or (CAETHG_RS03545) or (CAETHG_RS07155))	CAETHG_RS03545 CAETHG_RS04585 CAETHG_RS07155 CAETHG_RS15660		Recycling of Peptidoglycan Amino Acids|Protein degradation	1	-1000	1000	3.4.11.2	1 Gly-Cys + 1 H2O = 1 L-Cysteine + 1 Glycine	0	0	0	0	0	0	0	0	0	0	0	0	0	0	0	0	0	0	0	0	0	0	0
rxn01332_c0	Phosphoenolpyruvate:D-erythrose-4-phosphate c0	(1) cpd00236[c0] + (1) cpd00001[c0] + (1) cpd00061[c0] -> (1) cpd02857[c0] + (1) cpd00067[c0] + (1) cpd00009[c0]	((CAETHG_RS04350) and (CAETHG_RS17555) and ())	CAETHG_RS04350 CAETHG_RS17555		Chorismate synthesis	0	0	1000	2.5.1.54	1 D-Erythrose4-phosphate + 1 H2O + 1 Phosphoenolpyruvate = 1 DAHP + 1 H+ + 1 Phosphate	0.00559273	0.00566264	0.00560671	0.00555078	0.0114371	0.0117307	0.0120523	0.0112414	0.00311795	0.00314591	0.003076	0.00308998	0.00556476	0.00598422	0.00592829	0.00587236	0.00545291	0.00601218	0.00573255	0.0113253	0.010766	0.0121642	0.0117447
rxn01858_c0	Deoxyadenosine aminohydrolase c0	(1) cpd00438[c0] + (1) cpd00067[c0] + (1) cpd00001[c0] -> (1) cpd00013[c0] + (1) cpd03279[c0]	(CAETHG_RS03915)	CAETHG_RS03915		Purine conversions|Menaqui Biosynthesis via Futalosine	0	0	1000	3.5.4.4	1 Deoxyadenosine + 1 H+ + 1 H2O = 1 NH3 + 1 Deoxyinosine	0	0	0	0	0	0	0	0	0	0	0	0	0	0	0	0	0	0	0	0	0	0	0
rxn08657_c0	Glycolate oxidase c0	(1) cpd15352[c0] + (1) cpd00139[c0] -> (1) cpd00040[c0] + (1) cpd15353[c0]	(() and ((CAETHG_RS01815) or (CAETHG_RS13190) or (CAETHG_RS01160) or (CAETHG_RS00560) or (CAETHG_RS17055)) and ())	CAETHG_RS00560 CAETHG_RS01160 CAETHG_RS01815 CAETHG_RS13190 CAETHG_RS17055		Photorespiration (oxidative C2 cycle)|Glycolate, glyoxylate interconversions	0	0	1000		1 2-Demethylmenaquinone 8 + 1 Glycolate = 1 Glyoxalate + 1 2-Demethylmenaquinol 8	0	0	0	0	0	0	0	0	0	0	0	0	0	0	0	0	0	0	0	0	0	0	0
rxn09208_c0	Phosphatidylserine syntase (n-C16:0) c0	(1) cpd00054[c0] + (1) cpd15419[c0] -> (1) cpd00067[c0] + (1) cpd15555[c0] + (1) cpd00046[c0]	(CAETHG_RS11850)	CAETHG_RS11850		Glycerolipid and Glycerophospholipid Metabolism in Bacteria	0	0	1000	2.7.8.8	1 L-Serine + 1 CDP-1,2-dihexadecanoylglycerol = 1 H+ + 1 phosphatidylserine dihexadecanoyl + 1 CMP	0	0	0	0	0	0	0	0	0	0	0	0	0	0	0	0	0	0	0	0	0	0	0
rxn05567_c0	Galactitol transport via PEP:Pyr PTS c0	(1) cpd01171[e0] + (1) cpd00061[c0] <-> (1) cpd00020[c0] + (1) cpd03752[c0]	(() and () and (CAETHG_RS09185) and () and ())	CAETHG_RS09185		D-Tagatose and Galactitol utilisation	1	-1000	1000		1 Dulcose + 1 Phosphoenolpyruvate = 1 Pyruvate + 1 Galactitol 1-phosphate	0	0	0	0	0	0	0	0	0	0	0	0	0	0	0	0	0	0	0	0	0	0	0
rxn10060_c0	NAD kinase (dTTP) c0	(1) cpd00357[c0] + (1) cpd00003[c0] <-> (1) cpd00006[c0] + (1) cpd00297[c0]	(CAETHG_RS15750)	CAETHG_RS15750		NAD and NADP cofactor biosynthesis global	1	-1000	1000	2.7.1.23	1 TTP + 1 NAD = 1 NADP + 1 dTDP	0	0	0	0	0	0	0	0	0	0	0	0	0	0	0	0	0	0	0	0	0	0	0
rxn06377_c0	glycine:lipoylprotein oxidoreductase (decarboxylating and c0	(1) cpd00067[c0] + (1) cpd12005[c0] + (1) cpd00033[c0] -> (1) cpd00011[c0] + (1) cpd11830[c0]	((CAETHG_RS02260) or (CAETHG_RS02255))	CAETHG_RS02255 CAETHG_RS02260		Glycine cleage system	0	0	1000	1.4.4.2	1 H+ + 1 Lipoylprotein + 1 Glycine = 1 CO2 + 1 S-Aminomethyldihydrolipoylprotein	0	0	0	0	0	0	0	0	0	0	0	0	0	0	0	0	0	0	0	0	0	0	0
rxn00762_c0	Glycerol:NAD+ oxidoreductase c0	(1) cpd00003[c0] + (1) cpd00100[c0] <-> (1) cpd00067[c0] + (1) cpd00004[c0] + (1) cpd00157[c0]	((CAETHG_RS03495) or (CAETHG_RS03870))	CAETHG_RS03495 CAETHG_RS03870		Glycerol fermenation to 1,3-propanediol|Glycerol and Glycerol-3-phosphate Uptake and utilisation|Respiratory dehydrogenases 1	1	-1000	1000	1.1.1.6	1 NAD + 1 Glycerol = 1 H+ + 1 NADH + 1 Glycerone	0	0	0	0	0	0	0	0	0	0	0	0	0	0	0	0	0	0	0	0	0	0	0
rxn00100_c0	ATP:dephospho-CoA 3'-phosphotransferase c0	(1) cpd00655[c0] + (1) cpd00002[c0] -> (1) cpd00010[c0] + (1) cpd00008[c0]	(CAETHG_RS06040)	CAETHG_RS06040		Coenzyme A Biosynthesis	0	0	1000	2.7.1.24	1 Dephospho-CoA + 1 ATP = 1 CoA + 1 ADP	1.386e-06	1.40332e-06	1.38947e-06	1.37561e-06	2.83437e-06	2.90713e-06	2.98683e-06	2.78586e-06	7.72695e-07	7.79625e-07	7.623e-07	7.65765e-07	1.37907e-06	1.48302e-06	1.46916e-06	1.4553e-06	1.35135e-06	1.48995e-06	1.42065e-06	2.80665e-06	2.66805e-06	3.01455e-06	2.9106e-06
rxn01018_c0	Carbamoyl-phosphate:L-aspartate carbamoyltransferase c0	(1) cpd00041[c0] + (1) cpd00146[c0] -> (2) cpd00067[c0] + (1) cpd00009[c0] + (1) cpd00343[c0]	((CAETHG_RS07125) or ((CAETHG_RS17835) or (CAETHG_RS07130)))	CAETHG_RS07125 CAETHG_RS07130 CAETHG_RS17835		De Novo Pyrimidine Synthesis	0	0	1000	2.1.3.2	1 L-Aspartate + 1 Carbamoylphosphate = 2.0 H+ + 1 Phosphate + 1 N-Carbamoyl-L-aspartate	0.00959742	0.00971739	0.00962142	0.00952544	0.0196267	0.0201306	0.0206824	0.0192908	0.00535056	0.00539855	0.00527858	0.00530258	0.00954943	0.0102692	0.0101733	0.0100773	0.00935749	0.0103172	0.00983736	0.0194348	0.018475	0.0208744	0.0201546
rxn05656_c0	sulfoacetate transport via ABC system c0	(1) cpd00002[c0] + (1) cpd09878[e0] + (1) cpd00001[c0] -> (1) cpd00067[c0] + (1) cpd09878[c0] + (1) cpd00009[c0] + (1) cpd00008[c0]	(() and ((CAETHG_RS03470) or (CAETHG_RS19320)) and ((CAETHG_RS03465) or (CAETHG_RS19325)))	CAETHG_RS03465 CAETHG_RS03470 CAETHG_RS19320 CAETHG_RS19325		Alkanesulfonate assimilation|Alkanesulfonates utilisation	0	0	1000		1 ATP + 1 Sulfoacetate + 1 H2O = 1 H+ + 1 Sulfoacetate + 1 Phosphate + 1 ADP	0	0	0	0	0	0	0	0	0	0	0	0	0	0	0	0	0	0	0	0	0	0	0
rxn00806_c0	L-Leucine:2-oxoglutarate aminotransferase c0	(1) cpd00024[c0] + (1) cpd00107[c0] <-> (1) cpd00200[c0] + (1) cpd00023[c0]	((CAETHG_RS14595) or (CAETHG_RS17440) or (CAETHG_RS14905))	CAETHG_RS14595 CAETHG_RS14905 CAETHG_RS17440		Leucine biosynthesis	1	-1000	1000	2.6.1.6/2.6.1.42	1 2-Oxoglutarate + 1 L-Leucine = 1 4MOP + 1 L-Glutamate	-0.00835954	-0.00846403	-0.00838044	-0.00829684	-0.0170953	-0.0175341	-0.0180148	-0.0168027	-0.00466044	-0.00470224	-0.00459775	-0.00461865	-0.00831774	-0.00894471	-0.00886111	-0.00877752	-0.00815055	-0.00898651	-0.00856853	-0.0169281	-0.0160921	-0.018182	-0.017555
rxn02834_c0	Phosphoribosyl-ATP pyrophosphohydrolase c0	(1) cpd00001[c0] + (1) cpd01775[c0] -> (1) cpd01777[c0] + (1) cpd00012[c0]	((CAETHG_RS16035) and (CAETHG_RS16030))	CAETHG_RS16030 CAETHG_RS16035		Histidine Biosynthesis	0	0	1000	3.6.1.31	1 H2O + 1 Phosphoribosyl-ATP = 1 Phosphoribosyl-AMP + 1 PPi	0.000802177	0.000812204	0.000804183	0.000796161	0.00164045	0.00168257	0.00172869	0.00161238	0.000447214	0.000451225	0.000441197	0.000443203	0.000798166	0.00085833	0.000850308	0.000842286	0.000782123	0.000862341	0.000822232	0.00162441	0.00154419	0.00174474	0.00168457
rxn10121_c0	Nitrate reductase (Menaquinol-8) c0	(2) cpd00067[c0] + (1) cpd00209[c0] + (1) cpd15499[c0] <-> (1) cpd00075[c0] + (2) cpd00067[e0] + (1) cpd00001[c0] + (1) cpd15500[c0]	(CAETHG_RS02085)	CAETHG_RS02085		Nitrate and nitrite ammonification	1	-1000	1000		2.0 H+ + 1 Nitrate + 1 Menaquinol 8 = 1 Nitrite + 2.0 H+ + 1 H2O + 1 Menaquinone 8	0	0	0	0	0	0	0	0	0	0	0	0	0	0	0	0	0	0	0	0	0	0	0
rxn02341_c0	N-[(R)-4'-Phosphopantothenoyl]-L-cysteine carboxy-lyase c0	(1) cpd00067[c0] + (1) cpd02666[c0] -> (1) cpd00011[c0] + (1) cpd00834[c0]	(((CAETHG_RS09010) or (CAETHG_RS16385)) and (CAETHG_RS16385))	CAETHG_RS09010 CAETHG_RS16385		Coenzyme A Biosynthesis	0	0	1000	4.1.1.36	1 H+ + 1 (R)-4'-Phosphopantothenoyl-L-cysteine = 1 CO2 + 1 Phosphopantetheine	1.386e-06	1.40332e-06	1.38947e-06	1.37561e-06	2.83437e-06	2.90713e-06	2.98683e-06	2.78586e-06	7.72695e-07	7.79625e-07	7.623e-07	7.65765e-07	1.37907e-06	1.48302e-06	1.46916e-06	1.4553e-06	1.35135e-06	1.48995e-06	1.42065e-06	2.80665e-06	2.66805e-06	3.01455e-06	2.9106e-06
rxn09310_c0	thiazole phosphate synthesis c0	(1) cpd00002[c0] + (1) cpd08289[c0] + (1) cpd00069[c0] + (1) cpd00084[c0] -> (1) cpd15378[c0] + (1) cpd00018[c0] + (1) cpd02654[c0] + (1) cpd00035[c0] + (1) cpd00001[c0] + (1) cpd00011[c0] + (1) cpd00012[c0]	(() and () and ((CAETHG_RS01915) or (CAETHG_RS16170) or (CAETHG_RS03955) or (CAETHG_RS05885) or (CAETHG_RS05840)) and () and () and (CAETHG_RS03950))	CAETHG_RS01915 CAETHG_RS03950 CAETHG_RS03955 CAETHG_RS05840 CAETHG_RS05885 CAETHG_RS16170		Alanine biosynthesis|YgfZ|tRNA modification Bacteria|mcm5s2U biosynthesis in tRNA|Flavohaemoglobin|mnm5U34 biosynthesis bacteria|Fe-S cluster assembly|tRNA modification yeast cytoplasmic|tRNA modification Archaea	0	0	1000		1 ATP + 1 1-deoxy-D-xylulose5-phosphate + 1 L-Tyrosine + 1 L-Cysteine = 1 4-Hydroxy-benzylalcohol + 1 AMP + 1 4-Methyl-5--2-phosphoethyl-thiazole + 1 L-Alanine + 1 H2O + 1 CO2 + 1 PPi	8.91e-06	9.02138e-06	8.93228e-06	8.84317e-06	1.82209e-05	1.86887e-05	1.9201e-05	1.79091e-05	4.96732e-06	5.01188e-06	4.9005e-06	4.92277e-06	8.86545e-06	9.5337e-06	9.4446e-06	9.3555e-06	8.68725e-06	9.57825e-06	9.13275e-06	1.80428e-05	1.71518e-05	1.93792e-05	1.8711e-05
rxn03175_c0	N-(5'-Phospho-D-ribosylformimino)-5-amino-1- c0	(1) cpd02979[c0] <-> (1) cpd02991[c0]	(CAETHG_RS16015)	CAETHG_RS16015		Histidine Biosynthesis	1	-1000	1000	5.3.1.16	1 phosphoribosylformiminoaicar-phosphate = 1 phosphoribulosylformimino-AICAR-phosphate	0.000802177	0.000812204	0.000804183	0.000796161	0.00164045	0.00168257	0.00172869	0.00161238	0.000447214	0.000451225	0.000441197	0.000443203	0.000798166	0.00085833	0.000850308	0.000842286	0.000782123	0.000862341	0.000822232	0.00162441	0.00154419	0.00174474	0.00168457
rxn00157_c0	Acetyl-CoA:formate C-acetyltransferase c0	(1) cpd00047[c0] + (1) cpd00022[c0] <-> (1) cpd00020[c0] + (1) cpd00010[c0]	(((CAETHG_RS16075) or (CAETHG_RS03170) or (CAETHG_RS08860)) or ((CAETHG_RS08855) or (CAETHG_RS03165) or (CAETHG_RS16080)))	CAETHG_RS03165 CAETHG_RS03170 CAETHG_RS08855 CAETHG_RS08860 CAETHG_RS16075 CAETHG_RS16080		Formate hydrogenase	0	0	1000	2.3.1.54	1 Pyruvate + 1 CoA = 1 Formate + 1 Acetyl-CoA	0	0	0	0	0	0	0	0	0	0	0	0	0	0	0	0	0	0	0	0	0	0	0
rxn05649_c0	D-serine transport in/out via proton symport c0	(1) cpd00067[e0] + (1) cpd00550[e0] <-> (1) cpd00067[c0] + (1) cpd00550[c0]	((CAETHG_RS12240) or (CAETHG_RS09250) or (CAETHG_RS14390) or (CAETHG_RS19125))	CAETHG_RS09250 CAETHG_RS12240 CAETHG_RS14390 CAETHG_RS19125		Transport Reactions	1	-1000	1000	proton	1 H+ + 1 D-Serine = 1 H+ + 1 D-Serine	0	0	0	0	0	0	0	0	0	0	0	0	0	0	0	0	0	0	0	0	0	0	0
rxn10219_c0	isohexadecanoyl-1-acylglycerol-3-phosphate O-acyltransferase c0	(1) cpd15676[c0] + (1) cpd11441[c0] -> (1) cpd15682[c0] + (1) cpd00010[c0]	((CAETHG_RS13530) or (CAETHG_RS08580))	CAETHG_RS08580 CAETHG_RS13530		Phosphate metabolism|Glycerolipid and Glycerophospholipid Metabolism in Bacteria	0	0	1000	2.3.1.51	1 1-isohexadecanoyl-sn-glycerol 3-phosphate + 1 fa6coa = 1 1,2-diisohexadecanoyl-sn-glycerol 3-phosphate + 1 CoA	0	0	0	0	0	0	0	0	0	0	0	0	0	0	0	0	0	0	0	0	0	0	0
rxn00786_c0	D-Fructose-1,6-bisphosphate D-glyceraldehyde-3-phosphate-lyase c0	(1) cpd00290[c0] <-> (1) cpd00102[c0] + (1) cpd00095[c0]	((CAETHG_RS11740) or (CAETHG_RS10700))	CAETHG_RS10700 CAETHG_RS11740		Glycolysis/Gluconeogenesis	1	-1000	1000	4.1.2.13/5.3.1.1	1 D-fructose-1,6-bisphosphate = 1 Glyceraldehyde3-phosphate + 1 Glycerone-phosphate	-0.0353306	-0.0357723	-0.035419	-0.0350657	-0.0722511	-0.074106	-0.0761375	-0.0710146	-0.0196968	-0.0198735	-0.0194318	-0.0195202	-0.035154	-0.0378038	-0.0374505	-0.0370972	-0.0344474	-0.0379804	-0.0362139	-0.0715445	-0.0680115	-0.0768441	-0.0741943
rxn00074_c0	NADH:cob(II)alamin oxidoreductase c0	(1) cpd00067[c0] + (2) cpd00635[c0] + (1) cpd00003[c0] <-> (2) cpd00423[c0] + (1) cpd00004[c0]	(CAETHG_RS08830)	CAETHG_RS08830		Propanediol utilisation|Coenzyme B12 biosynthesis	1	-1000	1000	1.16.1.4	1 H+ + 2.0 Cbl + 1 NAD = 2.0 Vitamin B12r + 1 NADH	0	0	0	0	0	0	0	0	0	0	0	0	0	0	0	0	0	0	0	0	0	0	0
rxn01637_c0	N2-Acetyl-L-ornithine:2-oxoglutarate aminotransferase c0	(1) cpd00024[c0] + (1) cpd00342[c0] <-> (1) cpd00918[c0] + (1) cpd00023[c0]	((CAETHG_RS09670) or (CAETHG_RS01130))	CAETHG_RS01130 CAETHG_RS09670		Glutamate and Ornithine metabolism	1	-1000	1000	2.6.1.11	1 2-Oxoglutarate + 1 N-Acetylornithine = 1 2-Acetamido-5-oxopentanoate + 1 L-Glutamate	0	0	0	0	0	0	0	0	0	0	0	0	0	0	0	0	0	0	0	0	0	0	0
rxn09674_c0	L-lysine reversible transport via proton symport c0	(1) cpd00067[e0] + (1) cpd00039[e0] <-> (1) cpd00067[c0] + (1) cpd00039[c0]	((CAETHG_RS02360) or (CAETHG_RS01275))	CAETHG_RS01275 CAETHG_RS02360		Transport Reactions	1	-1000	1000	proton	1 H+ + 1 L-Lysine = 1 H+ + 1 L-Lysine	0	0	0	0	0	0	0	0	0	0	0	0	0	0	0	0	0	0	0	0	0	0	0
rxn00689_c0	Tetrahydrofolate:L-glutamate gamma-ligase (ADP-forming) c0	(1) cpd00002[c0] + (1) cpd00087[c0] + (1) cpd00023[c0] -> (1) cpd00067[c0] + (1) cpd00009[c0] + (1) cpd06227[c0] + (1) cpd00008[c0]	((CAETHG_RS06580) and (CAETHG_RS06580))	CAETHG_RS06580		Folate Biosynthesis|Folate Biosynthesis (Phoenix Copy)	0	0	1000	6.3.2.17	1 ATP + 1 Tetrahydrofolate + 1 L-Glutamate = 1 H+ + 1 Phosphate + 1 THF-L-glutamate + 1 ADP	0	0	0	0	0	0	0	0	0	0	0	0	0	0	0	0	0	0	0	0	0	0	0
rxn12640_c0	aminopeptidase c0	(1) cpd00001[c0] + (1) cpd11586[c0] <-> (1) cpd00023[c0] + (1) cpd00035[c0]	(((CAETHG_RS04585) or (CAETHG_RS15660)) or (CAETHG_RS03545) or (CAETHG_RS07155))	CAETHG_RS03545 CAETHG_RS04585 CAETHG_RS07155 CAETHG_RS15660		Recycling of Peptidoglycan Amino Acids|Protein degradation	1	-1000	1000		1 H2O + 1 ala-L-glu-L = 1 L-Glutamate + 1 L-Alanine	0	0	0	0	0	0	0	0	0	0	0	0	0	0	0	0	0	0	0	0	0	0	0
rxn10206_c0	anteisoheptadecanoyl-glycerol-3-phosphate O-acyltransferase c0	(1) cpd11434[c0] + (1) cpd00080[c0] -> (1) cpd15672[c0] + (1) cpd00010[c0]	(() and (CAETHG_RS16510))	CAETHG_RS16510		Glycerolipid and Glycerophospholipid Metabolism in Bacteria	0	0	1000	2.3.1.15	1 fa12coa + 1 Glycerol-3-phosphate = 1 1-anteisoheptadecanoyl-sn-glycerol 3-phosphate + 1 CoA	0	0	0	0	0	0	0	0	0	0	0	0	0	0	0	0	0	0	0	0	0	0	0
rxn05376_c0	12-methyl-3-oxo-tetra-decanoyl-ACP:NADP+ oxidoreductase c0	(1) cpd00067[c0] + (1) cpd11512[c0] + (1) cpd00005[c0] <-> (1) cpd11513[c0] + (1) cpd00006[c0]	((CAETHG_RS08435) or (CAETHG_RS00375) or (CAETHG_RS00860) or (CAETHG_RS04365) or (CAETHG_RS06705) or (CAETHG_RS03500) or (CAETHG_RS04680) or (CAETHG_RS09990))	CAETHG_RS00375 CAETHG_RS00860 CAETHG_RS03500 CAETHG_RS04365 CAETHG_RS04680 CAETHG_RS06705 CAETHG_RS08435 CAETHG_RS09990		mycolic acid synthesis|Fatty Acid Biosynthesis FASII	1	-1000	1000	1.1.1.0	1 H+ + 1 12-methyl-3-oxo-tetra-decanoyl-ACP + 1 NADPH = 1 12-methyl-3-hydroxy-tetra-decanoyl-ACP + 1 NADP	0	0	0	0	0	0	0	0	0	0	0	0	0	0	0	0	0	0	0	0	0	0	0
rxn05342_c0	(3R)-3-Hydroxytetradecanoyl-[acyl-carrier-protein]:NADP+ c0	(1) cpd11484[c0] + (1) cpd00006[c0] <-> (1) cpd00067[c0] + (1) cpd11491[c0] + (1) cpd00005[c0]	((CAETHG_RS08435) or (CAETHG_RS00375) or (CAETHG_RS00860) or (CAETHG_RS04365) or (CAETHG_RS06705) or (CAETHG_RS03500) or (CAETHG_RS04680) or (CAETHG_RS09990))	CAETHG_RS00375 CAETHG_RS00860 CAETHG_RS03500 CAETHG_RS04365 CAETHG_RS04680 CAETHG_RS06705 CAETHG_RS08435 CAETHG_RS09990		mycolic acid synthesis|Fatty Acid Biosynthesis FASII	1	-1000	1000		1 HMA + 1 NADP = 1 H+ + 1 3-oxotetradecanoyl-acp + 1 NADPH	0	0	0	0	0	0	0	0	0	0	0	0	0	0	0	0	0	0	0	0	0	0	0
rxn06510_c0	Lauroyl-CoA:acetyl-CoA C-acyltransferase c0	(1) cpd01260[c0] + (1) cpd00022[c0] <-> (1) cpd00010[c0] + (1) cpd12689[c0]	(CAETHG_RS02035)	CAETHG_RS02035		Isobutyryl-CoA to Propionyl-CoA Module|Isoleucine degradation|Branched chain amino acid degradation regulons	1	-1000	1000	2.3.1.16	1 Lauroyl-CoA + 1 Acetyl-CoA = 1 CoA + 1 3-Oxotetradecanoyl-CoA	0	0	0	0	0	0	0	0	0	0	0	0	0	0	0	0	0	0	0	0	0	0	0
rxn10278_c0	anteisopentadecanoyl-UDP-glucosyltransferase (diglucosyl) c0	(1) cpd00026[c0] + (1) cpd15744[c0] <-> (1) cpd00014[c0] + (1) cpd15735[c0]	(CAETHG_RS11420)	CAETHG_RS11420		Teichoic and lipoteichoic acids biosynthesis	1	-1000	1000		1 UDP-glucose + 1 Monoglucosyl-1,2 dianteisopentadecanoylglycerol = 1 UDP + 1 Diglucosyl-1,2 dianteisopentadecanoylglycerol	0	0	0	0	0	0	0	0	0	0	0	0	0	0	0	0	0	0	0	0	0	0	0
rxn05733_c0	cysteine synthase (Thiosulfate) c0	(1) cpd00268[c0] + (1) cpd11421[c0] + (1) cpd00722[c0] -> (1) cpd11420[c0] + (1) cpd00084[c0] + (1) cpd00081[c0] + (1) cpd00029[c0]	((CAETHG_RS14360) or (CAETHG_RS08595))	CAETHG_RS08595 CAETHG_RS14360		Methionine Biosynthesis|Cysteine Biosynthesis	0	0	1000	4.2.99.8,2.5.1.47,2.5.1.49	1 H2S2O3 + 1 trdrd + 1 O-Acetyl-L-serine = 1 trdox + 1 L-Cysteine + 1 Sulfite + 1 Acetate	0	0	0	0	0	0	0	0	0	0	0	0	0	0	0	0	0	0	0	0	0	0	0
rxn05350_c0	hexanoyl-[acyl-carrier protein]:malonyl-[acyl-carrier-protein] c0	(1) cpd00067[c0] + (1) cpd11472[c0] + (1) cpd11492[c0] -> (1) cpd11493[c0] + (1) cpd00011[c0] + (1) cpd11490[c0]	((CAETHG_RS10005) and (CAETHG_RS09985))	CAETHG_RS09985 CAETHG_RS10005		Fatty Acid Biosynthesis FASII	0	0	1000	2.3.1.41,2.3.1.85,2.3.1.86,2.3.1.179,2.3.1.180	1 H+ + 1 Hexanoyl-ACP + 1 Malonyl-acyl-carrierprotein- = 1 ACP + 1 CO2 + 1 3-oxooctanoyl-acp	0	0	0	0	0	0	0	0	0	0	0	0	0	0	0	0	0	0	0	0	0	0	0
rxn00720_c0	5,6-Dihydrouracil:NADP+ oxidoreductase c0	(1) cpd00006[c0] + (1) cpd00337[c0] <-> (1) cpd00092[c0] + (1) cpd00067[c0] + (1) cpd00005[c0]	(CAETHG_RS07185)	CAETHG_RS07185		Pyrimidine utilisation	1	-1000	1000	1.3.1.2	1 NADP + 1 Hydrouracil = 1 Uracil + 1 H+ + 1 NADPH	-1.386e-06	-1.40332e-06	-1.38947e-06	-1.37561e-06	-2.83437e-06	-2.90713e-06	-2.98683e-06	-2.78586e-06	-7.72695e-07	-7.79625e-07	-7.623e-07	-7.65765e-07	-1.37907e-06	-1.48302e-06	-1.46916e-06	-1.4553e-06	-1.35135e-06	-1.48995e-06	-1.42065e-06	-2.80665e-06	-2.66805e-06	-3.01455e-06	-2.9106e-06
rxn10255_c0	isotetradecanoyl-Diacylglycerol kinase c0	(1) cpd00002[c0] + (1) cpd15703[c0] <-> (1) cpd15679[c0] + (1) cpd00008[c0]	(CAETHG_RS14270)	CAETHG_RS14270		Glycerolipid and Glycerophospholipid Metabolism in Bacteria	1	-1000	1000	2.7.1.107	1 ATP + 1 1,2-Diisotetradecanoyl-sn-glycerol = 1 1,2-diisotetradecanoyl-sn-glycerol 3-phosphate + 1 ADP	0	0	0	0	0	0	0	0	0	0	0	0	0	0	0	0	0	0	0	0	0	0	0
rxn10114_c0	formate dehydrogenase (quinone-8: 2 protons) c0	(3) cpd00067[c0] + (1) cpd15560[c0] + (1) cpd00047[c0] -> (2) cpd00067[e0] + (1) cpd15561[c0] + (1) cpd00011[c0]	(() and ((CAETHG_RS14690) or (CAETHG_RS13725) or (CAETHG_RS13720)) and () and () and () and () and ())	CAETHG_RS13720 CAETHG_RS13725 CAETHG_RS14690		Formate dehydrogenase	0	0	0	1.2.2.1	3.0 H+ + 1 Ubiquinone-8 + 1 Formate = 2.0 H+ + 1 Ubiquinol-8 + 1 CO2	0	0	0	0	0	0	0	0	0	0	0	0	0	0	0	0	0	0	0	0	0	0	0
rxn02569_c0	ATP:selenide, water phosphotransferase c0	(1) cpd00002[c0] + (1) cpd00001[c0] + (1) cpd01078[c0] <-> (2) cpd00067[c0] + (1) cpd00018[c0] + (1) cpd00009[c0] + (1) cpd03078[c0]	(CAETHG_RS13960)	CAETHG_RS13960		Selenocysteine metabolism|tRNA modification Bacteria	1	-1000	1000	2.7.9.3	1 ATP + 1 H2O + 1 Selenide = 2.0 H+ + 1 AMP + 1 Phosphate + 1 Selenophosphate	0	0	0	0	0	0	0	0	0	0	0	0	0	0	0	0	0	0	0	0	0	0	0
rxn00710_c0	Orotidine-5'-phosphate carboxy-lyase c0	(1) cpd00067[c0] + (1) cpd00810[c0] -> (1) cpd00091[c0] + (1) cpd00011[c0]	(CAETHG_RS07120)	CAETHG_RS07120		De Novo Pyrimidine Synthesis	0	0	1000	4.1.1.23	1 H+ + 1 Orotidylic acid = 1 UMP + 1 CO2	0.00959742	0.00971739	0.00962142	0.00952544	0.0196267	0.0201306	0.0206824	0.0192908	0.00535056	0.00539855	0.00527858	0.00530258	0.00954943	0.0102692	0.0101733	0.0100773	0.00935749	0.0103172	0.00983736	0.0194348	0.018475	0.0208744	0.0201546
rxn05539_c0	Dipeptide transport via ABC system (cgly) c0	(1) cpd00002[c0] + (1) cpd00001[c0] + (1) cpd01017[e0] -> (1) cpd00067[c0] + (1) cpd00009[c0] + (1) cpd00008[c0] + (1) cpd01017[c0]	(CAETHG_RS07520)	CAETHG_RS07520		ABC transporter dipeptide (TC 3.A.1.5.2)	0	0	1000		1 ATP + 1 H2O + 1 Cys-Gly = 1 H+ + 1 Phosphate + 1 ADP + 1 Cys-Gly	0	0	0	0	0	0	0	0	0	0	0	0	0	0	0	0	0	0	0	0	0	0	0
rxn02775_c0	S-Adenosyl-L-methionine:precorrin-4 C20-methyltransferase c0	(1) cpd00067[c0] + (1) cpd01620[c0] + (1) cpd00017[c0] <-> (1) cpd00019[c0] + (1) cpd03420[c0]	(CAETHG_RS05350)	CAETHG_RS05350		Cobalamin synthesis|Transport of Nickel and Cobalt|Coenzyme B12 biosynthesis	1	-1000	1000	2.1.1.130	1 H+ + 1 Precorrin 2 + 1 S-Adenosyl-L-methionine = 1 S-Adenosyl-homocysteine + 1 Precorrin 3A	0	0	0	0	0	0	0	0	0	0	0	0	0	0	0	0	0	0	0	0	0	0	0
rxn10280_c0	palmitoyl-UDP-glucosyltransferase (monoglucosyl) c0	(1) cpd00026[c0] + (1) cpd15309[c0] <-> (1) cpd00014[c0] + (1) cpd15737[c0]	(CAETHG_RS11420)	CAETHG_RS11420		Teichoic and lipoteichoic acids biosynthesis	1	-1000	1000		1 UDP-glucose + 1 1,2-Diacyl-sn-glycerol dihexadecanoyl = 1 UDP + 1 Monoglucosyl-1,2 dipalmitoylglycerol	0	0	0	0	0	0	0	0	0	0	0	0	0	0	0	0	0	0	0	0	0	0	0
rxn00717_c0	Cytosine aminohydrolase c0	(1) cpd00307[c0] + (1) cpd00067[c0] + (1) cpd00001[c0] -> (1) cpd00092[c0] + (1) cpd00013[c0]	((CAETHG_RS19880) or (CAETHG_RS04720))	CAETHG_RS04720 CAETHG_RS19880		Pyrimidine conversions	0	0	1000	3.5.4.1	1 Cytosine + 1 H+ + 1 H2O = 1 Uracil + 1 NH3	0	0	0	0	0	0	0	0	0	0	0	0	0	0	0	0	0	0	0	0	0	0	0
rxn01642_c0	4-imidazolone-5-propanoate amidohydrolase c0	(1) cpd00001[c0] + (1) cpd02311[c0] -> (1) cpd00344[c0]	(CAETHG_RS01110)	CAETHG_RS01110		Histidine degradation	0	0	1000	3.5.2.7	1 H2O + 1 4-Imidazolone-5-propanoate = 1 N-Formimino-L-glutamate	0	0	0	0	0	0	0	0	0	0	0	0	0	0	0	0	0	0	0	0	0	0	0
rxn00545_c0	ATP:D-fructose-6-phosphate 1-phosphotransferase c0	(1) cpd00002[c0] + (1) cpd00072[c0] <-> (1) cpd00008[c0] + (1) cpd00290[c0]	((CAETHG_RS03075) or (CAETHG_RS12015))	CAETHG_RS03075 CAETHG_RS12015		Glycolysis/Gluconeogenesis	0	0	1000	2.7.1.11	1 ATP + 1 D-fructose-6-phosphate = 1 ADP + 1 D-fructose-1,6-bisphosphate	0	0	0	0	0	0	0	0	0	0	0	0	0	0	0	0	0	0	0	0	0	0	0
rxn10308_c0	myristoyl-lipoteichoic acid synthesis (n-24), linked, N-acetylglucosamine substituted c0	(1) cpd15747[c0] + (24) cpd00037[c0] <-> (24) cpd00014[c0] + (1) cpd15765[c0]	(CAETHG_RS11510)	CAETHG_RS11510		Teichoic and lipoteichoic acids biosynthesis|Methicillin resistance in Staphylococci|Teichuronic acid biosynthesis	1	-1000	1000	2.7.8.-	1 Myristoyllipoteichoic acid (n-24), linked, unsubstituted + 24.0 UDP-N-acetylglucosamine = 24.0 UDP + 1 Myristoyllipoteichoic acid (n-24), linked, N-acetyl-D-glucosamine	0	0	0	0	0	0	0	0	0	0	0	0	0	0	0	0	0	0	0	0	0	0	0
rxn05249_c0	FACOAL150(ISO) c0	(1) cpd00067[c0] + (1) cpd00002[c0] + (1) cpd00010[c0] + (1) cpd11436[c0] -> (1) cpd00018[c0] + (1) cpd00012[c0] + (1) cpd11437[c0]	(CAETHG_RS08635)	CAETHG_RS08635		Fatty acid degradation regulons|Unsaturated Fatty Acid Metabolism|Carbonate Biomineralization|n-Phenylalkanoic acid degradation|Biotin biosynthesis	0	0	1000	6.2.1.3	1 H+ + 1 ATP + 1 CoA + 1 fa3 = 1 AMP + 1 PPi + 1 fa3coa	0	0	0	0	0	0	0	0	0	0	0	0	0	0	0	0	0	0	0	0	0	0	0
rxn02897_c0	Nicotinate-nucleotide:dimethylbenzimidazole c0	(1) cpd01997[c0] + (1) cpd00873[c0] <-> (1) cpd00067[c0] + (1) cpd00218[c0] + (1) cpd02904[c0]	(CAETHG_RS05375)	CAETHG_RS05375		Cobalamin synthesis|Experimental tye|Coenzyme B12 biosynthesis|Heme and Siroheme Biosynthesis	1	-1000	1000	2.4.2.21	1 Dimethylbenzimidazole + 1 Nicotinate ribonucleotide = 1 H+ + 1 Niacin + 1 alpha-Ribazole 5'-phosphate	0	0	0	0	0	0	0	0	0	0	0	0	0	0	0	0	0	0	0	0	0	0	0
rxn01649_c0	Xanthosine:orthophosphate ribosyltransferase c0	(1) cpd00067[c0] + (1) cpd01217[c0] + (1) cpd00009[c0] <-> (1) cpd00475[c0] + (1) cpd00309[c0]	(CAETHG_RS00760)	CAETHG_RS00760		Xanthosine utilisation (xap region)	1	-1000	1000	2.4.2.1	1 H+ + 1 Xanthosine + 1 Phosphate = 1 Ribose 1-phosphate + 1 XAN	0	0	0	0	0	0	0	0	0	0	0	0	0	0	0	0	0	0	0	0	0	0	0
rxn01301_c0	L-Homoserine:NAD+ oxidoreductase c0	(1) cpd00003[c0] + (1) cpd00227[c0] <-> (1) cpd00067[c0] + (1) cpd00346[c0] + (1) cpd00004[c0]	((CAETHG_RS15215) or (CAETHG_RS13805))	CAETHG_RS13805 CAETHG_RS15215		Threonine and Homoserine Biosynthesis|Methionine Biosynthesis	1	-1000	1000	1.1.1.3	1 NAD + 1 L-Homoserine = 1 H+ + 1 L-Aspartate4-semialdehyde + 1 NADH	-0.0310553	-0.0314435	-0.0311329	-0.0308224	-0.0635081	-0.0651385	-0.0669242	-0.0624212	-0.0173133	-0.0174686	-0.0170804	-0.0171581	-0.0309	-0.0332292	-0.0329186	-0.0326081	-0.0302789	-0.0333844	-0.0318317	-0.062887	-0.0597815	-0.0675453	-0.0652161
rxn05396_c0	9-methyl-decanoyl-ACP:malonyl-[acyl-carrier-protein] C-acyltransferase (decarboxylating) c0	(1) cpd11532[c0] + (1) cpd00067[c0] + (1) cpd11492[c0] -> (1) cpd11493[c0] + (1) cpd00011[c0] + (1) cpd11533[c0]	((CAETHG_RS10005) and (CAETHG_RS09985))	CAETHG_RS09985 CAETHG_RS10005		Fatty Acid Biosynthesis FASII	0	0	1000	2.3.1.0	1 9-methyl-decanoyl-ACP + 1 H+ + 1 Malonyl-acyl-carrierprotein- = 1 ACP + 1 CO2 + 1 11-methyl-3-oxo-dodecanoyl-ACP	0	0	0	0	0	0	0	0	0	0	0	0	0	0	0	0	0	0	0	0	0	0	0
rxn04046_c0	S-adenosyl-L-methionine:cobalt-factor-II C20-methyltransferase c0	(1) cpd00017[c0] + (1) cpd08368[c0] <-> (1) cpd00067[c0] + (1) cpd08369[c0] + (1) cpd00019[c0]	(CAETHG_RS05350)	CAETHG_RS05350		Cobalamin synthesis|Transport of Nickel and Cobalt|Coenzyme B12 biosynthesis	1	-1000	1000	2.1.1.151	1 S-Adenosyl-L-methionine + 1 Cobalt-precorrin 2 = 1 H+ + 1 Cobalt-precorrin 3 + 1 S-Adenosyl-homocysteine	0	0	0	0	0	0	0	0	0	0	0	0	0	0	0	0	0	0	0	0	0	0	0
rxn13782_c0	Protein biosynthesis c0	(1) cpd17041[e0] -> (1) cpd17041[c0]	((CAETHG_RS09660) and (CAETHG_RS09360) and (CAETHG_RS09355) and (CAETHG_RS09380) and (CAETHG_RS09430) and (CAETHG_RS10280) and ((CAETHG_RS09555) or (CAETHG_RS00810)) and (CAETHG_RS09370) and (CAETHG_RS09420) and (CAETHG_RS09425) and (CAETHG_RS11455) and ((CAETHG_RS09925) or (CAETHG_RS13600)) and (CAETHG_RS06475) and (CAETHG_RS08170) and (CAETHG_RS06445) and (CAETHG_RS13910) and (CAETHG_RS09460) a…	CAETHG_RS00810 CAETHG_RS01220 CAETHG_RS06070 CAETHG_RS06075 CAETHG_RS06445 CAETHG_RS06450 CAETHG_RS06460 CAETHG_RS06465 CAETHG_RS06475 CAETHG_RS06585 CAETHG_RS07530 CAETHG_RS07535 CAETHG_RS07540 CAETHG_RS08130 CAETHG_RS08170 CAETHG_RS09270 CAETHG_RS09275 CAETHG_RS09300 CAETHG_RS09310 CAETHG_RS09315 CAETHG_RS09320 CAETHG_RS09325 CAETHG_RS09345 CAETHG_RS09350 CAETHG_RS09355 CAETHG_RS09360 CAETHG_RS…		Ribosome LSU bacterial	0	0	1000		1 Protein biosynthesis = 1 Protein biosynthesis	0	0	0	0	0	0	0	0	0	0	0	0	0	0	0	0	0	0	0	0	0	0	0
rxn10334_c0	palmitoyl-cardiolipin synthase c0	(2) cpd15538[c0] <-> (1) cpd15791[c0] + (1) cpd00100[c0]	((CAETHG_RS14670) or (CAETHG_RS04280))	CAETHG_RS04280 CAETHG_RS14670		Glycerolipid and Glycerophospholipid Metabolism in Bacteria	1	-1000	1000		2.0 Phosphatidylglycerol dihexadecanoyl = 1 Palmitoylcardiolipin (B. subtilis) + 1 Glycerol	0	0	0	0	0	0	0	0	0	0	0	0	0	0	0	0	0	0	0	0	0	0	0
rxn00910_c0	NAD-dependent electron-bifurcating methylenetetrahydrofolate reductase	(1) cpd11621[c0] + (1) cpd00125[c0] + (2) cpd00004[c0] <-> (1) cpd11620[c0] + (2) cpd00003[c0] + (1) cpd00345[c0]	(CAETHG_RS07830)	CAETHG_RS07830		Wood-Ljungdahl Pathway	1	-1000	1000	1.5.7.1/1.5.1.20	1 Oxidizedferredoxin + 1 5-10-Methylenetetrahydrofolate + 2.0 NADH = 1 Reducedferredoxin + 2.0 NAD + 1 5-Methyltetrahydrofolate	9.02166	8.81413	8.69351	8.85554	13.0508	13.4516	13.1722	13.2118	4.90225	5.38958	5.259	5.20842	7.34257	7.52582	7.54662	10.2266	9.50761	10.0097	10.0303	15.2911	14.9328	16.6953	15.3136
rxn02286_c0	UDP-N-acetylmuramate:L-alanine ligase (ADP-forming) c0	(1) cpd00773[c0] + (1) cpd00002[c0] + (1) cpd00035[c0] -> (1) cpd00890[c0] + (1) cpd00067[c0] + (1) cpd00009[c0] + (1) cpd00008[c0]	(CAETHG_RS09825)	CAETHG_RS09825		Peptidoglycan Biosynthesis|Peptidoglycan Biosynthesis 2	0	0	1000	6.3.2.8	1 UDP-MurNAc + 1 ATP + 1 L-Alanine = 1 UDP-N-acetylmuramoyl-L-alanine + 1 H+ + 1 Phosphate + 1 ADP	0	0	0	0	0	0	0	0	0	0	0	0	0	0	0	0	0	0	0	0	0	0	0
rxn05363_c0	4-methyl-hexanoyl-ACP:malonyl-[acyl-carrier-protein] C-acyltransferase (decarboxylating) c0	(1) cpd00067[c0] + (1) cpd11492[c0] + (1) cpd11499[c0] -> (1) cpd11493[c0] + (1) cpd00011[c0] + (1) cpd11500[c0]	((CAETHG_RS10005) and (CAETHG_RS09985))	CAETHG_RS09985 CAETHG_RS10005		Fatty Acid Biosynthesis FASII	0	0	1000	2.3.1.0	1 H+ + 1 Malonyl-acyl-carrierprotein- + 1 4-methyl-hexanoyl-ACP = 1 ACP + 1 CO2 + 1 6-methyl-3-oxo-octanoyl-ACP	0	0	0	0	0	0	0	0	0	0	0	0	0	0	0	0	0	0	0	0	0	0	0
rxn01682_c0	(1S,2R)-1-C-(indol-3-yl)glycerol 3-phosphate c0	(1) cpd02210[c0] <-> (1) cpd00102[c0] + (1) cpd00359[c0]	(() and (CAETHG_RS18200))	CAETHG_RS18200		Tryptophan synthesis	1	-1000	1000	4.2.1.20	1 Indoleglycerol phosphate = 1 Glyceraldehyde3-phosphate + 1 indol	0	0	0	0	0	0	0	0	0	0	0	0	0	0	0	0	0	0	0	0	0	0	0
rxn02474_c0	5-amino-6-(5-phosphoribitylamino)uracil:NADP+ 1'-oxidoreductase c0	(1) cpd02720[c0] + (1) cpd00006[c0] <-> (1) cpd00067[c0] + (1) cpd00931[c0] + (1) cpd00005[c0]	(CAETHG_RS01445)	CAETHG_RS01445		Riboflavin, FMN and FAD metabolism	1	-1000	1000	1.1.1.193	1 5-Amino-6--5-phosphoribitylaminouracil + 1 NADP = 1 H+ + 1 5-Amino-6--5-phosphoribosylaminouracil + 1 NADPH	-1.0296e-05	-1.04247e-05	-1.03217e-05	-1.02188e-05	-2.10553e-05	-2.15959e-05	-2.21879e-05	-2.0695e-05	-5.74002e-06	-5.7915e-06	-5.6628e-06	-5.68854e-06	-1.02445e-05	-1.10167e-05	-1.09138e-05	-1.08108e-05	-1.00386e-05	-1.10682e-05	-1.05534e-05	-2.08494e-05	-1.98198e-05	-2.23938e-05	-2.16216e-05
rxn01292_c0	L-Arabinose ketol-isomerase c0	(1) cpd00224[c0] <-> (1) cpd00397[c0]	(CAETHG_RS10965)	CAETHG_RS10965		L-Arabinose utilisation	1	-1000	1000	5.3.1.4	1 L-Arabinose = 1 L-Ribulose	0	0	0	0	0	0	0	0	0	0	0	0	0	0	0	0	0	0	0	0	0	0	0
rxn10302_c0	anteisoheptadecanoyl-lipoteichoic acid synthesis (n-24), linked, glucose substituted c0	(24) cpd00026[c0] + (1) cpd15750[c0] <-> (1) cpd15759[c0] + (24) cpd00014[c0]	(CAETHG_RS06265)	CAETHG_RS06265		Teichoic and lipoteichoic acids biosynthesis	1	-1000	1000	2.4.1.52	24.0 UDP-glucose + 1 Anteisoheptadecanoyllipoteichoic acid (n-24), linked, unsubstituted = 1 Anteisoheptadecanoyllipoteichoic acid (n-24), linked, glucose substituted + 24.0 UDP	0	0	0	0	0	0	0	0	0	0	0	0	0	0	0	0	0	0	0	0	0	0	0
rxn10311_c0	anteisoheptadecanoyl-lipoteichoic acid synthesis (n-24), linked, N-acetylglucosamine substituted c0	(24) cpd00037[c0] + (1) cpd15750[c0] <-> (24) cpd00014[c0] + (1) cpd15768[c0]	(CAETHG_RS11510)	CAETHG_RS11510		Teichoic and lipoteichoic acids biosynthesis|Methicillin resistance in Staphylococci|Teichuronic acid biosynthesis	1	-1000	1000	2.7.8.-	24.0 UDP-N-acetylglucosamine + 1 Anteisoheptadecanoyllipoteichoic acid (n-24), linked, unsubstituted = 24.0 UDP + 1 Anteisoheptadecanoyllipoteichoic acid (n-24), linked, N-acetyl-D-glucosamine	0	0	0	0	0	0	0	0	0	0	0	0	0	0	0	0	0	0	0	0	0	0	0
rxn01486_c0	trans,trans-Farnesyl-diphosphate:isopentenyl-diphosphate c0	(1) cpd00113[c0] + (1) cpd00350[c0] -> (1) cpd00289[c0] + (1) cpd00012[c0]	((CAETHG_RS15870) or (CAETHG_RS09090) or (CAETHG_RS09090))	CAETHG_RS09090 CAETHG_RS15870		Archaeal lipids|Carotenoids|Polyprenyl Diphosphate Biosynthesis	0	0	1000	2.5.1.29	1 Isopentenyldiphosphate + 1 Farnesyldiphosphate = 1 Geranylgeranyl diphosphate + 1 PPi	0	0	0	0	0	0	0	0	0	0	0	0	0	0	0	0	0	0	0	0	0	-1.34279e-32	0
rxn05359_c0	4-methyl-3-oxo-hexanoyl-ACP:malonyl-[acyl-carrier-protein] C-acyltransferase (decarboxylating) c0	(1) cpd00067[c0] + (1) cpd11495[c0] + (1) cpd11492[c0] -> (1) cpd11496[c0] + (1) cpd11493[c0] + (1) cpd00011[c0]	((CAETHG_RS10005) and (CAETHG_RS09985))	CAETHG_RS09985 CAETHG_RS10005		Fatty Acid Biosynthesis FASII	0	0	1000	2.3.1.0	1 H+ + 1 2-methylbutyryl-ACP + 1 Malonyl-acyl-carrierprotein- = 1 4-methyl-3-oxo-hexanoyl-ACP + 1 ACP + 1 CO2	0	0	0	0	0	0	0	0	0	0	0	0	0	0	0	0	0	0	0	0	0	0	0
rxn00898_c0	2,3-Dihydroxy-3-methylbutanoate hydro-lyase c0	(1) cpd02498[c0] -> (1) cpd00123[c0] + (1) cpd00001[c0]	((CAETHG_RS10675) or (CAETHG_RS00585))	CAETHG_RS00585 CAETHG_RS10675		Valine biosynthesis	0	0	1000	4.2.1.9	1 2,3-Dihydroxy-isovalerate = 1 3-Methyl-2-oxobutanoate + 1 H2O	0.016218	0.0164207	0.0162585	0.0160963	0.0331658	0.0340172	0.0349497	0.0325981	0.00904152	0.00912261	0.00891989	0.00896043	0.0161369	0.0173532	0.0171911	0.0170289	0.0158125	0.0174343	0.0166234	0.0328414	0.0312196	0.0352741	0.0340578
rxn10203_c0	myristoyl-glycerol-3-phosphate O-acyltransferase c0	(1) cpd01695[c0] + (1) cpd00080[c0] -> (1) cpd15331[c0] + (1) cpd00010[c0]	(() and (CAETHG_RS16510))	CAETHG_RS16510		Glycerolipid and Glycerophospholipid Metabolism in Bacteria	0	0	1000	2.3.1.15	1 Myristoyl-CoA + 1 Glycerol-3-phosphate = 1 1-tetradecanoyl-sn-glycerol 3-phosphate + 1 CoA	0	0	0	0	0	0	0	0	0	0	0	0	0	0	0	0	0	0	0	0	0	0	0
rxn01069_c0	O-Phospho-L-homoserine phospho-lyase (adding water) c0	(1) cpd00001[c0] + (1) cpd00809[c0] -> (1) cpd00161[c0] + (1) cpd00067[c0] + (1) cpd00009[c0]	((CAETHG_RS09115) or (CAETHG_RS05835))	CAETHG_RS05835 CAETHG_RS09115		Threonine biosynthesis	0	0	1000	4.2.3.1	1 H2O + 1 O-Phospho-L-homoserine = 1 L-Threonine + 1 H+ + 1 Phosphate	0.0294328	0.0298007	0.0295064	0.029212	0.06019	0.0617352	0.0634276	0.0591599	0.0164088	0.0165559	0.016188	0.0162616	0.0292856	0.0314931	0.0311987	0.0309044	0.028697	0.0316402	0.0301686	0.0596014	0.0566581	0.0640163	0.0618088
rxn02113_c0	2-Acetolactate carboxy-lyase c0	(1) cpd00067[c0] + (1) cpd00668[c0] -> (1) cpd00011[c0] + (1) cpd00361[c0]	(CAETHG_RS14410)	CAETHG_RS14410		Butanediol Pathway	0	0	1000	4.1.1.5	1 H+ + 1 ALCTT = 1 CO2 + 1 ACTN	0.267	0.173	0.232	0.175	0.56	0.488	0.497	0.492	0.105	0.061	0.061	0.128	0.327	0.263	0.316	0.28	0.27	0.21	0.23	0.6	0.6	0.61	0.65
rxn01997_c0	dTDPglucose 4,6-hydro-lyase c0	(1) cpd00626[c0] -> (1) cpd00521[c0] + (1) cpd00001[c0]	((CAETHG_RS12865) or (CAETHG_RS12965))	CAETHG_RS12865 CAETHG_RS12965		dTDP-L-rhamnoase synthesis	0	0	1000	4.2.1.46	1 dTDPglucose = 1 dTDP-4-oxo-6-deoxy-D-glucose + 1 H2O	0	0	0	0	0	0	0	0	0	0	0	0	0	0	0	0	0	0	0	0	0	0	0
rxn00555_c0	L-Glutamine:D-fructose-6-phosphate aminotransferase (hexose c0	(1) cpd00072[c0] + (1) cpd00053[c0] <-> (1) cpd00023[c0] + (1) cpd00288[c0]	(CAETHG_RS09130)	CAETHG_RS09130		UDP-N-acetylmuramate biosynthesis	1	-1000	1000	2.6.1.16	1 D-fructose-6-phosphate + 1 L-Glutamine = 1 L-Glutamate + 1 D-Glucosamine phosphate	0.00950561	0.00962443	0.00952937	0.00943432	0.019439	0.019938	0.0204846	0.0191063	0.00529938	0.0053469	0.00522808	0.00525185	0.00945808	0.010171	0.0100759	0.00998089	0.00926797	0.0102185	0.00974325	0.0192489	0.0182983	0.0206747	0.0199618
rxn05541_c0	Dipeptide transport via ABC system (ala-glu) c0	(1) cpd00002[c0] + (1) cpd00001[c0] + (1) cpd11586[e0] -> (1) cpd00067[c0] + (1) cpd00009[c0] + (1) cpd00008[c0] + (1) cpd11586[c0]	(CAETHG_RS07520)	CAETHG_RS07520		ABC transporter dipeptide (TC 3.A.1.5.2)	0	0	1000		1 ATP + 1 H2O + 1 ala-L-glu-L = 1 H+ + 1 Phosphate + 1 ADP + 1 ala-L-glu-L	0	0	0	0	0	0	0	0	0	0	0	0	0	0	0	0	0	0	0	0	0	0	0
rxn08298_c0	diacylglycerol kinase (n-C16:1) c0	(1) cpd00002[c0] + (1) cpd15310[c0] <-> (1) cpd00008[c0] + (1) cpd15525[c0]	(CAETHG_RS14270)	CAETHG_RS14270		Glycerolipid and Glycerophospholipid Metabolism in Bacteria	1	-1000	1000	2.7.1.107	1 ATP + 1 1,2-Diacyl-sn-glycerol dihexadec-9-enoyl = 1 ADP + 1 1,2-dihexadec-9-enoyl-sn-glycerol 3-phosphate	0	0	0	0	0	0	0	0	0	0	0	0	0	0	0	0	0	0	0	0	0	0	0
rxn00260_c0	L-Aspartate:2-oxoglutarate aminotransferase c0	(1) cpd00041[c0] + (1) cpd00024[c0] <-> (1) cpd00032[c0] + (1) cpd00023[c0]	((CAETHG_RS05435) or (CAETHG_RS06185) or (CAETHG_RS16780) or (CAETHG_RS04450) or (CAETHG_RS01020) or (CAETHG_RS14650) or (CAETHG_RS00180) or (CAETHG_RS19100) or (CAETHG_RS12490) or (CAETHG_RS08900))	CAETHG_RS00180 CAETHG_RS01020 CAETHG_RS04450 CAETHG_RS05435 CAETHG_RS06185 CAETHG_RS08900 CAETHG_RS12490 CAETHG_RS14650 CAETHG_RS16780 CAETHG_RS19100		Aspartate and Glutamate metabolism	1	-1000	1000	2.6.1.1	1 L-Aspartate + 1 2-Oxoglutarate = 1 Oxaloacetate + 1 L-Glutamate	-0.0835214	-0.0845654	-0.0837302	-0.082895	-0.170801	-0.175186	-0.179989	-0.167878	-0.0465632	-0.0469808	-0.0459368	-0.0461456	-0.0831038	-0.0893679	-0.0885326	-0.0876974	-0.0814333	-0.0897855	-0.0856094	-0.169131	-0.160779	-0.181659	-0.175395
rxn05219_c0	L-Methionine ABC transport c0	(1) cpd00060[e0] + (1) cpd00002[c0] + (1) cpd00001[c0] -> (1) cpd00067[c0] + (1) cpd00060[c0] + (1) cpd00009[c0] + (1) cpd00008[c0]	(((CAETHG_RS13380) or (CAETHG_RS05455)) and ((CAETHG_RS13375) or (CAETHG_RS12470)) and ())	CAETHG_RS05455 CAETHG_RS12470 CAETHG_RS13375 CAETHG_RS13380		Transport Reactions	0	0	1000	ABC	1 L-Methionine + 1 ATP + 1 H2O = 1 H+ + 1 L-Methionine + 1 Phosphate + 1 ADP	0	0	0	0	0	0	0	0	0	0	0	0	0	0	0	0	0	0	0	0	0	0	0
rxn02484_c0	ATP:4-amino-5-hydroxymethyl-2-methylpyrimidine 5-phosphotransferase c0	(1) cpd00002[c0] + (1) cpd00939[c0] <-> (1) cpd02775[c0] + (1) cpd00008[c0]	(CAETHG_RS05765)	CAETHG_RS05765		Thiamin biosynthesis	1	-1000	1000	2.7.1.49	1 ATP + 1 Toxopyrimidine = 1 4-Amino-5-phosphomethyl-2-methylpyrimidine + 1 ADP	0	0	0	0	0	0	0	0	0	0	0	0	0	0	0	0	0	0	0	0	0	0	0
rxn05337_c0	(3R)-3-Hydroxyhexanoyl-[acyl-carrier-protein]:NADP+ oxidoreductase c0	(1) cpd00006[c0] + (1) cpd11479[c0] <-> (1) cpd00067[c0] + (1) cpd11486[c0] + (1) cpd00005[c0]	((CAETHG_RS08435) or (CAETHG_RS00375) or (CAETHG_RS00860) or (CAETHG_RS04365) or (CAETHG_RS06705) or (CAETHG_RS03500) or (CAETHG_RS04680) or (CAETHG_RS09990))	CAETHG_RS00375 CAETHG_RS00860 CAETHG_RS03500 CAETHG_RS04365 CAETHG_RS04680 CAETHG_RS06705 CAETHG_RS08435 CAETHG_RS09990		mycolic acid synthesis|Fatty Acid Biosynthesis FASII	1	-1000	1000		1 NADP + 1 D-3-Hydroxyhexanoyl-[acp] = 1 H+ + 1 3-Oxohexanoyl-[acp] + 1 NADPH	0	0	0	0	0	0	0	0	0	0	0	0	0	0	0	0	0	0	0	0	0	0	0
rxn03137_c0	10-Formyltetrahydrofolate:5'-phosphoribosyl-5-amino-4- c0	(1) cpd00201[c0] + (1) cpd02851[c0] <-> (1) cpd00087[c0] + (1) cpd02884[c0]	(((CAETHG_RS01505) or (CAETHG_RS14515)) and ((CAETHG_RS01505) or (CAETHG_RS14515)))	CAETHG_RS01505 CAETHG_RS14515		De Novo Purine Biosynthesis	1	-1000	1000	2.1.2.3	1 10-Formyltetrahydrofolate + 1 AICAR = 1 Tetrahydrofolate + 1 FAICAR	0.00936582	0.00948289	0.00938924	0.00929558	0.0191531	0.0196448	0.0201833	0.0188253	0.00522145	0.00526827	0.0051512	0.00517462	0.00931899	0.0100214	0.00992777	0.00983411	0.00913168	0.0100683	0.00959997	0.0189658	0.0180292	0.0203707	0.0196682
rxn00690_c0	Formate:tetrahydrofolate ligase (ADP-forming) c0	(1) cpd00002[c0] + (1) cpd00087[c0] + (1) cpd00047[c0] -> (1) cpd00201[c0] + (1) cpd00009[c0] + (1) cpd00008[c0]	(CAETHG_RS07850)	CAETHG_RS07850		Wood-Ljungdahl Pathway	0	0	1000	6.3.4.3	1 ATP + 1 Tetrahydrofolate + 1 Formate = 1 10-Formyltetrahydrofolate + 1 Phosphate + 1 ADP	10.0037	10.8938	11.1702	10.9093	19.349	20.1339	20.4543	19.6871	6.94621	7.76396	8.63909	7.11446	12.3564	13.3291	13.2987	14.6729	14.5747	15.6486	15.3834	20.5937	20.0123	19.7878	19.785
rxn01114_c0	ATP:D-ribulose 5-phosphotransferase c0	(1) cpd00002[c0] + (1) cpd00258[c0] <-> (1) cpd00171[c0] + (1) cpd00008[c0]	(CAETHG_RS10975)	CAETHG_RS10975		L-Arabinose utilisation	1	-1000	1000	2.7.1.16,2.7.1.47	1 ATP + 1 D-Ribulose = 1 D-Ribulose5-phosphate + 1 ADP	0	0	0	0	0	0	0	0	0	0	0	0	0	0	0	0	0	0	0	0	0	0	0
rxn05367_c0	6-methyl-octanoyl-ACP:malonyl-[acyl-carrier-protein] C-acyltransferase (decarboxylating) c0	(1) cpd00067[c0] + (1) cpd11503[c0] + (1) cpd11492[c0] -> (1) cpd11493[c0] + (1) cpd00011[c0] + (1) cpd11504[c0]	((CAETHG_RS10005) and (CAETHG_RS09985))	CAETHG_RS09985 CAETHG_RS10005		Fatty Acid Biosynthesis FASII	0	0	1000	2.3.1.0	1 H+ + 1 6-methyl-octanoyl-ACP + 1 Malonyl-acyl-carrierprotein- = 1 ACP + 1 CO2 + 1 8-methyl-3-oxo-decanoyl-ACP	0	0	0	0	0	0	0	0	0	0	0	0	0	0	0	0	0	0	0	0	0	0	0
rxn00527_c0	L-Tyrosine:2-oxoglutarate aminotransferase c0	(1) cpd00024[c0] + (1) cpd00069[c0] <-> (1) cpd00868[c0] + (1) cpd00023[c0]	((CAETHG_RS12490) or ((CAETHG_RS16020) and ()))	CAETHG_RS12490 CAETHG_RS16020		Phenylalanine and Tyrosine Synthesis	1	-1000	1000	2.6.1.5/2.6.1.57	1 2-Oxoglutarate + 1 L-Tyrosine = 1 p-hydroxyphenylpyruvate + 1 L-Glutamate	-0.00165774	-0.00167846	-0.00166188	-0.00164531	-0.00339007	-0.00347711	-0.00357243	-0.00333205	-0.000924189	-0.000932478	-0.000911756	-0.0009159	-0.00164945	-0.00177378	-0.0017572	-0.00174063	-0.00161629	-0.00178207	-0.00169918	-0.00335692	-0.00319115	-0.00360558	-0.00348125
rxn05171_c0	Nitrate-ABC transport c0	(1) cpd00002[c0] + (1) cpd00001[c0] + (1) cpd00209[e0] -> (1) cpd00067[c0] + (1) cpd00009[c0] + (1) cpd00209[c0] + (1) cpd00008[c0]	(CAETHG_RS03475)	CAETHG_RS03475		Alkanesulfonate assimilation	0	0	1000		1 ATP + 1 H2O + 1 Nitrate = 1 H+ + 1 Phosphate + 1 Nitrate + 1 ADP	0	0	0	0	0	0	0	0	0	0	0	0	0	0	0	0	0	0	0	0	0	0	0
rxn04052_c0	precorrin-8X methylmutase c0	(1) cpd08375[c0] <-> (1) cpd03421[c0]	(CAETHG_RS05370)	CAETHG_RS05370		Cobalamin synthesis|Coenzyme B12 biosynthesis	1	-1000	1000	5.4.1.2	1 Cobalt-precorrin 8 = 1 Cobyrinate	0	0	0	0	0	0	0	0	0	0	0	0	0	0	0	0	0	0	0	0	0	0	0
rxn08549_c0	glycerol-3-phosphate acyltransferase (C16:0) c0	(1) cpd00080[c0] + (1) cpd15277[c0] -> (1) cpd11493[c0] + (1) cpd15327[c0]	(() and (CAETHG_RS16510))	CAETHG_RS16510		Glycerolipid and Glycerophospholipid Metabolism in Bacteria	0	0	1000	2.3.1.15	1 Glycerol-3-phosphate + 1 Palmitoyl-ACP = 1 ACP + 1 1-hexadecanoyl-sn-glycerol 3-phosphate	0	0	0	0	0	0	0	0	0	0	0	0	0	0	0	0	0	0	0	0	0	0	0
rxn04045_c0	sirohydrochlorin cobalt-lyase c0	(2) cpd00067[c0] + (1) cpd00149[c0] + (1) cpd03426[c0] <-> (1) cpd08368[c0]	(CAETHG_RS05330)	CAETHG_RS05330		Cobalamin synthesis|Coenzyme B12 biosynthesis	1	-1000	1000	4.99.1.3	2.0 H+ + 1 Co2+ + 1 Sirohydrochlorin = 1 Cobalt-precorrin 2	0	0	0	0	0	0	0	0	0	0	0	0	0	0	0	0	0	0	0	0	0	0	0
rxn01390_c0	ATP:L-rhamnulose 1-phosphotransferase c0	(1) cpd00002[c0] + (1) cpd00261[c0] <-> (1) cpd00008[c0] + (1) cpd03861[c0]	(CAETHG_RS10205)	CAETHG_RS10205		Rhamnose Degradation	1	-1000	1000	2.7.1.5	1 ATP + 1 L-Lyxulose = 1 ADP + 1 L-Xylulose 1-phosphate	0	0	0	0	0	0	0	0	0	0	0	0	0	0	0	0	0	0	0	0	0	0	0
rxn09111_c0	Phosphatidylglycerol synthase (n-C16:0) c0	(1) cpd00080[c0] + (1) cpd15419[c0] <-> (1) cpd15545[c0] + (1) cpd00046[c0]	((CAETHG_RS16745) or (CAETHG_RS06675))	CAETHG_RS06675 CAETHG_RS16745		Glycerolipid and Glycerophospholipid Metabolism in Bacteria	1	-1000	1000	2.7.8.5	1 Glycerol-3-phosphate + 1 CDP-1,2-dihexadecanoylglycerol = 1 Phosphatidylglycerophosphate dihexadecanoyl + 1 CMP	0	0	0	0	0	0	0	0	0	0	0	0	0	0	0	0	0	0	0	0	0	0	0
rxn01974_c0	LL-2,6-Diaminoheptanedioate 2-epimerase c0	(1) cpd00504[c0] <-> (1) cpd00516[c0]	(CAETHG_RS15555)	CAETHG_RS15555		Lysine metabolism	1	-1000	1000	5.1.1.7	1 LL-2,6-Diaminopimelate = 1 meso-2,6-Diaminopimelate	0.0177434	0.0179652	0.0177877	0.0176103	0.0362852	0.0372168	0.038237	0.0356642	0.00989194	0.00998066	0.00975886	0.00980322	0.0176547	0.0189854	0.018808	0.0186306	0.0172998	0.0190741	0.018187	0.0359304	0.034156	0.0385919	0.0372611
rxn12645_c0	aminopeptidase c0	(1) cpd11581[c0] + (1) cpd00001[c0] <-> (1) cpd00132[c0] + (1) cpd00033[c0]	(((CAETHG_RS04585) or (CAETHG_RS15660)) or (CAETHG_RS03545) or (CAETHG_RS07155))	CAETHG_RS03545 CAETHG_RS04585 CAETHG_RS07155 CAETHG_RS15660		Recycling of Peptidoglycan Amino Acids|Protein degradation	1	-1000	1000		1 gly-asn-L + 1 H2O = 1 L-Asparagine + 1 Glycine	0	0	0	0	0	0	0	0	0	0	0	0	0	0	0	0	0	0	0	0	0	0	0
rxn02008_c0	UDP-N-acetylmuramoyl-L-alanine:D-glutamate ligase(ADP-forming) c0	(1) cpd00890[c0] + (1) cpd00186[c0] + (1) cpd00002[c0] -> (1) cpd00067[c0] + (1) cpd00009[c0] + (1) cpd00525[c0] + (1) cpd00008[c0]	(CAETHG_RS09645)	CAETHG_RS09645		Peptidoglycan Biosynthesis|Peptidoglycan Biosynthesis 2	0	0	1000	6.3.2.9	1 UDP-N-acetylmuramoyl-L-alanine + 1 D-Glutamate + 1 ATP = 1 H+ + 1 Phosphate + 1 UDP-N-acetylmuramoyl-L-alanyl-D-glutamate + 1 ADP	0	0	0	0	0	0	0	0	0	0	0	0	0	0	0	0	0	0	0	0	0	0	0
rxn05385_c0	5-methyl-3-oxo-hexanoyl-ACP:NADP+ oxidoreductase c0	(1) cpd11521[c0] + (1) cpd00067[c0] + (1) cpd00005[c0] <-> (1) cpd00006[c0] + (1) cpd11522[c0]	((CAETHG_RS08435) or (CAETHG_RS00375) or (CAETHG_RS00860) or (CAETHG_RS04365) or (CAETHG_RS06705) or (CAETHG_RS03500) or (CAETHG_RS04680) or (CAETHG_RS09990))	CAETHG_RS00375 CAETHG_RS00860 CAETHG_RS03500 CAETHG_RS04365 CAETHG_RS04680 CAETHG_RS06705 CAETHG_RS08435 CAETHG_RS09990		mycolic acid synthesis|Fatty Acid Biosynthesis FASII	1	-1000	1000	1.1.1.0	1 5-methyl-3-oxo-hexanoyl-ACP + 1 H+ + 1 NADPH = 1 NADP + 1 5-methyl-3-hydroxy-hexanoyl-ACP	0	0	0	0	0	0	0	0	0	0	0	0	0	0	0	0	0	0	0	0	0	0	0
rxn02155_c0	ATP:nicotinamide-nucleotide adenylyltransferase c0	(1) cpd00002[c0] + (1) cpd00873[c0] <-> (1) cpd00012[c0] + (1) cpd00638[c0]	(CAETHG_RS13930)	CAETHG_RS13930		NAD and NADP cofactor biosynthesis global|NAD regulation	1	-1000	1000	2.7.7.1,2.7.7.18	1 ATP + 1 Nicotinate ribonucleotide = 1 PPi + 1 Deamido-NAD	3.5442e-05	3.5885e-05	3.55306e-05	3.51762e-05	7.24789e-05	7.43396e-05	7.63775e-05	7.12384e-05	1.97589e-05	1.99361e-05	1.94931e-05	1.95817e-05	3.52648e-05	3.79229e-05	3.75685e-05	3.72141e-05	3.45559e-05	3.81002e-05	3.63281e-05	7.17701e-05	6.82259e-05	7.70863e-05	7.44282e-05
rxn00915_c0	GMP:pyrophosphate phosphoribosyltransferase c0	(1) cpd00126[c0] + (1) cpd00012[c0] <- (1) cpd00207[c0] + (1) cpd00103[c0]	((CAETHG_RS06200) or (CAETHG_RS09690))	CAETHG_RS06200 CAETHG_RS09690		Purine conversions	0	0	1000	2.4.2.7,2.4.2.8,2.4.2.22	1 Guanine + 1 PRPP = 1 GMP + 1 PPi	0	0	0	0	0	0	0	0	6.13387e-36	0	0	0	0	0	0	0	0	0	0	0	0	0	0
rxn00299_c0	GTP 7,8-8,9-dihydrolase c0	(1) cpd00001[c0] + (1) cpd00038[c0] -> (1) cpd00067[c0] + (1) cpd02978[c0] + (1) cpd00047[c0]	(CAETHG_RS13405)	CAETHG_RS13405		Pterin metabolism|Methanopterin biosynthesis2|tRNA modification Archaea Henri|Folate Biosynthesis|Queuosine-Archaeosine Biosynthesis|Folate Biosynthesis (Phoenix Copy)|Zinc regulated enzymes|Pterin metabolism 3	0	0	1000	3.5.4.16	1 H2O + 1 GTP = 1 H+ + 1 7,8-Dihydroneopterin 3'-triphosphate + 1 Formate	3.564e-05	3.60855e-05	3.57291e-05	3.53727e-05	7.28838e-05	7.47549e-05	7.68042e-05	7.16364e-05	1.98693e-05	2.00475e-05	1.9602e-05	1.96911e-05	3.54618e-05	3.81348e-05	3.77784e-05	3.7422e-05	3.4749e-05	3.8313e-05	3.6531e-05	7.2171e-05	6.8607e-05	7.7517e-05	7.4844e-05
rxn00461_c0	Phosphoenolpyruvate:UDP-N-acetyl-D-glucosamine c0	(1) cpd00061[c0] + (1) cpd00037[c0] <-> (1) cpd02820[c0] + (1) cpd00067[c0] + (1) cpd00009[c0]	((CAETHG_RS09905) or (CAETHG_RS11570))	CAETHG_RS09905 CAETHG_RS11570		Peptidoglycan Biosynthesis|UDP-N-acetylmuramate from Fructose-6-phosphate Biosynthesis|Peptidoglycan Biosynthesis 2	1	-1000	1000	2.5.1.7	1 Phosphoenolpyruvate + 1 UDP-N-acetylglucosamine = 1 UDP-N-acetylglucosamine enolpyruvate + 1 H+ + 1 Phosphate	0.00446746	0.0045233	0.00447862	0.00443395	0.00913595	0.00937049	0.00962737	0.00897959	0.00249061	0.00251294	0.0024571	0.00246827	0.00444512	0.00478018	0.0047355	0.00469083	0.00435577	0.00480252	0.00457914	0.0090466	0.00859985	0.00971672	0.00938166
rxn00748_c0	Glycerone-phosphate phospho-lyase c0	(1) cpd00095[c0] -> (1) cpd00067[c0] + (1) cpd00009[c0] + (1) cpd00428[c0]	(CAETHG_RS13880)	CAETHG_RS13880		Methylglyoxal Metabolism|Glutathione: Non-redox reactions	0	0	1000	4.2.3.3	1 Glycerone-phosphate = 1 H+ + 1 Phosphate + 1 2-Oxopropanal	0	0	0	0	0	0	0	0	0	0	0	0	0	0	0	0	0	0	0	0	0	0	0
rxn06799_c0	S-Adenosyl-L-methionine:DNA (cytosine-5-)-methyltransferase c0	(1) cpd00017[c0] + (1) cpd11763[c0] -> (1) cpd00067[c0] + (1) cpd00019[c0] + (1) cpd12223[c0]	(CAETHG_RS02375)	CAETHG_RS02375		Methionine Biosynthesis	0	0	1000	2.1.1.37	1 S-Adenosyl-L-methionine + 1 DNA cytosine = 1 H+ + 1 S-Adenosyl-homocysteine + 1 DNA 5-methylcytosine	0	0	0	0	0	0	0	0	0	0	0	0	0	0	0	0	0	0	0	0	0	0	0
rxn08089_c0	1-octadec-7-enoyl-sn-glycerol 3-phosphate O-acyltransferase (n-C18:1) c0	(1) cpd15328[c0] + (1) cpd11825[c0] -> (1) cpd11493[c0] + (1) cpd15527[c0]	((CAETHG_RS13530) or (CAETHG_RS08580))	CAETHG_RS08580 CAETHG_RS13530		Phosphate metabolism|Glycerolipid and Glycerophospholipid Metabolism in Bacteria	0	0	1000	2.3.1.51	1 1-octadec-11-enoyl-sn-glycerol 3-phosphate + 1 Octadecenoyl-ACP = 1 ACP + 1 1,2-dioctadec-11-enoyl-sn-glycerol 3-phosphate	0	0	0	0	0	0	0	0	0	0	0	0	0	0	0	0	0	0	0	0	0	0	0
rxn00283_c0	L-Alanine racemase c0	(1) cpd00035[c0] <-> (1) cpd00117[c0]	(CAETHG_RS05465)	CAETHG_RS05465		Alanine metabolism	1	-1000	1000	5.1.1.1	1 L-Alanine = 1 D-Alanine	0	0	0	0	0	0	0	0	0	0	0	0	0	-0.00426181	0	0	0	0	0	0	-0.00854578	0	0
rxn10212_c0	myristoyl-1-acylglycerol-3-phosphate O-acyltransferase c0	(1) cpd15331[c0] + (1) cpd01695[c0] -> (1) cpd15522[c0] + (1) cpd00010[c0]	((CAETHG_RS13530) or (CAETHG_RS08580))	CAETHG_RS08580 CAETHG_RS13530		Phosphate metabolism|Glycerolipid and Glycerophospholipid Metabolism in Bacteria	0	0	1000	2.3.1.51	1 1-tetradecanoyl-sn-glycerol 3-phosphate + 1 Myristoyl-CoA = 1 1,2-ditetradecanoyl-sn-glycerol 3-phosphate + 1 CoA	0	0	0	0	0	0	0	0	0	0	0	0	0	0	0	0	0	0	0	0	0	0	0
rxn00953_c0	L-Serine hydro-lyase (adding homocysteine) c0	(1) cpd00135[c0] + (1) cpd00054[c0] <-> (1) cpd00001[c0] + (1) cpd00424[c0]	(CAETHG_RS02365)	CAETHG_RS02365		Glycine and Serine utilisation|Methionine Biosynthesis|Cysteine Biosynthesis|Methionine Degradation	1	-1000	1000	4.2.1.22	1 Homocysteine + 1 L-Serine = 1 H2O + 1 Cystathionine	0	0	0	0	0	0	3.47453e-28	0	0	0	1.84407e-34	0	0	0	0	1.52171e-27	0	0	0	0	0	2.95051e-33	0
rxn10337_c0	isoheptadecanoyl-cardiolipin synthase c0	(2) cpd15722[c0] <-> (1) cpd15794[c0] + (1) cpd00100[c0]	((CAETHG_RS14670) or (CAETHG_RS04280))	CAETHG_RS04280 CAETHG_RS14670		Glycerolipid and Glycerophospholipid Metabolism in Bacteria	1	-1000	1000		2.0 Diisoheptadecanoylphosphatidylglycerol = 1 Isoheptadecanoylcardiolipin (B. subtilis) + 1 Glycerol	0	0	0	0	0	0	0	0	0	0	0	0	0	0	0	0	0	0	0	0	0	0	0
rxn10235_c0	isopentadecanoyl-phosphatidylserine decarboxylase c0	(2) cpd00067[c0] + (1) cpd15692[c0] <-> (1) cpd15698[c0] + (1) cpd00011[c0]	(CAETHG_RS10720)	CAETHG_RS10720		Glycerolipid and Glycerophospholipid Metabolism in Bacteria|Bacterial cyanide production and tolerance mechanisms	1	-1000	1000	4.1.1.65	2.0 H+ + 1 Diisopentadecanoylphosphatidylserine = 1 Diisopentadecanoylphosphatidylethanolamine + 1 CO2	0	0	0	0	0	0	0	0	0	0	0	0	0	0	0	0	0	0	0	0	0	0	0
rxn10273_c0	stearoyl-UDP-glucosyltransferase (diglucosyl) c0	(1) cpd00026[c0] + (1) cpd15739[c0] <-> (1) cpd00014[c0] + (1) cpd15730[c0]	(CAETHG_RS11420)	CAETHG_RS11420		Teichoic and lipoteichoic acids biosynthesis	1	-1000	1000		1 UDP-glucose + 1 Monoglucosyl-1,2 distearoylglycerol = 1 UDP + 1 Diglucosyl-1,2 distearoylglycerol	0	0	0	0	0	0	0	0	0	0	0	0	0	0	0	0	0	0	0	0	0	0	0
rxn05417_c0	6-methyl-heptanoyl-ACP:malonyl-[acyl-carrier-protein] C-acyltransferase (decarboxylating) c0	(1) cpd00067[c0] + (1) cpd11492[c0] + (1) cpd11553[c0] -> (1) cpd11554[c0] + (1) cpd11493[c0] + (1) cpd00011[c0]	((CAETHG_RS10005) and (CAETHG_RS09985))	CAETHG_RS09985 CAETHG_RS10005		Fatty Acid Biosynthesis FASII	0	0	1000	2.3.1.0	1 H+ + 1 Malonyl-acyl-carrierprotein- + 1 6-methyl-heptanoyl-ACP = 1 8-methyl-3-oxo-nonanoyl-ACP + 1 ACP + 1 CO2	0	0	0	0	0	0	0	0	0	0	0	0	0	0	0	0	0	0	0	0	0	0	0
rxn00938_c0	Nicotinamide amidohydrolase c0	(1) cpd00133[c0] + (1) cpd00001[c0] -> (1) cpd00013[c0] + (1) cpd00218[c0]	(CAETHG_RS01795)	CAETHG_RS01795		cAMP signaling in bacteria|Redox-dependent regulation of nucleus processes|NAD and NADP cofactor biosynthesis global|NAD regulation	0	0	1000	3.5.1.19	1 Nicotinamide + 1 H2O = 1 NH3 + 1 Niacin	0	0	0	0	0	0	0	0	0	0	0	0	0	0	0	0	0	0	0	0	0	0	0
rxn10305_c0	anteisopentadecanoyl-lipoteichoic acid synthesis (n-24), linked, glucose substituted c0	(1) cpd15753[c0] + (24) cpd00026[c0] <-> (24) cpd00014[c0] + (1) cpd15762[c0]	(CAETHG_RS06265)	CAETHG_RS06265		Teichoic and lipoteichoic acids biosynthesis	1	-1000	1000	2.4.1.52	1 Anteisopentadecanoyllipoteichoic acid (n-24), linked, unsubstituted + 24.0 UDP-glucose = 24.0 UDP + 1 Anteisopentadecanoyllipoteichoic acid (n-24), linked, glucose substituted	0	0	0	0	0	0	0	0	0	0	0	0	0	0	0	0	0	0	0	0	0	0	0
rxn10221_c0	anteisoheptadecanoyl-phosphatidate cytidylyltransferase c0	(1) cpd15678[c0] + (1) cpd00052[c0] <-> (1) cpd15684[c0] + (1) cpd00012[c0]	(CAETHG_RS16645)	CAETHG_RS16645		Glycerolipid and Glycerophospholipid Metabolism in Bacteria	1	-1000	1000	2.7.7.41	1 1,2-dianteisoheptadecanoyl-sn-glycerol 3-phosphate + 1 CTP = 1 CDP-1,2-dianteisoheptadecanoylglycerol + 1 PPi	0	0	0	0	0	0	0	0	0	0	0	0	0	0	0	0	0	0	0	0	0	0	0
rxn09177_c0	phosphopantothenate-cysteine ligase c0	(1) cpd00084[c0] + (1) cpd02201[c0] + (1) cpd00052[c0] <-> (1) cpd00012[c0] + (1) cpd02666[c0] + (1) cpd00046[c0]	(CAETHG_RS16385)	CAETHG_RS16385		Coenzyme A Biosynthesis	0	0	1000	6.3.2.5	1 L-Cysteine + 1 4-phosphopantothenate + 1 CTP = 1 PPi + 1 (R)-4'-Phosphopantothenoyl-L-cysteine + 1 CMP	0	0	0	0	0	0	0	0	0	0	0	0	0	0	0	0	0	0	0	0	0	0	0
rxn03437_c0	(R)-2,3-Dihydroxy-3-methylpentanoate hydro-lyase c0	(1) cpd02535[c0] -> (1) cpd00508[c0] + (1) cpd00001[c0]	((CAETHG_RS10675) or (CAETHG_RS00585))	CAETHG_RS00585 CAETHG_RS10675		Isoleucine Biosynthesis	0	0	1000	4.2.1.9	1 2,3-Dihydroxy-3-methylvalerate = 1 3MOP + 1 H2O	0.00691672	0.00700318	0.00693401	0.00686485	0.0141447	0.0145078	0.0149055	0.0139026	0.00385607	0.00389066	0.0038042	0.00382149	0.00688214	0.00740089	0.00733172	0.00726256	0.0067438	0.00743548	0.00708964	0.0140064	0.0133147	0.0150439	0.0145251
rxn09199_c0	Phosphatidylserine decarboxylase (n-C14:1) c0	(2) cpd00067[c0] + (1) cpd15554[c0] <-> (1) cpd15530[c0] + (1) cpd00011[c0]	(CAETHG_RS10720)	CAETHG_RS10720		Glycerolipid and Glycerophospholipid Metabolism in Bacteria|Bacterial cyanide production and tolerance mechanisms	1	-1000	1000	4.1.1.65	2.0 H+ + 1 phosphatidylserine ditetradec-7-enoyl = 1 phosphatidylethanolamine ditetradec-7-enoyl + 1 CO2	0	0	0	0	0	0	0	0	0	0	0	0	0	0	0	0	0	0	0	0	0	0	0
rxn02320_c0	5-Amino-2-oxopentanoate:2-oxoglutarate aminotransferase c0	(1) cpd00807[c0] + (1) cpd00024[c0] <-> (1) cpd00930[c0] + (1) cpd00023[c0]	((CAETHG_RS16020) and ())	CAETHG_RS16020		Histidine Biosynthesis	1	-1000	1000	2.6.1.9	1 L-histidinol-phosphate + 1 2-Oxoglutarate = 1 imidazole acetol-phosphate + 1 L-Glutamate	-0.000802177	-0.000812204	-0.000804183	-0.000796161	-0.00164045	-0.00168257	-0.00172869	-0.00161238	-0.000447214	-0.000451225	-0.000441197	-0.000443203	-0.000798166	-0.00085833	-0.000850308	-0.000842286	-0.000782123	-0.000862341	-0.000822232	-0.00162441	-0.00154419	-0.00174474	-0.00168457
rxn01648_c0	Cytidine:orthophosphate alpha-D-ribosyltransferase c0	(1) cpd00367[c0] + (1) cpd00067[c0] + (1) cpd00009[c0] <-> (1) cpd00475[c0] + (1) cpd00307[c0]	(CAETHG_RS19255)	CAETHG_RS19255		Pyrimidine conversions	1	-1000	1000	2.4.2.2	1 Cytidine + 1 H+ + 1 Phosphate = 1 Ribose 1-phosphate + 1 Cytosine	0	0	0	0	0	0	0	0	0	0	0	0	0	0	0	0	0	0	0	0	0	0	0
rxn10126_c0	succinate dehyrdogenase c0	(1) cpd15560[c0] + (1) cpd00982[c0] -> (1) cpd00015[c0] + (1) cpd15561[c0]	((CAETHG_RS01630) and (CAETHG_RS01620))	CAETHG_RS01620 CAETHG_RS01630		Succinate dehydrogenase	0	0	1000		1 Ubiquinone-8 + 1 FADH2 = 1 FAD + 1 Ubiquinol-8	0	0	0	0	0	0	0	0	0	0	0	0	0	0	0	0	0	0	0	0	0	0	0
rxn08083_c0	1-tetradecanoyl-sn-glycerol 3-phosphate O-acyltransferase (n-C12:0) c0	(1) cpd15325[c0] + (1) cpd11468[c0] -> (1) cpd15521[c0] + (1) cpd11493[c0]	((CAETHG_RS13530) or (CAETHG_RS08580))	CAETHG_RS08580 CAETHG_RS13530		Phosphate metabolism|Glycerolipid and Glycerophospholipid Metabolism in Bacteria	0	0	1000	2.3.1.51	1 1-dodecanoyl-sn-glycerol 3-phosphate + 1 Dodecanoyl-ACP = 1 1,2-didodecanoyl-sn-glycerol 3-phosphate + 1 ACP	0	0	0	0	0	0	0	0	0	0	0	0	0	0	0	0	0	0	0	0	0	0	0
rxn02507_c0	1-(2-Carboxyphenylamino)-1-deoxy-D-ribulose-5-phosphate c0	(1) cpd00067[c0] + (1) cpd00956[c0] -> (1) cpd02210[c0] + (1) cpd00001[c0] + (1) cpd00011[c0]	(CAETHG_RS18190)	CAETHG_RS18190		Tryptophan synthesis	0	0	1000	4.1.1.48	1 H+ + 1 1-(2-carboxyphenylamino)-1-deoxyribulose 5-phosphate = 1 Indoleglycerol phosphate + 1 H2O + 1 CO2	0.000908848	0.000920209	0.00091112	0.000902032	0.00185859	0.00190631	0.00195857	0.00182678	0.000506683	0.000511227	0.000499866	0.000502139	0.000904304	0.000972467	0.000963379	0.00095429	0.000886127	0.000977012	0.000931569	0.00184042	0.00174953	0.00197674	0.00190858
rxn03901_c0	Undecaprenyl-diphosphate phosphohydrolase c0	(1) cpd02229[c0] + (1) cpd00001[c0] -> (1) cpd00067[c0] + (1) cpd00009[c0] + (1) cpd00286[c0]	(CAETHG_RS13340)	CAETHG_RS13340		Teichoic and lipoteichoic acids biosynthesis	0	0	1000	3.6.1.27	1 Bactoprenyl diphosphate + 1 H2O = 1 H+ + 1 Phosphate + 1 Undecaprenylphosphate	0	0	0	0	0	0	0	0	0	0	0	0	0	0	0	0	0	0	0	0	0	0	0
rxn03933_c0	UDP-N-acetylglucosamine-N-acetylmuramyl-(pentapeptide)pyrophosphoryl-undecaprenol N-acetylglucosamine transferase c0	(1) cpd02948[c0] + (1) cpd00037[c0] <-> (1) cpd00014[c0] + (1) cpd03491[c0]	(CAETHG_RS14885)	CAETHG_RS14885		Peptidoglycan Biosynthesis|Peptidoglycan Biosynthesis 2	1	-1000	1000	2.4.1.227	1 MurAc(oyl-L-Ala-D-gamma-Glu-L-Lys-D-Ala-D-Ala)-diphospho- undecaprenol + 1 UDP-N-acetylglucosamine = 1 UDP + 1 Undecaprenyl-diphospho-N-acetylmuramoyl-(N-acetylglucosamine)-L-alanyl-gamma-D-glutamyl-L-lysyl-D-alanyl-D-alanine	0	0	0	0	0	0	0	0	0	0	0	0	0	0	0	0	0	0	0	0	0	0	0
rxn05202_c0	Xanthine ion-coupled transport c0	(1) cpd00067[e0] + (1) cpd00309[e0] <-> (1) cpd00067[c0] + (1) cpd00309[c0]	(CAETHG_RS02145)	CAETHG_RS02145		Purine utilisation	1	-1000	1000		1 H+ + 1 XAN = 1 H+ + 1 XAN	0	0	0	0	0	0	0	0	0	0	0	0	0	0	0	0	0	0	0	0	0	0	0
rxn05226_c0	Glucose-phosphotransferase (PTS) system c0	(1) cpd00027[e0] + (1) cpd00061[c0] <-> (1) cpd00020[c0] + (1) cpd00079[c0]	(() and () and () and (CAETHG_RS09185) and ())	CAETHG_RS09185		Trehalose Uptake and utilisation	1	-1000	1000		1 D-Glucose + 1 Phosphoenolpyruvate = 1 Pyruvate + 1 D-glucose-6-phosphate	0	0	0	0	0	0	0	0	0	0	0	0	0	0	0	0	0	0	0	0	0	0	0
rxn05537_c0	Dipeptide transport via ABC system (gly-asp) c0	(1) cpd11589[e0] + (1) cpd00002[c0] + (1) cpd00001[c0] -> (1) cpd00067[c0] + (1) cpd11589[c0] + (1) cpd00009[c0] + (1) cpd00008[c0]	(CAETHG_RS07520)	CAETHG_RS07520		ABC transporter dipeptide (TC 3.A.1.5.2)	0	0	1000		1 gly-asp-L + 1 ATP + 1 H2O = 1 H+ + 1 gly-asp-L + 1 Phosphate + 1 ADP	0	0	0	0	0	0	0	0	0	0	0	0	0	0	0	0	0	0	0	0	0	0	0
rxn10209_c0	anteisopentadecanoyl-glycerol-3-phosphate O-acyltransferase c0	(1) cpd00080[c0] + (1) cpd11439[c0] -> (1) cpd00010[c0] + (1) cpd15675[c0]	(() and (CAETHG_RS16510))	CAETHG_RS16510		Glycerolipid and Glycerophospholipid Metabolism in Bacteria	0	0	1000	2.3.1.15	1 Glycerol-3-phosphate + 1 fa4coa = 1 CoA + 1 1-anteisopentadecanoyl-sn-glycerol 3-phosphate	0	0	0	0	0	0	0	0	0	0	0	0	0	0	0	0	0	0	0	0	0	0	0
rxn01333_c0	Sedoheptulose-7-phosphate:D-glyceraldehyde-3-phosphate c0	(1) cpd00238[c0] + (1) cpd00102[c0] <-> (1) cpd00236[c0] + (1) cpd00072[c0]	((CAETHG_RS08760) or (CAETHG_RS03160))	CAETHG_RS03160 CAETHG_RS08760		Pentose Phosphate Pathway	1	-1000	1000	2.2.1.2	1 Sedoheptulose7-phosphate + 1 Glyceraldehyde3-phosphate = 1 D-Erythrose4-phosphate + 1 D-fructose-6-phosphate	-0.00478441	-0.00484421	-0.00479637	-0.00474852	-0.00978411	-0.0100353	-0.0103104	-0.00961666	-0.00266731	-0.00269123	-0.00263142	-0.00264338	-0.00476048	-0.00511931	-0.00507147	-0.00502363	-0.0046648	-0.00514324	-0.00490402	-0.00968842	-0.00920998	-0.0104061	-0.0100473
rxn01626_c0	5,6-Dihydrouracil amidohydrolase c0	(1) cpd00001[c0] + (1) cpd00337[c0] -> (1) cpd00067[c0] + (1) cpd01720[c0]	((CAETHG_RS07195) or (CAETHG_RS02115))	CAETHG_RS02115 CAETHG_RS07195		Hydantoin metabolism|Pyrimidine utilisation	0	0	1000	3.5.2.2	1 H2O + 1 Hydrouracil = 1 H+ + 1 3-Ureidopropanoate	1.386e-06	1.40332e-06	1.38947e-06	1.37561e-06	2.83437e-06	2.90713e-06	2.98683e-06	2.78586e-06	7.72695e-07	7.79625e-07	7.623e-07	7.65765e-07	1.37907e-06	1.48302e-06	1.46916e-06	1.4553e-06	1.35135e-06	1.48995e-06	1.42065e-06	2.80665e-06	2.66805e-06	3.01455e-06	2.9106e-06
rxn05560_c0	D-fructose transport via PEP:Pyr PTS c0	(1) cpd00061[c0] + (1) cpd00082[e0] <-> (1) cpd00802[c0] + (1) cpd00020[c0]	(() and (CAETHG_RS09185) and () and ((CAETHG_RS00680) or (CAETHG_RS03210)) and ())	CAETHG_RS00680 CAETHG_RS03210 CAETHG_RS09185		Fructose utilisation	1	-1000	1000		1 Phosphoenolpyruvate + 1 D-Fructose = 1 D-fructose-1-phosphate + 1 Pyruvate	-0.0353306	-0.0357723	-0.035419	-0.0350657	-0.0722511	-0.074106	-0.0761375	-0.0710146	-0.0196968	-0.0198735	-0.0194318	-0.0195202	-0.035154	-0.0378038	-0.0374505	-0.0370972	-0.0344474	-0.0379804	-0.0362139	-0.0715445	-0.0680115	-0.0768441	-0.0741943
cpd00082_ext_b		(1) cpd00082[e0] <-> (1) cpd00082[b]				Exchange Reactions	1	-1.4	0	Carbon	1 D-Fructose =	0	0	0	0	0	0	0	0	0	0	0	0	0	0	0	0	0	0	0	0	0	0	0
rxn02161_c0	ATP:L-rhamnulose 1-phosphotransferase c0	(1) cpd00002[c0] + (1) cpd00642[c0] <-> (1) cpd00831[c0] + (1) cpd00008[c0]	(CAETHG_RS10205)	CAETHG_RS10205		Rhamnose utilisation	1	-1000	1000	2.7.1.5	1 ATP + 1 L-Rhamnulose = 1 L-Rhamnulose 1-phosphate + 1 ADP	0	0	0	0	0	0	0	0	0	0	0	0	0	0	0	0	0	0	0	0	0	0	0
rxn00714_c0	P1,P4-Bis(5'-nucleosyl)-tetraphosphate nucleotidohydrolase c0	(1) cpd00001[c0] + (1) cpd03706[c0] -> (1) cpd00091[c0] + (1) cpd00062[c0]	(CAETHG_RS14235)	CAETHG_RS14235		Pyrimidine conversions	0	0	1000	3.6.1.17	1 H2O + 1 UppppU = 1 UMP + 1 UTP	0	0	0	0	0	0	0	0	0	0	0	0	0	0	0	0	0	0	0	0	0	0	0
rxn00303_c0	ATP:GTP 3'-pyrophosphotransferase c0	(1) cpd00002[c0] + (1) cpd00038[c0] <-> (1) cpd00018[c0] + (1) cpd02740[c0]	((CAETHG_RS06095) or ((CAETHG_RS11705) or (CAETHG_RS05090) or (CAETHG_RS00360)))	CAETHG_RS00360 CAETHG_RS05090 CAETHG_RS06095 CAETHG_RS11705		Stringent Response, (p)ppGpp metabolism	1	-1000	1000	2.7.6.5	1 ATP + 1 GTP = 1 AMP + 1 Guanosine 5'-triphosphate,3'-diphosphate	0	0	0	0	0	0	0	0	0	0	0	0	0	0	0	0	0	0	0	0	0	0	0
rxn00693_c0	5-Methyltetrahydrofolate:L-homocysteine S-methyltransferase c0	(1) cpd00345[c0] + (1) cpd00135[c0] <-> (1) cpd00060[c0] + (1) cpd00087[c0]	((CAETHG_RS13555) or (CAETHG_RS14005) or (CAETHG_RS13980) or (CAETHG_RS00695))	CAETHG_RS00695 CAETHG_RS13555 CAETHG_RS13980 CAETHG_RS14005		Methionine biosynthesis	1	-1000	1000	2.1.1.13	1 5-Methyltetrahydrofolate + 1 Homocysteine = 1 L-Methionine + 1 Tetrahydrofolate	0.00544983	0.00551795	0.00546345	0.00540895	0.0111449	0.011431	0.0117444	0.0109542	0.00303828	0.00306553	0.0029974	0.00301103	0.00542258	0.00583131	0.00577682	0.00572232	0.00531358	0.00585856	0.00558607	0.0110359	0.0104909	0.0118534	0.0114446
rxn00122_c0	ATP:FMN adenylyltransferase c0	(1) cpd00002[c0] + (1) cpd00050[c0] -> (1) cpd00015[c0] + (1) cpd00012[c0]	((CAETHG_RS16705) and (CAETHG_RS16705))	CAETHG_RS16705		riboflavin to FAD|Riboflavin, FMN and FAD metabolism	0	0	1000	2.7.7.2	1 ATP + 1 FMN = 1 FAD + 1 PPi	1.386e-06	1.40333e-06	1.38947e-06	1.37561e-06	2.83437e-06	2.90713e-06	2.98683e-06	2.78586e-06	7.72695e-07	7.79625e-07	7.623e-07	7.65765e-07	1.37907e-06	1.48302e-06	1.46916e-06	1.4553e-06	1.35135e-06	1.48995e-06	1.42065e-06	2.80665e-06	2.66805e-06	3.01455e-06	2.9106e-06
rxn01116_c0	D-Ribulose-5-phosphate 3-epimerase c0	(1) cpd00171[c0] <-> (1) cpd00198[c0]	(CAETHG_RS16435)	CAETHG_RS16435		Pentose Phosphate Pathway	1	-1000	1000	5.1.3.1	1 D-Ribulose5-phosphate = 1 D-Xylulose5-phosphate	-0.0151615	-0.0153511	-0.0151994	-0.0150478	-0.0310053	-0.0318013	-0.0326731	-0.0304747	-0.00845256	-0.00852837	-0.00833885	-0.00837675	-0.0150857	-0.0162228	-0.0160712	-0.0159196	-0.0147825	-0.0162987	-0.0155406	-0.0307021	-0.029186	-0.0329763	-0.0318392
rxn00470_c0	L-Ornithine carboxy-lyase c0	(1) cpd00067[c0] + (1) cpd00064[c0] -> (1) cpd00118[c0] + (1) cpd00011[c0]	(CAETHG_RS06350)	CAETHG_RS06350		Ornithine degradation	0	0	1000	4.1.1.17	1 H+ + 1 Ornithine = 1 Putrescine + 1 CO2	0	0	0	0	0	0	0	0	0	0	0	0	0	0	0	0	0	0	0	0	0	0	0
rxn05585_c0	hexanesulfonate transport via ABC system c0	(1) cpd00002[c0] + (1) cpd00001[c0] + (1) cpd11578[e0] -> (1) cpd00067[c0] + (1) cpd00009[c0] + (1) cpd11578[c0] + (1) cpd00008[c0]	(() and ((CAETHG_RS03470) or (CAETHG_RS19320)) and ((CAETHG_RS03465) or (CAETHG_RS19325)))	CAETHG_RS03465 CAETHG_RS03470 CAETHG_RS19320 CAETHG_RS19325		Alkanesulfonate assimilation|Alkanesulfonates utilisation	0	0	1000		1 ATP + 1 H2O + 1 hexanesulfonate = 1 H+ + 1 Phosphate + 1 hexanesulfonate + 1 ADP	0	0	0	0	0	0	0	0	0	0	0	0	0	0	0	0	0	0	0	0	0	0	0
rxn03908_c0	ATP: 4-(Cytidine 5'-diphospho)-2-C-methyl-D-erythritol c0	(1) cpd08287[c0] + (1) cpd00002[c0] <-> (1) cpd08288[c0] + (1) cpd00008[c0]	(CAETHG_RS11395)	CAETHG_RS11395		Methylerythritol Phosphate Pathway	1	-1000	1000	2.7.1.148	1 4--cytidine5-diphospho-2-C-methyl-D-erythritol + 1 ATP = 1 2-phospho-4--cytidine5-diphospho-2-C-methyl-D-erythritol + 1 ADP	0	0	0	0	0	0	0	0	0	0	0	0	0	0	0	0	0	0	0	0	0	0	0
rxn08551_c0	glycerol-3-phosphate acyltransferase (C18:0) c0	(1) cpd15268[c0] + (1) cpd00080[c0] -> (1) cpd15329[c0] + (1) cpd11493[c0]	(() and (CAETHG_RS16510))	CAETHG_RS16510		Glycerolipid and Glycerophospholipid Metabolism in Bacteria	0	0	1000	2.3.1.15	1 Octadecanoyl-ACP + 1 Glycerol-3-phosphate = 1 1-octadecanoyl-sn-glycerol 3-phosphate + 1 ACP	0	0	0	0	0	0	0	0	0	0	0	0	0	0	0	0	0	0	0	0	0	0	0
rxn08308_c0	CDP-diacylglycerol synthetase (n-C14:1) c0	(1) cpd15523[c0] + (1) cpd00052[c0] <-> (1) cpd00012[c0] + (1) cpd15422[c0]	(CAETHG_RS16645)	CAETHG_RS16645		Glycerolipid and Glycerophospholipid Metabolism in Bacteria	1	-1000	1000	2.7.7.41	1 1,2-ditetradec-7-enoyl-sn-glycerol 3-phosphate + 1 CTP = 1 PPi + 1 CDP-1,2-ditetradec-7-enoylglycerol	0	0	0	0	0	0	0	0	0	0	0	0	0	0	0	0	0	0	0	0	0	0	0
rxn01986_c0	2-Deoxy-D-ribose 1-phosphate 1,5-phosphomutase c0	(1) cpd00509[c0] <-> (1) cpd00510[c0]	(CAETHG_RS19250)	CAETHG_RS19250		Pentose Phosphate Pathway	1	-1000	1000	5.4.2.7	1 deoxyribose-1-phosphate = 1 deoxyribose-5-phosphate	1.386e-06	1.40332e-06	1.38947e-06	1.37561e-06	2.83437e-06	2.90713e-06	2.98683e-06	2.78586e-06	7.72695e-07	7.79625e-07	7.623e-07	7.65765e-07	1.37907e-06	1.48302e-06	1.46916e-06	1.4553e-06	1.35135e-06	1.48995e-06	1.42065e-06	2.80665e-06	2.66805e-06	3.01455e-06	2.9106e-06
rxn05207_c0	Na+/malate symporter c0	(1) cpd00130[e0] + (1) cpd00971[e0] <-> (1) cpd00130[c0] + (1) cpd00971[c0]	(CAETHG_RS03875)	CAETHG_RS03875		Transport Reactions	1	0	0		1 L-Malate + 1 Na+ = 1 L-Malate + 1 Na+	0	0	0	0	0	0	0	0	0	0	0	0	0	0	0	0	0	0	0	0	0	0	0
rxn02213_c0	3-Dehydroquinate hydro-lyase c0	(1) cpd00699[c0] -> (1) cpd00001[c0] + (1) cpd01716[c0]	(CAETHG_RS04145)	CAETHG_RS04145		Chorismate synthesis	0	0	1000	4.2.1.10	1 5-Dehydroquinate = 1 H2O + 1 3-Dehydroshikimate	0.00559273	0.00566264	0.00560671	0.00555078	0.0114371	0.0117307	0.0120523	0.0112414	0.00311795	0.00314591	0.003076	0.00308998	0.00556476	0.00598422	0.00592829	0.00587236	0.00545291	0.00601218	0.00573255	0.0113253	0.010766	0.0121642	0.0117447
rxn02200_c0	2-Amino-4-hydroxy-6-hydroxymethyl-7,8-dihydropteridine:4- c0	(1) cpd00954[c0] + (1) cpd00443[c0] <-> (1) cpd00683[c0] + (1) cpd00001[c0]	(CAETHG_RS13400)	CAETHG_RS13400		Folate Biosynthesis|Folate Biosynthesis (Phoenix Copy)|YgfZ	1	-1000	1000	2.5.1.15	1 6-hydroxymethyl dihydropterin + 1 ABEE = 1 Dihydropteroate + 1 H2O	3.564e-05	3.60855e-05	3.57291e-05	3.53727e-05	7.28838e-05	7.47549e-05	7.68042e-05	7.16364e-05	1.98693e-05	2.00475e-05	1.9602e-05	1.96911e-05	3.54618e-05	3.81348e-05	3.77784e-05	3.7422e-05	3.4749e-05	3.8313e-05	3.6531e-05	7.2171e-05	6.8607e-05	7.7517e-05	7.4844e-05
rxn05397_c0	11-methyl-3-oxo-dodecanoyl-ACP:NADP+ oxidoreductase c0	(1) cpd00067[c0] + (1) cpd11533[c0] + (1) cpd00005[c0] <-> (1) cpd11534[c0] + (1) cpd00006[c0]	((CAETHG_RS08435) or (CAETHG_RS00375) or (CAETHG_RS00860) or (CAETHG_RS04365) or (CAETHG_RS06705) or (CAETHG_RS03500) or (CAETHG_RS04680) or (CAETHG_RS09990))	CAETHG_RS00375 CAETHG_RS00860 CAETHG_RS03500 CAETHG_RS04365 CAETHG_RS04680 CAETHG_RS06705 CAETHG_RS08435 CAETHG_RS09990		mycolic acid synthesis|Fatty Acid Biosynthesis FASII	1	-1000	1000	1.1.1.0	1 H+ + 1 11-methyl-3-oxo-dodecanoyl-ACP + 1 NADPH = 1 11-methyl-3-hydroxy-dodecanoyl-ACP + 1 NADP	0	0	0	0	0	0	0	0	0	0	0	0	0	0	0	0	0	0	0	0	0	0	0
rxn04308_c0	di-trans,poly-cis-Decaprenyl-diphosphate:isopentenyl-diphosphate c0	(7) cpd00113[c0] + (1) cpd08211[c0] -> (1) cpd02229[c0] + (7) cpd00012[c0]	((CAETHG_RS16640) or (CAETHG_RS07000))	CAETHG_RS07000 CAETHG_RS16640		Polyprenyl Diphosphate Biosynthesis	0	0	1000	2.5.1.31	7.0 Isopentenyldiphosphate + 1 trans,trans,cis-Geranylgeranyl diphosphate = 1 Bactoprenyl diphosphate + 7.0 PPi	0	0	0	0	0	0	0	0	0	0	0	0	0	0	0	0	0	0	0	0	0	0	0
rxn03062_c0	3-Isopropylmalate:NAD+ oxidoreductase c0	(1) cpd00003[c0] + (1) cpd02693[c0] <-> (1) cpd02605[c0] + (1) cpd00067[c0] + (1) cpd00004[c0]	((CAETHG_RS08690) or (CAETHG_RS14760))	CAETHG_RS08690 CAETHG_RS14760		Leucine biosynthesis	1	-1000	1000	1.1.1.85	1 NAD + 1 3-Isopropylmalate = 1 2-isopropyl-3-oxosuccinate + 1 H+ + 1 NADH	0.00835954	0.00846403	0.00838044	0.00829684	0.0170953	0.0175341	0.0180148	0.0168027	0.00466044	0.00470224	0.00459775	0.00461865	0.00831774	0.00894471	0.00886111	0.00877752	0.00815055	0.00898651	0.00856853	0.0169281	0.0160921	0.018182	0.017555
rxn01171_c0	alpha-D-Glucose 1-epimerase c0	(1) cpd00027[c0] <-> (1) cpd00190[c0]	((CAETHG_RS19300) or (CAETHG_RS10960))	CAETHG_RS10960 CAETHG_RS19300		Glycolysis/Gluconeogenesis	1	-1000	1000	5.1.3.3	1 D-Glucose = 1 beta-D-Glucose	0	0	0	0	0	0	0	0	0	0	0	0	0	0	0	0	0	0	0	0	0	0	0
rxn01388_c0	isocitrate hydro-lyase c0	(1) cpd00260[c0] <-> (1) cpd00331[c0] + (1) cpd00001[c0]	(() and ((CAETHG_RS05015) or (CAETHG_RS13540)))	CAETHG_RS05015 CAETHG_RS13540		Citric Acid Cycle	1	-1000	1000	4.2.1.3	1 Isocitrate = 1 cis-Aconitate + 1 H2O	-0.0302658	-0.0306441	-0.0303415	-0.0300388	-0.0618936	-0.0634826	-0.0652228	-0.0608343	-0.0168732	-0.0170245	-0.0166462	-0.0167219	-0.0301145	-0.0323844	-0.0320818	-0.0317791	-0.0295092	-0.0325358	-0.0310225	-0.0612883	-0.0582617	-0.0658282	-0.0635582
rxn05421_c0	8-methyl-nonanoyl-ACP:malonyl-[acyl-carrier-protein] C-acyltransferase (decarboxylating) c0	(1) cpd11557[c0] + (1) cpd00067[c0] + (1) cpd11492[c0] -> (1) cpd11493[c0] + (1) cpd11558[c0] + (1) cpd00011[c0]	((CAETHG_RS10005) and (CAETHG_RS09985))	CAETHG_RS09985 CAETHG_RS10005		Fatty Acid Biosynthesis FASII	0	0	1000	2.3.1.0	1 8-methyl-nonanoyl-ACP + 1 H+ + 1 Malonyl-acyl-carrierprotein- = 1 ACP + 1 10-methyl-3-oxo-undecanoyl-ACP + 1 CO2	0	0	0	0	0	0	0	0	0	0	0	0	0	0	0	0	0	0	0	0	0	0	0
rxn10214_c0	isoheptadecanoyl-1-acylglycerol-3-phosphate O-acyltransferase c0	(1) cpd11432[c0] + (1) cpd15671[c0] -> (1) cpd15677[c0] + (1) cpd00010[c0]	((CAETHG_RS13530) or (CAETHG_RS08580))	CAETHG_RS08580 CAETHG_RS13530		Phosphate metabolism|Glycerolipid and Glycerophospholipid Metabolism in Bacteria	0	0	1000	2.3.1.51	1 fa11coa + 1 1-isoheptadecanoyl-sn-glycerol 3-phosphate = 1 1,2-diisoheptadecanoyl-sn-glycerol 3-phosphate + 1 CoA	0	0	0	0	0	0	0	0	0	0	0	0	0	0	0	0	0	0	0	0	0	0	0
rxn03446_c0	O-Phospho-4-hydroxy-L-threonine phospho-lyase (adding water) c0	(1) cpd00001[c0] + (1) cpd03607[c0] -> (1) cpd03608[c0] + (1) cpd00067[c0] + (1) cpd00009[c0]	((CAETHG_RS09115) or (CAETHG_RS05835))	CAETHG_RS05835 CAETHG_RS09115		Threonine and Homoserine Biosynthesis	0	0	1000	4.2.3.1	1 H2O + 1 4-(Phosphonooxy)-threonine = 1 4-Hydroxy-L-threonine + 1 H+ + 1 Phosphate	0	0	0	0	0	0	0	0	0	0	0	0	0	0	0	0	0	0	0	0	0	0	0
rxn05593_c0	inositol transport in via proton symport c0	(1) cpd00121[e0] + (1) cpd00067[e0] <-> (1) cpd00121[c0] + (1) cpd00067[c0]	(CAETHG_RS18110)	CAETHG_RS18110		Inositol catabolism	1	-1000	1000		1 L-Inositol + 1 H+ = 1 L-Inositol + 1 H+	0	0	0	0	0	0	0	0	0	0	0	0	0	0	0	0	0	0	0	0	0	0	0
rxn01519_c0	dUTP nucleotidohydrolase c0	(1) cpd00358[c0] + (1) cpd00001[c0] -> (1) cpd00012[c0] + (1) cpd00299[c0]	(CAETHG_RS15240)	CAETHG_RS15240		Folate Biosynthesis|Folate Biosynthesis (Phoenix Copy)|Nucleoside triphosphate pyrophosphohydrolase MazG	0	0	1000	3.6.1.19,3.6.1.23	1 dUTP + 1 H2O = 1 PPi + 1 dUMP	0.00117971	0.00119445	0.00118266	0.00117086	0.0024125	0.00247443	0.00254227	0.00237121	0.000657686	0.000663585	0.000648838	0.000651788	0.00117381	0.00126229	0.00125049	0.00123869	0.00115021	0.00126818	0.0012092	0.0023889	0.00227093	0.00256586	0.00247738
rxn09996_c0	teichuronic acid (n-45), unlinked, GalNAc-GlcA repeated c0	(45) cpd00175[c0] + (45) cpd00144[c0] <-> (1) cpd15634[c0] + (45) cpd00091[c0] + (45) cpd00067[c0] + (45) cpd00014[c0]	(() and () and () and (CAETHG_RS06325) and () and ())	CAETHG_RS06325		Teichuronic acid biosynthesis	1	-1000	1000		45.0 UDP-N-acetyl-D-galactosamine + 45.0 UDPglucuronate = 1 teichuronic acid (GlcA + GalNac, 45 repeating unit) + 45.0 UMP + 45.0 H+ + 45.0 UDP	0	0	0	0	0	0	0	0	0	0	0	0	0	0	0	0	0	0	0	0	0	0	0
rxn00029_c0	5-Aminolevulinate hydro-lyase(adding 5-aminolevulinate and c0	(2) cpd00338[c0] -> (1) cpd00067[c0] + (2) cpd00001[c0] + (1) cpd00689[c0]	(CAETHG_RS05385)	CAETHG_RS05385		Experimental tye|Zinc regulated enzymes|Heme and Siroheme Biosynthesis	0	0	1000	4.2.1.24	2.0 5-Aminolevulinate = 1 H+ + 2.0 H2O + 1 Porphobilinogen	0	0	0	0	0	0	0	0	0	0	0	0	0	0	0	0	0	0	0	0	0	0	0
rxn10338_c0	anteisoheptadecanoyl-cardiolipin synthase c0	(2) cpd15723[c0] <-> (1) cpd15795[c0] + (1) cpd00100[c0]	((CAETHG_RS14670) or (CAETHG_RS04280))	CAETHG_RS04280 CAETHG_RS14670		Glycerolipid and Glycerophospholipid Metabolism in Bacteria	1	-1000	1000		2.0 Dianteisoheptadecanoylphosphatidylglycerol = 1 Anteisoheptadecanoylcardiolipin (B. subtilis) + 1 Glycerol	0	0	0	0	0	0	0	0	0	0	0	0	0	0	0	0	0	0	0	0	0	0	0
rxn09687_c0	deoxyinosine transport in via proton symport c0	(1) cpd00067[e0] + (1) cpd03279[e0] <-> (1) cpd00067[c0] + (1) cpd03279[c0]	(CAETHG_RS19245)	CAETHG_RS19245		Deoxyribose and Deoxynucleoside Catabolism	1	-1000	1000		1 H+ + 1 Deoxyinosine = 1 H+ + 1 Deoxyinosine	0	0	0	0	0	0	0	0	0	0	0	0	0	0	0	0	0	0	0	0	0	0	0
rxn04413_c0	rxn04413 c0	(1) cpd03918[c0] + (1) cpd00038[c0] <-> (1) cpd00067[c0] + (1) cpd03919[c0] + (1) cpd00031[c0]	(CAETHG_RS07025)	CAETHG_RS07025		Cobalamin synthesis|Coenzyme B12 biosynthesis	0	0	1000	2.7.1.156	1 Adenosyl cobinamide + 1 GTP = 1 H+ + 1 Adenosyl cobinamide phosphate + 1 GDP	0	0	0	0	0	0	0	0	0	0	0	0	0	0	0	0	0	0	0	0	0	0	0
rxn01316_c0	N-Acetylneuraminate pyruvate-lyase (pyruvate-phosphorylating) c0	(1) cpd00067[c0] + (1) cpd00009[c0] + (1) cpd00232[c0] <- (1) cpd00001[c0] + (1) cpd00492[c0] + (1) cpd00061[c0]	(CAETHG_RS12945)	CAETHG_RS12945		CMP-N-acetylneuraminate Biosynthesis|Streptococcus agalactiae virulome|Sialic Acid Metabolism	0	0	1000	2.5.1.56,4.1.3.19	1 H2O + 1 N-Acetyl-D-mannosamine + 1 Phosphoenolpyruvate = 1 H+ + 1 Phosphate + 1 Neu5Ac	0	0	0	0	0	0	0	0	0	0	0	0	0	0	0	0	0	0	0	0	0	0	0
rxn10263_c0	anteisopentadecanoyl-CDPdiacylglycerol:sn-glycerol-3-phosphate 3-phosphatidyltransferase c0	(1) cpd00080[c0] + (1) cpd15687[c0] <-> (1) cpd15720[c0] + (1) cpd00046[c0]	((CAETHG_RS16745) or (CAETHG_RS06675))	CAETHG_RS06675 CAETHG_RS16745		Glycerolipid and Glycerophospholipid Metabolism in Bacteria	1	-1000	1000	2.7.8.5	1 Glycerol-3-phosphate + 1 CDP-1,2-dianteisopentadecanoylglycerol = 1 Dianteisopentadecanoylphosphatidylglycerophosphate + 1 CMP	0	0	0	0	0	0	0	0	0	0	0	0	0	0	0	0	0	0	0	0	0	0	0
rxn05647_c0	salicin transport via PEP:Pyr PTS c0	(1) cpd01030[e0] + (1) cpd00061[c0] <-> (1) cpd00020[c0] + (1) cpd03698[c0]	(() and () and (CAETHG_RS09185) and () and ())	CAETHG_RS09185		Beta-Glucoside Metabolism	1	-1000	1000		1 Salicin + 1 Phosphoenolpyruvate = 1 Pyruvate + 1 Salicin-6P	0	0	0	0	0	0	0	0	0	0	0	0	0	0	0	0	0	0	0	0	0	0	0
rxn01964_c0	L-Serine hydro-lyase (adding indoleglycerol-phosphate) c0	(1) cpd02210[c0] + (1) cpd00054[c0] -> (1) cpd00065[c0] + (1) cpd00102[c0] + (1) cpd00001[c0]	(() and (CAETHG_RS18200))	CAETHG_RS18200		Tryptophan synthesis	0	0	1000	4.2.1.20	1 Indoleglycerol phosphate + 1 L-Serine = 1 L-Tryptophan + 1 Glyceraldehyde3-phosphate + 1 H2O	0.000908848	0.000920209	0.00091112	0.000902032	0.00185859	0.00190631	0.00195857	0.00182678	0.000506683	0.000511227	0.000499866	0.000502139	0.000904304	0.000972467	0.000963379	0.00095429	0.000886127	0.000977012	0.000931569	0.00184042	0.00174953	0.00197674	0.00190858
rxn00559_c0	D-Mannose-6-phosphate ketol-isomerase c0	(1) cpd00235[c0] <-> (1) cpd00072[c0]	((CAETHG_RS08665) or (CAETHG_RS19590))	CAETHG_RS08665 CAETHG_RS19590			1	-1000	1000	5.3.1.8	1 D-mannose-6-phosphate = 1 D-fructose-6-phosphate	0	0	0	0	0	0	0	0	0	0	0	0	0	0	0	0	0	0	0	0	0	0	0
rxn01641_c0	5-Formiminotetrahydrofolate:L-glutamate N-formiminotransferase c0	(1) cpd00502[c0] + (1) cpd00023[c0] <-> (1) cpd00344[c0] + (1) cpd00087[c0]	(CAETHG_RS01125)	CAETHG_RS01125		Histidine Degradation	1	-1000	1000	2.1.2.5	1 5-Formiminotetrahydrofolate + 1 L-Glutamate = 1 N-Formimino-L-glutamate + 1 Tetrahydrofolate	0.955596	2.0529	2.45021	2.02755	6.24423	6.6269	7.22527	6.42222	2.02924	2.35952	3.36556	1.89146	4.98759	5.77503	5.72406	4.4186	5.04137	5.61052	5.32599	5.24912	5.02873	3.03515	4.41601
rxn10341_c0	anteisopentadecanoyl-cardiolipin synthase c0	(2) cpd15726[c0] <-> (1) cpd15798[c0] + (1) cpd00100[c0]	((CAETHG_RS14670) or (CAETHG_RS04280))	CAETHG_RS04280 CAETHG_RS14670		Glycerolipid and Glycerophospholipid Metabolism in Bacteria	1	-1000	1000		2.0 Dianteisopentadecanoylphosphatidylglycerol = 1 Anteisopentadecanoylcardiolipin (B. subtilis) + 1 Glycerol	0	0	0	0	0	0	0	0	0	0	0	0	0	0	0	0	0	0	0	0	0	0	0
rxn03537_c0	Adenosyl cobinamide phosphate guanyltransferase c0	(1) cpd00067[c0] + (1) cpd03919[c0] + (1) cpd00038[c0] <-> (1) cpd03920[c0] + (1) cpd00012[c0]	(CAETHG_RS07025)	CAETHG_RS07025		Cobalamin synthesis|Coenzyme B12 biosynthesis	1	-1000	1000	2.7.7.62	1 H+ + 1 Adenosyl cobinamide phosphate + 1 GTP = 1 Adenosylcobinamide-GDP + 1 PPi	0	0	0	0	0	0	0	0	0	0	0	0	0	0	0	0	0	0	0	0	0	0	0
rxn12510_c0	ATP:pantothenate 4'-phosphotransferase c0	(1) cpd00002[c0] + (1) cpd00644[c0] <-> (1) cpd02201[c0] + (1) cpd00008[c0]	(CAETHG_RS09680)	CAETHG_RS09680		Coenzyme A Biosynthesis	1	-1000	1000	2.7.1.33	1 ATP + 1 PAN = 1 4-phosphopantothenate + 1 ADP	1.386e-06	1.40332e-06	1.38947e-06	1.37561e-06	2.83437e-06	2.90713e-06	2.98683e-06	2.78586e-06	7.72695e-07	7.79625e-07	7.623e-07	7.65765e-07	1.37907e-06	1.48302e-06	1.46916e-06	1.4553e-06	1.35135e-06	1.48995e-06	1.42065e-06	2.80665e-06	2.66805e-06	3.01455e-06	2.9106e-06
rxn05392_c0	7-methyl-octanoyl-ACP:malonyl-[acyl-carrier-protein] C-acyltransferase (decarboxylating) c0	(1) cpd00067[c0] + (1) cpd11492[c0] + (1) cpd11528[c0] -> (1) cpd11529[c0] + (1) cpd11493[c0] + (1) cpd00011[c0]	((CAETHG_RS10005) and (CAETHG_RS09985))	CAETHG_RS09985 CAETHG_RS10005		Fatty Acid Biosynthesis FASII	0	0	1000	2.3.1.0	1 H+ + 1 Malonyl-acyl-carrierprotein- + 1 7-methyl-octanoyl-ACP = 1 9-methyl-3-oxo-decanoyl-ACP + 1 ACP + 1 CO2	0	0	0	0	0	0	0	0	0	0	0	0	0	0	0	0	0	0	0	0	0	0	0
rxn00161_c0	(S)-Malate:NADP+ oxidoreductase(oxaloacetate-decarboxylating) c0	(1) cpd00130[c0] + (1) cpd00006[c0] -> (1) cpd00020[c0] + (1) cpd00011[c0] + (1) cpd00005[c0]	((CAETHG_RS12200) or (CAETHG_RS08235))	CAETHG_RS08235 CAETHG_RS12200		Pyruvate Metabolism	0	0	1000	1.1.1.38,1.1.1.39,1.1.1.40,4.1.1.3	1 L-Malate + 1 NADP = 1 Pyruvate + 1 CO2 + 1 NADPH	0	0	0	0	0	0	0	0	0	0	0	0	0	0	0	0	0	0	0	0	0	0	0
rxn09207_c0	Phosphatidylserine syntase (n-C14:1) c0	(1) cpd00054[c0] + (1) cpd15422[c0] -> (1) cpd00067[c0] + (1) cpd15554[c0] + (1) cpd00046[c0]	(CAETHG_RS11850)	CAETHG_RS11850		Glycerolipid and Glycerophospholipid Metabolism in Bacteria	0	0	1000	2.7.8.8	1 L-Serine + 1 CDP-1,2-ditetradec-7-enoylglycerol = 1 H+ + 1 phosphatidylserine ditetradec-7-enoyl + 1 CMP	0	0	0	0	0	0	0	0	0	0	0	0	0	0	0	0	0	0	0	0	0	0	0
rxn02380_c0	beta-D-Glucose 6-phosphate ketol-isomerase c0	(1) cpd00863[c0] <-> (1) cpd00072[c0]	(CAETHG_RS07610)	CAETHG_RS07610		Glycolysis/Gluconeogenesis	1	-1000	1000	5.3.1.9	1 beta-D-Glucose 6-phosphate = 1 D-fructose-6-phosphate	0	0	0	0	0	0	0	0	0	0	0	0	0	0	0	0	0	0	0	0	0	0	0
rxn00474_c0	L-Serine hydro-lyase (adding indoleglycerol-phosphate) c0	(1) cpd00359[c0] + (1) cpd00054[c0] -> (1) cpd00065[c0] + (1) cpd00001[c0]	(() and (CAETHG_RS18200))	CAETHG_RS18200		Tryptophan synthesis	0	0	1000	4.2.1.20	1 indol + 1 L-Serine = 1 L-Tryptophan + 1 H2O	0	0	0	0	0	0	0	0	0	0	0	0	0	0	0	0	0	0	0	0	0	0	0
rxn09114_c0	Phosphatidylglycerol synthase (n-C18:1) c0	(1) cpd15420[c0] + (1) cpd00080[c0] <-> (1) cpd15548[c0] + (1) cpd00046[c0]	((CAETHG_RS16745) or (CAETHG_RS06675))	CAETHG_RS06675 CAETHG_RS16745		Glycerolipid and Glycerophospholipid Metabolism in Bacteria	1	-1000	1000	2.7.8.5	1 CDP-1,2-dioctadec-11-enoylglycerol + 1 Glycerol-3-phosphate = 1 Phosphatidylglycerophosphate dioctadec-11-enoyl + 1 CMP	0	0	0	0	0	0	0	0	0	0	0	0	0	0	0	0	0	0	0	0	0	0	0
rxn05582_c0	glycine transport in/out via proton symport c0	(1) cpd00067[e0] + (1) cpd00033[e0] <-> (1) cpd00067[c0] + (1) cpd00033[c0]	((CAETHG_RS12240) or (CAETHG_RS09250) or (CAETHG_RS14390) or (CAETHG_RS19125))	CAETHG_RS09250 CAETHG_RS12240 CAETHG_RS14390 CAETHG_RS19125		Transport Reactions	1	-1000	1000	proton	1 H+ + 1 Glycine = 1 H+ + 1 Glycine	0	0	0	0	0	0	0	0	0	0	0	0	0	0	0	0	0	0	0	0	0	0	0
rxn03435_c0	(R)-2,3-Dihydroxy-3-methylpentanoate:NADP+ oxidoreductase c0	(1) cpd00006[c0] + (1) cpd02535[c0] <-> (1) cpd00067[c0] + (1) cpd10162[c0] + (1) cpd00005[c0]	((CAETHG_RS00580) or (CAETHG_RS17845))	CAETHG_RS00580 CAETHG_RS17845		Isoleucine Biosynthesis	1	-1000	1000	1.1.1.86	1 NADP + 1 2,3-Dihydroxy-3-methylvalerate = 1 H+ + 1 (R)-3-Hydroxy-3-methyl-2-oxopentanoate + 1 NADPH	-0.00691672	-0.00700318	-0.00693401	-0.00686485	-0.0141447	-0.0145078	-0.0149055	-0.0139026	-0.00385607	-0.00389066	-0.0038042	-0.00382149	-0.00688214	-0.00740089	-0.00733172	-0.00726256	-0.0067438	-0.00743548	-0.00708964	-0.0140064	-0.0133147	-0.0150439	-0.0145251
rxn12845_c0	Gly-Leu aminopeptidase c0	(1) cpd15604[c0] + (1) cpd00001[c0] <-> (1) cpd00107[c0] + (1) cpd00033[c0]	(((CAETHG_RS04585) or (CAETHG_RS15660)) or (CAETHG_RS03545) or (CAETHG_RS07155))	CAETHG_RS03545 CAETHG_RS04585 CAETHG_RS07155 CAETHG_RS15660		Recycling of Peptidoglycan Amino Acids|Protein degradation	1	-1000	1000	3.4.11.2	1 Gly-Leu + 1 H2O = 1 L-Leucine + 1 Glycine	0	0	0	0	0	0	0	0	0	0	0	0	0	0	0	0	0	0	0	0	0	0	0
rxn00085_c0	L-Glutamate:NADP+ oxidoreductase (transaminating) c0	(1) cpd00006[c0] + (2) cpd00023[c0] <-> (1) cpd00067[c0] + (1) cpd00024[c0] + (1) cpd00053[c0] + (1) cpd00005[c0]	(((CAETHG_RS02275) or (CAETHG_RS02135) or (CAETHG_RS02240) or (CAETHG_RS18890)) and ((CAETHG_RS18885) or (CAETHG_RS07665)))	CAETHG_RS02135 CAETHG_RS02240 CAETHG_RS02275 CAETHG_RS07665 CAETHG_RS18885 CAETHG_RS18890		Glutamate and Glutamine Metabolism	1	-1000	0	1.4.1.13	1 NADP + 2.0 L-Glutamate = 1 H+ + 1 2-Oxoglutarate + 1 L-Glutamine + 1 NADPH	0	0	0	0	0	0	0	0	0	0	0	0	0	0	0	0	0	0	0	0	0	0	0
rxn05340_c0	(3R)-3-Hydroxydodecanoyl-[acyl-carrier-protein]:NADP+ oxidoreductase c0	(1) cpd00006[c0] + (1) cpd11480[c0] <-> (1) cpd11489[c0] + (1) cpd00067[c0] + (1) cpd00005[c0]	((CAETHG_RS08435) or (CAETHG_RS00375) or (CAETHG_RS00860) or (CAETHG_RS04365) or (CAETHG_RS06705) or (CAETHG_RS03500) or (CAETHG_RS04680) or (CAETHG_RS09990))	CAETHG_RS00375 CAETHG_RS00860 CAETHG_RS03500 CAETHG_RS04365 CAETHG_RS04680 CAETHG_RS06705 CAETHG_RS08435 CAETHG_RS09990		mycolic acid synthesis|Fatty Acid Biosynthesis FASII	1	-1000	1000		1 NADP + 1 D-3-Hydroxydodecanoyl-[acp] = 1 3-oxododecanoyl-acp + 1 H+ + 1 NADPH	0	0	0	0	0	0	0	0	0	0	0	0	0	0	0	0	0	0	0	0	0	0	0
rxn00832_c0	IMP 1,2-hydrolase (decyclizing) c0	(1) cpd00114[c0] + (1) cpd00001[c0] <-> (1) cpd02884[c0]	(((CAETHG_RS01505) or (CAETHG_RS14515)) and ((CAETHG_RS01505) or (CAETHG_RS14515)))	CAETHG_RS01505 CAETHG_RS14515		De Novo Purine Biosynthesis	1	-1000	1000	3.5.4.10	1 IMP + 1 H2O = 1 FAICAR	-0.00936582	-0.00948289	-0.00938924	-0.00929558	-0.0191531	-0.0196448	-0.0201833	-0.0188253	-0.00522145	-0.00526827	-0.0051512	-0.00517462	-0.00931899	-0.0100214	-0.00992777	-0.00983411	-0.00913168	-0.0100683	-0.00959997	-0.0189658	-0.0180292	-0.0203707	-0.0196682
rxn00295_c0	UDP-N-acetyl-D-glucosamine 4-epimerase c0	(1) cpd00037[c0] <-> (1) cpd00175[c0]	((CAETHG_RS01225) or (CAETHG_RS15175))	CAETHG_RS01225 CAETHG_RS15175		N-linked Glycosylation in Bacteria|Lactose and Galactose Uptake and utilisation|Lacto-N-Biose I and Galacto-N-Biose Metabolic Pathway|Rhamnose containing glycans|linker unit-arabinogalactan synthesis	1	-1000	1000	5.1.3.7	1 UDP-N-acetylglucosamine = 1 UDP-N-acetyl-D-galactosamine	0	0	0	0	0	0	0	0	0	0	0	0	0	0	0	0	0	0	0	0	0	0	0
rxn00265_c0	Citrate oxaloacetate-lyase ((pro-3S)-CH2COO- -->acetate) c0	(1) cpd00137[c0] <-> (1) cpd00032[c0] + (1) cpd00029[c0]	(((CAETHG_RS09205) or (CAETHG_RS12220) or (CAETHG_RS02860) or (CAETHG_RS05025)) or ((CAETHG_RS12215) or (CAETHG_RS05030) or (CAETHG_RS02865) or (CAETHG_RS09210)) or ((CAETHG_RS12225) or (CAETHG_RS09200) or (CAETHG_RS02855) or (CAETHG_RS05020)))	CAETHG_RS02855 CAETHG_RS02860 CAETHG_RS02865 CAETHG_RS05020 CAETHG_RS05025 CAETHG_RS05030 CAETHG_RS09200 CAETHG_RS09205 CAETHG_RS09210 CAETHG_RS12215 CAETHG_RS12220 CAETHG_RS12225		Citrate Metabolism, Transport, and Regulation	0	0	1000	4.1.3.6	1 Citrate = 1 Oxaloacetate + 1 Acetate	0	0	0	0	0	0	0	0	0	0	0	0	0	0	0	0	0	0	0	0	0	0	0
rxn05317_c0	DADNt2 c0	(1) cpd00438[e0] + (1) cpd00067[e0] <-> (1) cpd00438[c0] + (1) cpd00067[c0]	(() and (CAETHG_RS19245))	CAETHG_RS19245		Deoxyribose and Deoxynucleoside Catabolism	1	-1000	1000		1 Deoxyadenosine + 1 H+ = 1 Deoxyadenosine + 1 H+	0	0	0	0	0	0	0	0	0	0	0	0	0	0	0	0	0	0	0	0	0	0	0
rxn01368_c0	Cytidine aminohydrolase c0	(1) cpd00367[c0] + (1) cpd00067[c0] + (1) cpd00001[c0] <-> (1) cpd00249[c0] + (1) cpd00013[c0]	(CAETHG_RS19235)	CAETHG_RS19235		Pyrimidine conversions	0	0	1000	3.5.4.5	1 Cytidine + 1 H+ + 1 H2O = 1 Uridine + 1 NH3	0	0	0	0	0	0	0	0	0	0	0	0	0	0	0	0	0	0	0	0	0	0	0
rxn02187_c0	2-Acetolactate methylmutase c0	(1) cpd00668[c0] <-> (1) cpd02569[c0]	((CAETHG_RS00580) or (CAETHG_RS17845))	CAETHG_RS00580 CAETHG_RS17845		Valine biosynthesis	1	-1000	1000	1.1.1.86	1 ALCTT = 1 2-Oxo-3-hydroxyisovalerate	0.016218	0.0164207	0.0162585	0.0160963	0.0331658	0.0340172	0.0349497	0.0325981	0.00904152	0.00912261	0.00891989	0.00896043	0.0161369	0.0173532	0.0171911	0.0170289	0.0158125	0.0174343	0.0166234	0.0328414	0.0312196	0.0352741	0.0340578
rxn01219_c0	ATP:CMP phosphotransferase c0	(1) cpd00002[c0] + (1) cpd00206[c0] <-> (1) cpd00533[c0] + (1) cpd00008[c0]	(CAETHG_RS01040)	CAETHG_RS01040		Pyrimidine conversions	1	-1000	1000	2.7.4.14	1 ATP + 1 dCMP = 1 dCDP + 1 ADP	0	0	0	0	0	0	0	0	0	0	0	0	0	0	0	0	0	0	0	0	0	0	0
rxn03514_c0	S-adenosyl-L-methionine:precorrin-4 C11 methyltransferase c0	(1) cpd03834[c0] + (1) cpd00017[c0] <-> (1) cpd00067[c0] + (1) cpd00019[c0] + (1) cpd03839[c0]	(CAETHG_RS05345)	CAETHG_RS05345		Cobalamin synthesis|Coenzyme B12 biosynthesis	1	-1000	1000	2.1.1.133	1 Precorrin 4 + 1 S-Adenosyl-L-methionine = 1 H+ + 1 S-Adenosyl-homocysteine + 1 Precorrin 5	0	0	0	0	0	0	0	0	0	0	0	0	0	0	0	0	0	0	0	0	0	0	0
rxn01270_c0	L-Aspartate:2-oxoglutarate aminotransferase c0	(1) cpd00616[c0] + (1) cpd00032[c0] <-> (1) cpd00219[c0] + (1) cpd00041[c0]	(CAETHG_RS12490)	CAETHG_RS12490		Phenylalanine and Tyrosine Synthesis	1	-1000	1000	2.6.1.57,2.6.1.78	1 Pretyrosine + 1 Oxaloacetate = 1 Prephenate + 1 L-Aspartate	0	0	0	0	0	0	0	0	0	0	0	0	0	0	0	0	0	0	0	0	0	0	0
rxn10287_c0	anteisopentadecanoyl-UDP-glucosyltransferase (monoglucosyl) c0	(1) cpd00026[c0] + (1) cpd15705[c0] <-> (1) cpd00014[c0] + (1) cpd15744[c0]	(CAETHG_RS11420)	CAETHG_RS11420		Teichoic and lipoteichoic acids biosynthesis	1	-1000	1000		1 UDP-glucose + 1 1,2-Dianteisopentadecanoyl-sn-glycerol = 1 UDP + 1 Monoglucosyl-1,2 dianteisopentadecanoylglycerol	0	0	0	0	0	0	0	0	0	0	0	0	0	0	0	0	0	0	0	0	0	0	0
rxn00272_c0	L-Alanine:glyoxylate aminotransferase c0	(1) cpd00040[c0] + (1) cpd00035[c0] <-> (1) cpd00020[c0] + (1) cpd00033[c0]	(() and ((CAETHG_RS10930) or (CAETHG_RS10845)))	CAETHG_RS10845 CAETHG_RS10930		Glycoxylate cycle	1	-1000	1000	2.6.1.44	1 Glyoxalate + 1 L-Alanine = 1 Pyruvate + 1 Glycine	0	0	0	0	0	0	0	0	0	0	0	0	0	0	0	0	0	0	0	0	0	-7.23141e-34	0
rxn10160_c0	D-galactonate transport via proton symport, reversible c0	(1) cpd00653[e0] + (1) cpd00067[e0] <-> (1) cpd00653[c0] + (1) cpd00067[c0]	(CAETHG_RS16915)	CAETHG_RS16915		D-galactonate catabolism	1	-1000	1000		1 D-Galactonate + 1 H+ = 1 D-Galactonate + 1 H+	0	0	0	0	0	0	0	0	0	0	0	0	0	0	0	0	0	0	0	0	0	0	0
rxn07441_c0	LL-2,6-diaminoheptanedioate:2-oxoglutarate aminotransferase c0	(1) cpd00504[c0] + (1) cpd00024[c0] -> (1) cpd00067[c0] + (1) cpd00001[c0] + (1) cpd02465[c0] + (1) cpd00023[c0]	(CAETHG_RS17235)	CAETHG_RS17235		Lysine Biosynthesis DAP Pathway	0	0	1000	2.6.1.83	1 LL-2,6-Diaminopimelate + 1 2-Oxoglutarate = 1 H+ + 1 H2O + 1 tetrahydrodipicolinate + 1 L-Glutamate	0	0	0	0	0	0	0	0	0	0	0	0	0	0	0	0	0	0	0	0	0	0	0
rxn01021_c0	Methylthioadenosine methylthioribohydrolase c0	(1) cpd00147[c0] + (1) cpd00001[c0] <-> (1) cpd01981[c0] + (1) cpd00128[c0]	(((CAETHG_RS15525) or (CAETHG_RS19065) or (CAETHG_RS03510)) and ((CAETHG_RS15525) or (CAETHG_RS19065) or (CAETHG_RS03510)))	CAETHG_RS03510 CAETHG_RS15525 CAETHG_RS19065		Polyamine Metabolism|Adenosyl nucleosidases|Methionine Salvage|Menaqui Biosynthesis via Futalosine	1	-1000	1000	3.2.2.16,3.2.2.9	1 5-Methylthioadenosine + 1 H2O = 1 5-Methylthio-D-ribose + 1 Adenine	0	0	0	0	0	0	0	0	0	0	0	0	0	0	0	0	0	0	0	0	0	0	0
rxn05543_c0	Dipeptide transport via ABC system (ala-his) c0	(1) cpd00002[c0] + (1) cpd00001[c0] + (1) cpd11584[e0] -> (1) cpd00067[c0] + (1) cpd00009[c0] + (1) cpd11584[c0] + (1) cpd00008[c0]	(CAETHG_RS07520)	CAETHG_RS07520		ABC transporter dipeptide (TC 3.A.1.5.2)	0	0	1000		1 ATP + 1 H2O + 1 Ala-His = 1 H+ + 1 Phosphate + 1 Ala-His + 1 ADP	0	0	0	0	0	0	0	0	0	0	0	0	0	0	0	0	0	0	0	0	0	0	0
rxn01127_c0	ATP:AMP phosphotransferase c0	(1) cpd00294[c0] + (1) cpd00002[c0] <-> (1) cpd00177[c0] + (1) cpd00008[c0]	(CAETHG_RS09335)	CAETHG_RS09335		Purine conversions	1	-1000	1000	2.7.4.11,2.7.4.3	1 dAMP + 1 ATP = 1 dADP + 1 ADP	0	0	0	0	0	0	0	0	0	0	0	0	0	0	0	0	0	0	0	0	0	0	0
rxn08309_c0	CDP-diacylglycerol synthetase (n-C16:0) c0	(1) cpd15524[c0] + (1) cpd00052[c0] <-> (1) cpd00012[c0] + (1) cpd15419[c0]	(CAETHG_RS16645)	CAETHG_RS16645		Glycerolipid and Glycerophospholipid Metabolism in Bacteria	1	-1000	1000	2.7.7.41	1 1,2-dihexadecanoyl-sn-glycerol 3-phosphate + 1 CTP = 1 PPi + 1 CDP-1,2-dihexadecanoylglycerol	0	0	0	0	0	0	0	0	0	0	0	0	0	0	0	0	0	0	0	0	0	0	0
rxn03892_c0	PPTT c0	(1) cpd02591[c0] + (1) cpd00113[c0] -> (1) cpd00906[c0] + (1) cpd00012[c0]	((CAETHG_RS15870) or (CAETHG_RS09090))	CAETHG_RS09090 CAETHG_RS15870		Proteorhodopsin|Polyprenyl Diphosphate Biosynthesis	0	0	1000	2.5.1.33	1 pendp + 1 Isopentenyldiphosphate = 1 all-trans-Hexaprenyl diphosphate + 1 PPi	0	0	0	0	0	0	0	0	0	0	0	0	0	0	0	0	0	0	0	0	0	-1.34279e-32	0
rxn05461_c0	3-Hydroxyoctodecanoyl-ACP:NADP+ oxidoreductase c0	(1) cpd00067[c0] + (1) cpd11570[c0] + (1) cpd00005[c0] <-> (1) cpd00006[c0] + (1) cpd11571[c0]	((CAETHG_RS08435) or (CAETHG_RS00375) or (CAETHG_RS00860) or (CAETHG_RS04365) or (CAETHG_RS06705) or (CAETHG_RS03500) or (CAETHG_RS04680) or (CAETHG_RS09990))	CAETHG_RS00375 CAETHG_RS00860 CAETHG_RS03500 CAETHG_RS04365 CAETHG_RS04680 CAETHG_RS06705 CAETHG_RS08435 CAETHG_RS09990		mycolic acid synthesis|Fatty Acid Biosynthesis FASII	1	-1000	1000	1.1.1.0	1 H+ + 1 3-Oxooctodecanoyl-ACP + 1 NADPH = 1 NADP + 1 3-Hydroxyoctodecanoyl-ACP	0	0	0	0	0	0	0	0	0	0	0	0	0	0	0	0	0	0	0	0	0	0	0
rxn00641_c0	GTP:alpha-D-mannose-1-phosphate guanylyltransferase c0	(1) cpd00485[c0] + (1) cpd00038[c0] <-> (1) cpd00083[c0] + (1) cpd00012[c0]	(CAETHG_RS03480)	CAETHG_RS03480		Mannose Metabolism	0	0	1000	2.7.7.13	1 D-Mannose1-phosphate + 1 GTP = 1 GDP-mannose + 1 PPi	0	0	0	0	0	0	0	0	0	0	0	0	0	0	0	0	0	0	0	0	0	0	0
rxn08312_c0	CDP-diacylglycerol synthetase (n-C18:1) c0	(1) cpd15527[c0] + (1) cpd00052[c0] <-> (1) cpd15420[c0] + (1) cpd00012[c0]	(CAETHG_RS16645)	CAETHG_RS16645		Glycerolipid and Glycerophospholipid Metabolism in Bacteria	1	-1000	1000	2.7.7.41	1 1,2-dioctadec-11-enoyl-sn-glycerol 3-phosphate + 1 CTP = 1 CDP-1,2-dioctadec-11-enoylglycerol + 1 PPi	0	0	0	0	0	0	0	0	0	0	0	0	0	0	0	0	0	0	0	0	0	0	0
rxn10271_c0	palmitoyl-UDP-glucosyltransferase (diglucosyl) c0	(1) cpd00026[c0] + (1) cpd15737[c0] <-> (1) cpd00014[c0] + (1) cpd15728[c0]	(CAETHG_RS11420)	CAETHG_RS11420		Teichoic and lipoteichoic acids biosynthesis	1	-1000	1000		1 UDP-glucose + 1 Monoglucosyl-1,2 dipalmitoylglycerol = 1 UDP + 1 Diglucosyl-1,2 dipalmitoylglycerol	0	0	0	0	0	0	0	0	0	0	0	0	0	0	0	0	0	0	0	0	0	0	0
rxn05144_c0	rxn05144 c0	(1) cpd00171[c0] + (1) cpd00102[c0] + (1) cpd00053[c0] -> (2) cpd00067[c0] + (1) cpd00016[c0] + (1) cpd00009[c0] + (3) cpd00001[c0] + (1) cpd00023[c0]	((CAETHG_RS08730) or ((CAETHG_RS16865) or (CAETHG_RS08735)))	CAETHG_RS08730 CAETHG_RS08735 CAETHG_RS16865		Pyridoxin (Vitamin B6) Biosynthesis	0	0	1000		1 D-Ribulose5-phosphate + 1 Glyceraldehyde3-phosphate + 1 L-Glutamine = 2.0 H+ + 1 Pyridoxal phosphate + 1 Phosphate + 3.0 H2O + 1 L-Glutamate	8.91e-06	9.02137e-06	8.93227e-06	8.84318e-06	1.82209e-05	1.86887e-05	1.92011e-05	1.79091e-05	4.96732e-06	5.01187e-06	4.9005e-06	4.92278e-06	8.86545e-06	9.5337e-06	9.4446e-06	9.3555e-06	8.68725e-06	9.57825e-06	9.13275e-06	1.80427e-05	1.71518e-05	1.93792e-05	1.8711e-05
rxn12849_c0	Gly-Leu ABC transporters c0	(1) cpd00002[c0] + (1) cpd15604[e0] + (1) cpd00001[c0] -> (1) cpd15604[c0] + (1) cpd00009[c0] + (1) cpd00008[c0]	(CAETHG_RS07520)	CAETHG_RS07520		ABC transporter dipeptide (TC 3.A.1.5.2)	0	0	1000		1 ATP + 1 Gly-Leu + 1 H2O = 1 Gly-Leu + 1 Phosphate + 1 ADP	0	0	0	0	0	0	0	0	0	0	0	0	0	0	0	0	0	0	0	0	0	0	0
rxn00410_c0	UTP:ammonia ligase(ADP-forming) c0	(1) cpd00002[c0] + (1) cpd00013[c0] + (1) cpd00062[c0] <-> (2) cpd00067[c0] + (1) cpd00009[c0] + (1) cpd00008[c0] + (1) cpd00052[c0]	(CAETHG_RS11440)	CAETHG_RS11440		Pyrimidine conversions	0	0	1000	6.3.4.2	1 ATP + 1 NH3 + 1 UTP = 2.0 H+ + 1 Phosphate + 1 ADP + 1 CTP	0.0041625	0.00421453	0.00417291	0.00413128	0.00851231	0.00873084	0.00897019	0.00836663	0.00232059	0.00234141	0.00228938	0.00229978	0.00414169	0.00445387	0.00441225	0.00437063	0.00405844	0.00447469	0.00426656	0.00842906	0.00801281	0.00905344	0.00874125
rxn05160_c0	D-Ribose ABC transport c0	(1) cpd00105[e0] + (1) cpd00002[c0] + (1) cpd00001[c0] -> (1) cpd00067[c0] + (1) cpd00105[c0] + (1) cpd00009[c0] + (1) cpd00008[c0]	((CAETHG_RS10995) and ((CAETHG_RS11000) or (CAETHG_RS08750)) and ((CAETHG_RS11005) or (CAETHG_RS08745)) and ())	CAETHG_RS08745 CAETHG_RS08750 CAETHG_RS10995 CAETHG_RS11000 CAETHG_RS11005		D-ribose utilisation	0	0	1000	3.A.1.2	1 D-Ribose + 1 ATP + 1 H2O = 1 H+ + 1 D-Ribose + 1 Phosphate + 1 ADP	0	0	0	0	0	0	0	0	0	0	0	0	0	0	0	0	0	0	0	0	0	0	0
rxn02792_c0	(5-Glutamyl)-peptide:amino-acid 5-glutamyltransferase c0	(1) cpd01651[c0] + (1) cpd00067[c0] + (1) cpd00023[c0] -> (1) cpd03646[c0] + (1) cpd00001[c0] + (1) cpd00011[c0]	(CAETHG_RS19790)	CAETHG_RS19790		utilisation of glutathione as a sulphur source|Glutathione: Biosynthesis and gamma-glutamyl cycle|Glutathione: gamma-glutamyl cycle|Poly-gamma-glutamate biosynthesis	0	0	1000	2.3.2.2	1 L-3-Cyanoalanine + 1 H+ + 1 L-Glutamate = 1 gamma-Glutamyl-3-aminopropiononitrile + 1 H2O + 1 CO2	0	0	0	0	0	0	0	0	0	0	0	0	0	0	0	0	0	0	0	0	0	0	0
rxn05368_c0	8-methyl-3-oxo-decanoyl-ACP:NADP+ oxidoreductase c0	(1) cpd00067[c0] + (1) cpd11504[c0] + (1) cpd00005[c0] <-> (1) cpd00006[c0] + (1) cpd11505[c0]	((CAETHG_RS08435) or (CAETHG_RS00375) or (CAETHG_RS00860) or (CAETHG_RS04365) or (CAETHG_RS06705) or (CAETHG_RS03500) or (CAETHG_RS04680) or (CAETHG_RS09990))	CAETHG_RS00375 CAETHG_RS00860 CAETHG_RS03500 CAETHG_RS04365 CAETHG_RS04680 CAETHG_RS06705 CAETHG_RS08435 CAETHG_RS09990		mycolic acid synthesis|Fatty Acid Biosynthesis FASII	1	-1000	1000	1.1.1.0	1 H+ + 1 8-methyl-3-oxo-decanoyl-ACP + 1 NADPH = 1 NADP + 1 8-methyl-3-hydroxy-decanoyl-ACP	0	0	0	0	0	0	0	0	0	0	0	0	0	0	0	0	0	0	0	0	0	0	0
rxn05221_c0	Na+:proline symport c0	(1) cpd00971[e0] + (1) cpd00129[e0] <-> (1) cpd00971[c0] + (1) cpd00129[c0]	(CAETHG_RS00645)	CAETHG_RS00645		Transport Reactions	1	0	1000	sodium	1 Na+ + 1 L-Proline = 1 Na+ + 1 L-Proline	0	0	0	0	0	0	0	0	0	0	0	0	0	0	0	0	0	0	0	0	0	0	0
rxn00568_c0	ammonium-hydroxide:NADP+ oxidoreductase c0	(1) cpd00013[c0] + (2) cpd00001[c0] + (3) cpd00003[c0] <- (1) cpd00075[c0] + (5) cpd00067[c0] + (3) cpd00004[c0]	(((CAETHG_RS02085) and () and ()) or ((CAETHG_RS02080) or (CAETHG_RS14770)) or (CAETHG_RS14765))	CAETHG_RS02080 CAETHG_RS02085 CAETHG_RS14765 CAETHG_RS14770		Nitrate and nitrite ammonification	0	0	1000	1.7.1.4	1 Nitrite + 5.0 H+ + 3.0 NADH = 1 NH3 + 2.0 H2O + 3.0 NAD	0	0	0	0	0	0	0	0	0	0	0	0	0	0	0	0	0	0	0	0	0	0	0
rxn09210_c0	Phosphatidylserine syntase (n-C18:0) c0	(1) cpd15421[c0] + (1) cpd00054[c0] -> (1) cpd00067[c0] + (1) cpd15557[c0] + (1) cpd00046[c0]	(CAETHG_RS11850)	CAETHG_RS11850		Glycerolipid and Glycerophospholipid Metabolism in Bacteria	0	0	1000	2.7.8.8	1 CDP-1,2-dioctadecanoylglycerol + 1 L-Serine = 1 H+ + 1 phosphatidylserine dioctadecanoyl + 1 CMP	0	0	0	0	0	0	0	0	0	0	0	0	0	0	0	0	0	0	0	0	0	0	0
rxn00395_c0	L-Arginine iminohydrolase c0	(1) cpd00001[c0] + (1) cpd00051[c0] -> (1) cpd00013[c0] + (1) cpd00274[c0]	(CAETHG_RS14855)	CAETHG_RS14855		Arginine Deiminase Pathway	0	0	1000	3.5.3.6	1 H2O + 1 L-Arginine = 1 NH3 + 1 Citrulline	0	0	0	0	0	0	0	0	0	0	0	0	0	0	0	0	0	0	0	0	0	0	0
rxn10256_c0	isopentadecanoyl-Diacylglycerol kinase c0	(1) cpd00002[c0] + (1) cpd15704[c0] <-> (1) cpd15680[c0] + (1) cpd00008[c0]	(CAETHG_RS14270)	CAETHG_RS14270		Glycerolipid and Glycerophospholipid Metabolism in Bacteria	1	-1000	1000	2.7.1.107	1 ATP + 1 1,2-Diisopentadecanoyl-sn-glycerol = 1 1,2-diisopentadecanoyl-sn-glycerol 3-phosphate + 1 ADP	0	0	0	0	0	0	0	0	0	0	0	0	0	0	0	0	0	0	0	0	0	0	0
rxn00171_c0	acetaldehyde:NAD+ oxidoreductase (CoA-acetylating) c0	(1) cpd00003[c0] + (1) cpd00010[c0] + (1) cpd00071[c0] <-> (1) cpd00067[c0] + (1) cpd00004[c0] + (1) cpd00022[c0]	((CAETHG_RS18395) or (CAETHG_RS18400))	CAETHG_RS08810 CAETHG_RS08865 CAETHG_RS16140 CAETHG_RS18395 CAETHG_RS18400		Ethanol Fermentation Pathway	0	0	1000	1.2.1.10	1 H+ + 1 NADH + 1 Acetyl-CoA = 1 NAD + 1 CoA + 1 Acetaldehyde	0	0	0	0	0	0	0	0	0	0	0	0	0	0	0	0	0	0	0	0	0	0	0
rxn01000_c0	Prephenate hydro-lyase (decarboxylating) c0	(1) cpd00219[c0] + (1) cpd00067[c0] -> (1) cpd00001[c0] + (1) cpd00011[c0] + (1) cpd00143[c0]	((CAETHG_RS02945) or (CAETHG_RS04325))	CAETHG_RS02945 CAETHG_RS04325		Phenylalanine and Tyrosine Synthesis	0	0	1000	4.2.1.51	1 Prephenate + 1 H+ = 1 H2O + 1 CO2 + 1 Phenylpyruvate	0.00298159	0.00301886	0.00298905	0.00295923	0.00609736	0.00625389	0.00642533	0.005993	0.00166224	0.00167715	0.00163988	0.00164733	0.00296668	0.0031903	0.00316049	0.00313067	0.00290705	0.00320521	0.00305613	0.00603772	0.00573956	0.00648496	0.00626134
rxn01138_c0	Adenosine:orthophosphate ribosyltransferase c0	(1) cpd00067[c0] + (1) cpd00182[c0] + (1) cpd00009[c0] <-> (1) cpd00475[c0] + (1) cpd00128[c0]	(CAETHG_RS00760)	CAETHG_RS00760		Xanthosine utilisation (xap region)	1	-1000	1000	2.4.2.1	1 H+ + 1 Adenosine + 1 Phosphate = 1 Ribose 1-phosphate + 1 Adenine	0.0038273	0.00387514	0.00383687	0.00379859	0.00782683	0.00802776	0.00824783	0.00769287	0.00213372	0.00215286	0.00210501	0.00211458	0.00380816	0.00409521	0.00405694	0.00401866	0.00373162	0.00411435	0.00392298	0.00775028	0.00736755	0.00832438	0.00803733
rxn02305_c0	2-Methyl-4-amino-5-hydroxymethylpyrimidine-diphosphate:4-methyl-5- c0	(1) cpd00067[c0] + (1) cpd02894[c0] + (1) cpd02654[c0] <-> (1) cpd00793[c0] + (1) cpd00012[c0]	((CAETHG_RS16835) or (CAETHG_RS05775))	CAETHG_RS05775 CAETHG_RS16835		Thiamin biosynthesis	1	-1000	1000	2.5.1.3	1 H+ + 1 4-Amino-2-methyl-5-diphosphomethylpyrimidine + 1 4-Methyl-5--2-phosphoethyl-thiazole = 1 Thiamine phosphate + 1 PPi	8.91e-06	9.02138e-06	8.93228e-06	8.84317e-06	1.82209e-05	1.86887e-05	1.9201e-05	1.79091e-05	4.96732e-06	5.01188e-06	4.9005e-06	4.92277e-06	8.86545e-06	9.5337e-06	9.4446e-06	9.3555e-06	8.68725e-06	9.57825e-06	9.13275e-06	1.80428e-05	1.71518e-05	1.93792e-05	1.8711e-05
rxn05303_c0	ARGt2 c0	(1) cpd00067[e0] + (1) cpd00051[e0] <-> (1) cpd00067[c0] + (1) cpd00051[c0]	((CAETHG_RS12545) or (CAETHG_RS14850) or (CAETHG_RS12540) or (CAETHG_RS01100))	CAETHG_RS01100 CAETHG_RS12540 CAETHG_RS12545 CAETHG_RS14850		Transport Reactions	0	0	0	proton	1 H+ + 1 L-Arginine = 1 H+ + 1 L-Arginine	0	0	0	0	0	0	0	0	0	0	0	0	0	0	0	0	0	0	0	0	0	0	0
rxn05533_c0	Dipeptide transport via ABC system (ala-asp) c0	(1) cpd00002[c0] + (1) cpd00001[c0] + (1) cpd11593[e0] -> (1) cpd00067[c0] + (1) cpd00009[c0] + (1) cpd00008[c0] + (1) cpd11593[c0]	(CAETHG_RS07520)	CAETHG_RS07520		ABC transporter dipeptide (TC 3.A.1.5.2)	0	0	1000		1 ATP + 1 H2O + 1 ala-L-asp-L = 1 H+ + 1 Phosphate + 1 ADP + 1 ala-L-asp-L	0	0	0	0	0	0	0	0	0	0	0	0	0	0	0	0	0	0	0	0	0	0	0
rxn10211_c0	palmitoyl-1-acylglycerol-3-phosphate O-acyltransferase c0	(1) cpd00134[c0] + (1) cpd15327[c0] -> (1) cpd15524[c0] + (1) cpd00010[c0]	((CAETHG_RS13530) or (CAETHG_RS08580))	CAETHG_RS08580 CAETHG_RS13530		Phosphate metabolism|Glycerolipid and Glycerophospholipid Metabolism in Bacteria	0	0	1000	2.3.1.51	1 Palmitoyl-CoA + 1 1-hexadecanoyl-sn-glycerol 3-phosphate = 1 1,2-dihexadecanoyl-sn-glycerol 3-phosphate + 1 CoA	0	0	0	0	0	0	0	0	0	0	0	0	0	0	0	0	0	0	0	0	0	0	0
rxn12641_c0	aminopeptidase c0	(1) cpd00001[c0] + (1) cpd11585[c0] <-> (1) cpd00035[c0] + (1) cpd00033[c0]	(((CAETHG_RS04585) or (CAETHG_RS15660)) or (CAETHG_RS03545) or (CAETHG_RS07155))	CAETHG_RS03545 CAETHG_RS04585 CAETHG_RS07155 CAETHG_RS15660		Recycling of Peptidoglycan Amino Acids|Protein degradation	1	-1000	1000		1 H2O + 1 L-alanylglycine = 1 L-Alanine + 1 Glycine	0	0	0	0	0	0	0	0	0	0	0	0	0	0	0	0	0	0	0	0	0	0	0
rxn10315_c0	isohexadecanoyl-lipoteichoic acid synthesis (n-24), linked, N-acetylglucosamine substituted c0	(1) cpd15754[c0] + (24) cpd00037[c0] <-> (24) cpd00014[c0] + (1) cpd15772[c0]	(CAETHG_RS11510)	CAETHG_RS11510		Teichoic and lipoteichoic acids biosynthesis|Methicillin resistance in Staphylococci|Teichuronic acid biosynthesis	1	-1000	1000	2.7.8.-	1 Isohexadecanoyllipoteichoic acid (n-24), linked, unsubstituted + 24.0 UDP-N-acetylglucosamine = 24.0 UDP + 1 Isohexadecanoyllipoteichoic acid (n-24), linked, N-acetyl-D-glucosamine	0	0	0	0	0	0	0	0	0	0	0	0	0	0	0	0	0	0	0	0	0	0	0
rxn10205_c0	isoheptadecanoyl-glycerol-3-phosphate O-acyltransferase c0	(1) cpd00080[c0] + (1) cpd11432[c0] -> (1) cpd15671[c0] + (1) cpd00010[c0]	(() and (CAETHG_RS16510))	CAETHG_RS16510		Glycerolipid and Glycerophospholipid Metabolism in Bacteria	0	0	1000	2.3.1.15	1 Glycerol-3-phosphate + 1 fa11coa = 1 1-isoheptadecanoyl-sn-glycerol 3-phosphate + 1 CoA	0	0	0	0	0	0	0	0	0	0	0	0	0	0	0	0	0	0	0	0	0	0	0
rxn00239_c0	ATP:(d)GMP phosphotransferase c0	(1) cpd00002[c0] + (1) cpd00126[c0] <-> (1) cpd00008[c0] + (1) cpd00031[c0]	(CAETHG_RS16375)	CAETHG_RS16375		MLST|Purine conversions	1	-1000	1000	2.7.4.8	1 ATP + 1 GMP = 1 ADP + 1 GDP	0.00519896	0.00526394	0.00521195	0.00515996	0.0106319	0.0109048	0.0112038	0.0104499	0.00289842	0.00292441	0.00285943	0.00287242	0.00517296	0.00556288	0.00551089	0.0054589	0.00506898	0.00558888	0.00532893	0.0105279	0.010008	0.0113077	0.0109178
rxn00612_c0	sn-Glycerol-3-phosphate:NADP+ 2-oxidoreductase c0	(1) cpd00006[c0] + (1) cpd00080[c0] <-> (1) cpd00067[c0] + (1) cpd00095[c0] + (1) cpd00005[c0]	(CAETHG_RS16355)	CAETHG_RS16355		NADP Metabolism	1	-1000	0	1.1.1.261,1.1.1.94	1 NADP + 1 Glycerol-3-phosphate = 1 H+ + 1 Glycerone-phosphate + 1 NADPH	0	0	0	0	0	0	0	0	0	0	0	0	0	0	0	0	0	0	0	0	0	0	0
rxn05418_c0	8-methyl-3-oxo-nonanoyl-ACP:NADP+ oxidoreductase c0	(1) cpd11554[c0] + (1) cpd00067[c0] + (1) cpd00005[c0] <-> (1) cpd11555[c0] + (1) cpd00006[c0]	((CAETHG_RS08435) or (CAETHG_RS00375) or (CAETHG_RS00860) or (CAETHG_RS04365) or (CAETHG_RS06705) or (CAETHG_RS03500) or (CAETHG_RS04680) or (CAETHG_RS09990))	CAETHG_RS00375 CAETHG_RS00860 CAETHG_RS03500 CAETHG_RS04365 CAETHG_RS04680 CAETHG_RS06705 CAETHG_RS08435 CAETHG_RS09990		mycolic acid synthesis|Fatty Acid Biosynthesis FASII	1	-1000	1000	1.1.1.0	1 8-methyl-3-oxo-nonanoyl-ACP + 1 H+ + 1 NADPH = 1 8-methyl-3-hydroxy-nonanoyl-ACP + 1 NADP	0	0	0	0	0	0	0	0	0	0	0	0	0	0	0	0	0	0	0	0	0	0	0
rxn00711_c0	UMP:pyrophosphate phosphoribosyltransferase c0	(1) cpd00091[c0] + (1) cpd00012[c0] <- (1) cpd00092[c0] + (1) cpd00103[c0]	(((CAETHG_RS15545) or (CAETHG_RS11500)) and (CAETHG_RS15545))	CAETHG_RS11500 CAETHG_RS15545		Pyrimidine conversions	0	0	1000	2.4.2.9	1 Uracil + 1 PRPP = 1 UMP + 1 PPi	0	0	0	0	0	0	0	0	0	0	0	0	0	0	0	0	0	0	0	0	0	0	0
rxn10309_c0	stearoyl-lipoteichoic acid synthesis (n-24), linked, N-acetylglucosamine substituted c0	(1) cpd15748[c0] + (24) cpd00037[c0] <-> (24) cpd00014[c0] + (1) cpd15766[c0]	(CAETHG_RS11510)	CAETHG_RS11510		Teichoic and lipoteichoic acids biosynthesis|Methicillin resistance in Staphylococci|Teichuronic acid biosynthesis	1	-1000	1000	2.7.8.-	1 Stearoyllipoteichoic acid (n-24), linked, unsubstituted + 24.0 UDP-N-acetylglucosamine = 24.0 UDP + 1 Stearoyllipoteichoic acid (n-24), linked, N-acetyl-D-glucosamine	0	0	0	0	0	0	0	0	0	0	0	0	0	0	0	0	0	0	0	0	0	0	0
rxn12633_c0	aminopeptidase c0	(1) cpd00001[c0] + (1) cpd11593[c0] <-> (1) cpd00041[c0] + (1) cpd00035[c0]	(((CAETHG_RS04585) or (CAETHG_RS15660)) or (CAETHG_RS03545) or (CAETHG_RS07155))	CAETHG_RS03545 CAETHG_RS04585 CAETHG_RS07155 CAETHG_RS15660		Recycling of Peptidoglycan Amino Acids|Protein degradation	1	-1000	1000		1 H2O + 1 ala-L-asp-L = 1 L-Aspartate + 1 L-Alanine	0	0	0	0	0	0	0	0	0	0	0	0	0	0	0	0	0	0	0	0	0	0	0
rxn04113_c0	isopentenyl-diphosphate:NAD(P)+ oxidoreductase c0	(1) cpd00067[c0] + (1) cpd08615[c0] + (1) cpd00005[c0] -> (1) cpd00113[c0] + (1) cpd00006[c0] + (1) cpd00001[c0]	(CAETHG_RS01035)	CAETHG_RS01035		Methylerythritol Phosphate Pathway	0	0	1000	1.17.1.2	1 H+ + 1 1-Hydroxy-2-methyl-2-butenyl 4-diphosphate + 1 NADPH = 1 Isopentenyldiphosphate + 1 NADP + 1 H2O	0	0	0	0	0	0	0	0	0	0	0	0	0	0	0	0	0	0	0	0	0	0	0
rxn05250_c0	FACOAL160(ISO) c0	(1) cpd00067[c0] + (1) cpd00002[c0] + (1) cpd11440[c0] + (1) cpd00010[c0] -> (1) cpd00018[c0] + (1) cpd00012[c0] + (1) cpd11441[c0]	(CAETHG_RS08635)	CAETHG_RS08635		Fatty acid degradation regulons|Unsaturated Fatty Acid Metabolism|Carbonate Biomineralization|n-Phenylalkanoic acid degradation|Biotin biosynthesis	0	0	1000	6.2.1.3	1 H+ + 1 ATP + 1 fa6 + 1 CoA = 1 AMP + 1 PPi + 1 fa6coa	0	0	0	0	0	0	0	0	0	0	0	0	0	0	0	0	0	0	0	0	0	0	0
rxn06023_c0	CoA:apo-[acyl-carrier-protein] pantetheinephosphotransferase c0	(1) cpd12370[c0] + (1) cpd00010[c0] <-> (1) cpd11493[c0] + (1) cpd00045[c0]	(CAETHG_RS11895)	CAETHG_RS11895		Fatty Acid Biosynthesis FASII	1	-1000	1000	2.7.8.7	1 apo-ACP + 1 CoA = 1 ACP + 1 Adenosine 3-5-bisphosphate	0	0	0	0	0	0	0	0	0	0	0	0	0	0	0	0	0	0	0	0	0	0	0
rxn00422_c0	L-Serine:pyruvate aminotransferase c0	(1) cpd00020[c0] + (1) cpd00054[c0] <-> (1) cpd00145[c0] + (1) cpd00035[c0]	(() and ((CAETHG_RS10930) or (CAETHG_RS10845)))	CAETHG_RS10845 CAETHG_RS10930		Serine-glyoxylate cycle	1	-1000	1000	2.6.1.51	1 Pyruvate + 1 L-Serine = 1 Hydroxypyruvate + 1 L-Alanine	0	0	0	0	0	0	0	0	0	0	0	0	0	0	0	0	0	0	0	0	0	0	0
rxn05526_c0	chromate transport out via proton antiport c0	(1) cpd00067[e0] + (1) cpd11595[c0] <-> (1) cpd00067[c0] + (1) cpd11595[e0]	((CAETHG_RS07330) or (CAETHG_RS07325))	CAETHG_RS07325 CAETHG_RS07330			1	-1000	1000		1 H+ + 1 chromate = 1 H+ + 1 chromate	0	0	0	0	0	0	0	0	0	0	0	0	0	0	0	0	0	0	0	0	0	0	0
rxn03174_c0	2-Amino-4-hydroxy-6-(erythro-1,2,3-trihydroxypropyl) c0	(1) cpd00001[c0] + (1) cpd02978[c0] <- (1) cpd03666[c0]	(CAETHG_RS13405)	CAETHG_RS13405		Pterin metabolism|Methanopterin biosynthesis2|tRNA modification Archaea Henri|Folate Biosynthesis|Queuosine-Archaeosine Biosynthesis|Folate Biosynthesis (Phoenix Copy)|Zinc regulated enzymes|Pterin metabolism 3	0	0	1000	3.5.4.16	1 2,5-Diamino-6-(5'-triphosphoryl-3',4'-trihydroxy-2'-oxopentyl)- amino-4-oxopyrimidine = 1 H2O + 1 7,8-Dihydroneopterin 3'-triphosphate	0	0	0	0	0	0	0	0	0	0	0	0	0	0	0	0	0	0	0	0	0	0	0
rxn00146_c0	(R)-Lactate:ferricytochrome-c 2-oxidoreductase c0	(2) cpd00109[c0] + (1) cpd00221[c0] <-> (2) cpd00067[c0] + (1) cpd00020[c0] + (2) cpd00110[c0]	(CAETHG_RS05500)	CAETHG_RS05500		Fermentations: Lactate|Lactate utilisation|Respiratory dehydrogenases 1|Fermentations: Mixed acid	1	-1000	1000	1.1.2.4,1.1.2.5	2.0 Cytochrome c3+ + 1 D-Lactate = 2.0 H+ + 1 Pyruvate + 2.0 Cytochrome c2+	0	0	0	0	0	0	0	0	0	0	0	0	0	0	0	0	0	0	0	0	0	0	0
rxn00763_c0	Glycerol:NAD+ oxidoreductase c0	(1) cpd00003[c0] + (1) cpd00100[c0] <-> (1) cpd00067[c0] + (1) cpd00004[c0] + (1) cpd00448[c0]	((CAETHG_RS17700) or (CAETHG_RS12040) or (CAETHG_RS07215) or (CAETHG_RS05150) or (CAETHG_RS18400) or (CAETHG_RS18395))	CAETHG_RS05150 CAETHG_RS07215 CAETHG_RS12040 CAETHG_RS17700 CAETHG_RS18395 CAETHG_RS18400		Fermentations: Lactate|Acetone Butanol Ethanol Synthesis|Glycerolipid and Glycerophospholipid Metabolism in Bacteria|Fermentations: Mixed acid	1	-1000	1000	1.1.1.1,1.1.1.2,1.1.1.21,1.1.1.72	1 NAD + 1 Glycerol = 1 H+ + 1 NADH + 1 D-Glyceraldehyde	0	0	0	0	0	0	0	0	0	0	0	0	0	0	0	0	0	0	0	0	0	0	0
rxn10174_c0	maltohexaose transport via ABC system c0	(1) cpd00002[c0] + (1) cpd00001[c0] + (1) cpd01329[e0] -> (1) cpd00067[c0] + (1) cpd00009[c0] + (1) cpd01329[c0] + (1) cpd00008[c0]	(CAETHG_RS06295)	CAETHG_RS06295		Maltose and Maltodextrin utilisation	0	0	1000		1 ATP + 1 H2O + 1 Maltohexaose = 1 H+ + 1 Phosphate + 1 Maltohexaose + 1 ADP	0	0	0	0	0	0	0	0	0	0	0	0	0	0	0	0	0	0	0	0	0	0	0
rxn05393_c0	9-methyl-3-oxo-decanoyl-ACP:NADP+ oxidoreductase c0	(1) cpd11529[c0] + (1) cpd00067[c0] + (1) cpd00005[c0] <-> (1) cpd00006[c0] + (1) cpd11530[c0]	((CAETHG_RS08435) or (CAETHG_RS00375) or (CAETHG_RS00860) or (CAETHG_RS04365) or (CAETHG_RS06705) or (CAETHG_RS03500) or (CAETHG_RS04680) or (CAETHG_RS09990))	CAETHG_RS00375 CAETHG_RS00860 CAETHG_RS03500 CAETHG_RS04365 CAETHG_RS04680 CAETHG_RS06705 CAETHG_RS08435 CAETHG_RS09990		mycolic acid synthesis|Fatty Acid Biosynthesis FASII	1	-1000	1000	1.1.1.0	1 9-methyl-3-oxo-decanoyl-ACP + 1 H+ + 1 NADPH = 1 NADP + 1 9-methyl-3-hydroxy-decanoyl-ACP	0	0	0	0	0	0	0	0	0	0	0	0	0	0	0	0	0	0	0	0	0	0	0
rxn00138_c0	Deamino-NAD+:ammonia ligase (AMP-forming) c0	(1) cpd00002[c0] + (1) cpd00013[c0] + (1) cpd00638[c0] -> (1) cpd00018[c0] + (1) cpd00003[c0] + (1) cpd00012[c0]	(CAETHG_RS13685)	CAETHG_RS13685		NAD and NADP cofactor biosynthesis global|NAD regulation	0	0	1000	6.3.1.5	1 ATP + 1 NH3 + 1 Deamido-NAD = 1 AMP + 1 NAD + 1 PPi	3.5442e-05	3.5885e-05	3.55306e-05	3.51762e-05	7.24789e-05	7.43396e-05	7.63775e-05	7.12384e-05	1.97589e-05	1.99361e-05	1.94931e-05	1.95817e-05	3.52648e-05	3.79229e-05	3.75685e-05	3.72141e-05	3.45559e-05	3.81002e-05	3.63281e-05	7.17701e-05	6.82259e-05	7.70863e-05	7.44282e-05
rxn10298_c0	palmitoyl-lipoteichoic acid synthesis (n-24), linked, glucose substituted c0	(1) cpd15746[c0] + (24) cpd00026[c0] <-> (24) cpd00014[c0] + (1) cpd15755[c0]	(CAETHG_RS06265)	CAETHG_RS06265		Teichoic and lipoteichoic acids biosynthesis	1	-1000	1000	2.4.1.52	1 Palmitoyllipoteichoic acid (n-24), linked, unsubstituted + 24.0 UDP-glucose = 24.0 UDP + 1 Palmitoyllipoteichoic acid (n-24), linked, glucose substituted	0	0	0	0	0	0	0	0	0	0	0	0	0	0	0	0	0	0	0	0	0	0	0
rxn03136_c0	1-(5'-Phosphoribosyl)-5-amino-4-(N-succinocarboxamide)-imidazole c0	(1) cpd02921[c0] <-> (1) cpd02851[c0] + (1) cpd00106[c0]	(CAETHG_RS16795)	CAETHG_RS16795		De Novo Purine Biosynthesis|Purine conversions	1	-1000	1000	4.3.2.2	1 SAICAR = 1 AICAR + 1 Fumarate	0.00856364	0.00867069	0.00858505	0.00849942	0.0175127	0.0179622	0.0184547	0.0172129	0.00477423	0.00481705	0.00471	0.00473141	0.00852083	0.0091631	0.00907746	0.00899183	0.00834955	0.00920592	0.00877774	0.0173414	0.016485	0.0186259	0.0179837
rxn01137_c0	Adenosine aminohydrolase c0	(1) cpd00067[c0] + (1) cpd00001[c0] + (1) cpd00182[c0] -> (1) cpd00246[c0] + (1) cpd00013[c0]	(CAETHG_RS03915)	CAETHG_RS03915		Purine conversions|Menaqui Biosynthesis via Futalosine	0	0	1000	3.5.4.4	1 H+ + 1 H2O + 1 Adenosine = 1 Inosine + 1 NH3	0	0	0	0	0	0	0	0	0	0	0	0	0	0	0	0	0	0	0	0	0	0	0
rxn08194_c0	cob(I)alamin adenosyltransferase c0	(1) cpd00002[c0] + (1) cpd00635[c0] <-> (1) cpd00421[c0] + (1) cpd00166[c0]	(CAETHG_RS05315)	CAETHG_RS05315		Coenzyme B12 biosynthesis	1	-1000	1000	2.5.1.17	1 ATP + 1 Cbl = 1 Triphosphate + 1 Calomide	0	0	0	0	0	0	0	0	0	0	0	0	0	0	0	0	0	0	0	0	0	0	0
rxn00988_c0	Acetoacetate:CoA ligase (AMP-forming) c0	(1) cpd00067[c0] + (1) cpd00002[c0] + (1) cpd00142[c0] + (1) cpd00010[c0] -> (1) cpd00018[c0] + (1) cpd00012[c0] + (1) cpd00279[c0]	((CAETHG_RS08635) and ())	CAETHG_RS08635		Leucine Degradation and HMG-CoA Metabolism|Branched chain amino acid degradation regulons|Polyhydroxybutyrate metabolism|Pterin metabolism 3|HMG CoA Synthesis	0	0	1000	6.2.1.16	1 H+ + 1 ATP + 1 Acetoacetate + 1 CoA = 1 AMP + 1 PPi + 1 Acetoacetyl-CoA	0	0	0	0	0	0	0	0	0	0	0	0	0	0	0	0	0	0	0	0	0	0	0
rxn05605_c0	L-malate transport in via proton symport c0	(1) cpd00130[e0] + (1) cpd00067[e0] <-> (1) cpd00130[c0] + (1) cpd00067[c0]	(CAETHG_RS03875)	CAETHG_RS03875		Transport Reactions	1	-1000	1000		1 L-Malate + 1 H+ = 1 L-Malate + 1 H+	0	0	0	0	0	0	0	0	0	0	0	0	0	0	0	0	0	0	0	0	0	0	0
rxn04082_c0	L-ribulose-5-phosphate 4-epimerase c0	(1) cpd00808[c0] <-> (1) cpd00198[c0]	(CAETHG_RS10970)	CAETHG_RS10970		Pentose Phosphate Pathway	1	-1000	1000	5.1.3.1	1 L-ribulose-5-phosphate = 1 D-Xylulose5-phosphate	0	0	0	0	0	0	0	0	0	0	0	0	0	0	0	0	0	0	0	0	0	0	0
rxn05617_c0	mannitol transport via PEP:Pyr PTS c0	(1) cpd00314[e0] + (1) cpd00061[c0] <-> (1) cpd00020[c0] + (1) cpd00491[c0]	(() and () and (CAETHG_RS09185) and () and ())	CAETHG_RS09185		Mannitol utilisation	1	-1000	1000		1 D-Mannitol + 1 Phosphoenolpyruvate = 1 Pyruvate + 1 D-mannitol-1-phosphate	0	0	0	0	0	0	0	0	0	0	0	0	0	0	0	0	0	0	0	0	0	0	0
rxn04996_c0	dimethyallyl diphosphate:NADP+ oxidoreductase c0	(1) cpd00006[c0] + (1) cpd00001[c0] + (1) cpd00202[c0] <- (1) cpd00067[c0] + (1) cpd08615[c0] + (1) cpd00005[c0]	(CAETHG_RS01035)	CAETHG_RS01035		Methylerythritol Phosphate Pathway	0	0	1000	1.17.1.2	1 H+ + 1 1-Hydroxy-2-methyl-2-butenyl 4-diphosphate + 1 NADPH = 1 NADP + 1 H2O + 1 DMAPP	0	0	0	0	0	0	0	0	0	0	0	0	0	0	0	0	0	0	0	0	0	0	0
rxn05236_c0	Ribonucleotide reductase: UTP c0	(1) cpd00062[c0] + (1) cpd11421[c0] -> (1) cpd00358[c0] + (1) cpd11420[c0] + (1) cpd00001[c0]	(CAETHG_RS11260)	CAETHG_RS11260		Ribonucleotide reduction	0	0	1000	1.17.4.2	1 UTP + 1 trdrd = 1 dUTP + 1 trdox + 1 H2O	0.00117971	0.00119445	0.00118266	0.00117086	0.0024125	0.00247443	0.00254227	0.00237121	0.000657686	0.000663585	0.000648838	0.000651788	0.00117381	0.00126229	0.00125049	0.00123869	0.00115021	0.00126818	0.0012092	0.0023889	0.00227093	0.00256586	0.00247738
rxn02835_c0	1-(5-phospho-D-ribosyl)-AMP 1,6-hydrolase c0	(1) cpd00001[c0] + (1) cpd01777[c0] <-> (1) cpd02979[c0]	((CAETHG_RS16035) and (CAETHG_RS16030))	CAETHG_RS16030 CAETHG_RS16035		Histidine Biosynthesis	1	-1000	1000	3.5.4.19	1 H2O + 1 Phosphoribosyl-AMP = 1 phosphoribosylformiminoaicar-phosphate	0.000802177	0.000812204	0.000804183	0.000796161	0.00164045	0.00168257	0.00172869	0.00161238	0.000447214	0.000451225	0.000441197	0.000443203	0.000798166	0.00085833	0.000850308	0.000842286	0.000782123	0.000862341	0.000822232	0.00162441	0.00154419	0.00174474	0.00168457
rxn02373_c0	L-Glutamate-5-semialdehyde:NADP+ 5-oxidoreductase (phosphorylationg) c0	(1) cpd00858[c0] + (1) cpd00006[c0] + (1) cpd00009[c0] <- (1) cpd02097[c0] + (1) cpd00005[c0]	(CAETHG_RS13235)	CAETHG_RS13235		Proline biosynthesis	1	-1000	1000	1.2.1.41	1 L-Glutamyl 5-phosphate + 1 NADPH = 1 L-Glutamate5-semialdehyde + 1 NADP + 1 Phosphate	-0.0127712	-0.0129308	-0.0128031	-0.0126754	-0.0261171	-0.0267876	-0.0275219	-0.0256701	-0.00711993	-0.00718379	-0.00702415	-0.00705608	-0.0127073	-0.0136652	-0.0135375	-0.0134097	-0.0124519	-0.013729	-0.0130905	-0.0258616	-0.0245845	-0.0277773	-0.0268195
rxn05581_c0	glycerol transport in/out via diffusion reversible c0	(1) cpd00100[c0] <-> (1) cpd00100[e0]	(CAETHG_RS16105)	CAETHG_RS16105		Osmoregulation|Glycerol fermenation to 1,3-propanediol|Dihydroxyacetone kinases|Glycerol and Glycerol-3-phosphate Uptake and utilisation	1	-1000	1000		1 Glycerol = 1 Glycerol	0	0	0	0	0	0	0	0	0	0	0	0	0	0	0	0	0	0	0	0	0	0	0
rxn00726_c0	Chorismate pyruvate-lyase (amino-accepting) c0	(1) cpd00013[c0] + (1) cpd00216[c0] -> (1) cpd00067[c0] + (1) cpd00020[c0] + (1) cpd00001[c0] + (1) cpd00093[c0]	((CAETHG_RS18180) and (CAETHG_RS18175))	CAETHG_RS18175 CAETHG_RS18180		Tryptophan synthesis	0	0	1000	4.1.3.27	1 NH3 + 1 Chorismate = 1 H+ + 1 Pyruvate + 1 H2O + 1 Anthranilate	0.000908848	0.000920209	0.00091112	0.000902032	0.00185859	0.00190631	0.00195857	0.00182678	0.000506683	0.000511227	0.000499866	0.000502139	0.000904304	0.000972467	0.000963379	0.00095429	0.000886127	0.000977012	0.000931569	0.00184042	0.00174953	0.00197674	0.00190858
rxn05287_c0	GGTT c0	(1) cpd00113[c0] + (1) cpd00289[c0] -> (1) cpd02591[c0] + (1) cpd00012[c0]	((CAETHG_RS15870) or (CAETHG_RS09090))	CAETHG_RS09090 CAETHG_RS15870		Proteorhodopsin|Polyprenyl Diphosphate Biosynthesis	0	0	1000		1 Isopentenyldiphosphate + 1 Geranylgeranyl diphosphate = 1 pendp + 1 PPi	0	0	0	0	0	0	0	0	0	0	0	0	0	0	0	0	0	0	0	0	0	-1.34279e-32	0
rxn05345_c0	dodecanoyl-[acyl-carrier-protein]:malonyl-[acyl-carrier-protein] c0	(1) cpd00067[c0] + (1) cpd11492[c0] + (1) cpd11468[c0] -> (1) cpd11493[c0] + (1) cpd00011[c0] + (1) cpd11491[c0]	((CAETHG_RS10005) and (CAETHG_RS09985))	CAETHG_RS09985 CAETHG_RS10005		Fatty Acid Biosynthesis FASII	0	0	1000	2.3.1.41,2.3.1.85,2.3.1.86,2.3.1.179,2.3.1.180	1 H+ + 1 Malonyl-acyl-carrierprotein- + 1 Dodecanoyl-ACP = 1 ACP + 1 CO2 + 1 3-oxotetradecanoyl-acp	0	0	0	0	0	0	0	0	0	0	0	0	0	0	0	0	0	0	0	0	0	0	0
rxn02177_c0	Isochorismate pyruvate-hydrolase c0	(1) cpd00658[c0] + (1) cpd00001[c0] -> (1) cpd00020[c0] + (1) cpd02566[c0]	(CAETHG_RS03300)	CAETHG_RS03300		Siderophore_enterobactin_biosynthesis_and_ferric_enterbactin_transport|NAD_and_NADP_cofactor_biosynthesis_global|Chorismate:_Intermediate_for_synthesis_of_PAPA_antibiotics,_PABA,_anthranilate,_3-hydroxyanthranilate_and_more.	0	0	1000	3.3.2.1	1 Isochorismate + 1 H2O = 1 Pyruvate + 1 2,3-Dihydroxy-2,3-dihydrobenzoate	0	0	0	0	0	0	0	0	0	0	0	0	0	0	0	0	0	0	0	0	0	0	0
rxn10218_c0	anteisopentadecanoyl-1-acylglycerol-3-phosphate O-acyltransferase c0	(1) cpd11439[c0] + (1) cpd15675[c0] -> (1) cpd15681[c0] + (1) cpd00010[c0]	((CAETHG_RS13530) or (CAETHG_RS08580))	CAETHG_RS08580 CAETHG_RS13530		Phosphate metabolism|Glycerolipid and Glycerophospholipid Metabolism in Bacteria	0	0	1000	2.3.1.51	1 fa4coa + 1 1-anteisopentadecanoyl-sn-glycerol 3-phosphate = 1 1,2-dianteisopentadecanoyl-sn-glycerol 3-phosphate + 1 CoA	0	0	0	0	0	0	0	0	0	0	0	0	0	0	0	0	0	0	0	0	0	0	0
rxn03147_c0	1-(5-Phosphoribosyl)-5-amino-4-carboxyimidazole:L-aspartate ligase c0	(1) cpd02893[c0] + (1) cpd00002[c0] + (1) cpd00041[c0] -> (2) cpd00067[c0] + (1) cpd00009[c0] + (1) cpd00008[c0] + (1) cpd02921[c0]	(CAETHG_RS14495)	CAETHG_RS14495		De Novo Purine Biosynthesis	0	0	1000	6.3.2.6	1 5'-Phosphoribosyl-4-carboxy-5-aminoimidazole + 1 ATP + 1 L-Aspartate = 2.0 H+ + 1 Phosphate + 1 ADP + 1 SAICAR	0.00856364	0.00867069	0.00858505	0.00849942	0.0175127	0.0179622	0.0184547	0.0172129	0.00477423	0.00481705	0.00471	0.00473141	0.00852083	0.0091631	0.00907746	0.00899183	0.00834955	0.00920592	0.00877774	0.0173414	0.016485	0.0186259	0.0179837
rxn01211_c0	5,10-Methenyltetrahydrofolate 5-hydrolase(decyclizing) c0	(1) cpd00001[c0] + (1) cpd00347[c0] <-> (1) cpd00201[c0] + (1) cpd00067[c0]	(((CAETHG_RS07840) and (CAETHG_RS07840)) or (CAETHG_RS07850))	CAETHG_RS07840 CAETHG_RS07850		Wood-Ljungdahl Pathway	1	-1000	1000	3.5.4.9	1 H2O + 1 5-10-Methenyltetrahydrofolate = 1 10-Formyltetrahydrofolate + 1 H+	-9.98572	-10.8756	-11.1522	-10.8915	-19.3123	-20.0962	-20.4157	-19.6511	-6.9362	-7.75386	-8.62922	-7.10455	-12.3386	-13.3099	-13.2796	-14.6541	-14.5572	-15.6294	-15.365	-20.5574	-19.9778	-19.7488	-19.7473
rxn03884_c0	2-dehydro-3-deoxy-D-gluconate-6-phosphate c0	(1) cpd02711[c0] <-> (1) cpd00102[c0] + (1) cpd00020[c0]	(((CAETHG_RS15975) or (CAETHG_RS16910)) and ((CAETHG_RS15975) or (CAETHG_RS16910)))	CAETHG_RS15975 CAETHG_RS16910		Proline, 4-hydroxyproline uptake and utilisation|Glyoxylate bypass	1	-1000	1000	4.1.2.14	1 2-Keto-3-deoxy-6-phosphogluconate = 1 Glyceraldehyde3-phosphate + 1 Pyruvate	0	0	0	0	0	0	0	0	0	0	0	0	0	0	0	0	0	0	0	0	0	0	0
rxn01602_c0	Dihydrofolate:NADP+ oxidoreductase c0	(1) cpd00006[c0] + (1) cpd00330[c0] <-> (1) cpd00067[c0] + (1) cpd00393[c0] + (1) cpd00005[c0]	(CAETHG_RS02425)	CAETHG_RS02425		Folate Biosynthesis|Folate Biosynthesis (Phoenix Copy)	1	-1000	1000	1.5.1.3	1 NADP + 1 Dihydrofolate = 1 H+ + 1 Folate + 1 NADPH	0	0	0	0	0	0	0	0	0	0	0	0	0	0	0	0	0	0	0	0	0	0	0
rxn00670_c0	acetyl-CoA:phosphate acetyltransferase c0	(1) cpd00086[c0] + (1) cpd00067[c0] + (1) cpd00009[c0] <-> (1) cpd01844[c0] + (1) cpd00010[c0]	(CAETHG_RS16490)	CAETHG_RS16490		Propanediol utilisation|Fermentations: Lactate|Ethanolamine utilisation|MLST|C jejuni colonization of chick caeca|Pyruvate metabolism II: acetyl-CoA, acetogenesis from pyruvate|Fermentations: Mixed acid|Threonine anaerobic catabolism gene cluster|Acetyl-CoA pathway of CO2 fixation	1	-1000	1000	2.3.1.8	1 Propionyl-CoA + 1 H+ + 1 Phosphate = 1 Propionyl phosphate + 1 CoA	0	0	0	0	0	0	0	0	0	0	0	0	0	0	0	0	0	0	0	0	0	0	0
rxn10335_c0	myristoyl-cardiolipin synthase c0	(2) cpd15536[c0] <-> (1) cpd15792[c0] + (1) cpd00100[c0]	((CAETHG_RS14670) or (CAETHG_RS04280))	CAETHG_RS04280 CAETHG_RS14670		Glycerolipid and Glycerophospholipid Metabolism in Bacteria	1	-1000	1000		2.0 Phosphatidylglycerol ditetradecanoyl = 1 Myristoylcardiolipin (B. subtilis) + 1 Glycerol	0	0	0	0	0	0	0	0	0	0	0	0	0	0	0	0	0	0	0	0	0	0	0
rxn00184_c0	L-Glutamate:NADP+ oxidoreductase (deaminating) c0	(1) cpd00006[c0] + (1) cpd00001[c0] + (1) cpd00023[c0] <-> (1) cpd00067[c0] + (1) cpd00013[c0] + (1) cpd00024[c0] + (1) cpd00005[c0]	(CAETHG_RS11665)	CAETHG_RS11665		Glutamate metabolism	1	-1000	1000	1.4.1.3,1.4.1.4	1 NADP + 1 H2O + 1 L-Glutamate = 1 H+ + 1 NH3 + 1 2-Oxoglutarate + 1 NADPH	-0.161944	-0.163969	-0.162349	-0.16073	-0.331176	-0.339678	-0.34899	-0.325508	-0.0902839	-0.0910936	-0.0890693	-0.0894742	-0.161135	-0.17328	-0.171661	-0.170041	-0.157896	-0.17409	-0.165993	-0.327937	-0.311743	-0.352229	-0.340083
rxn00650_c0	membrane alanyl aminopeptidase c0	(1) cpd00001[c0] + (1) cpd01017[c0] <-> (1) cpd00084[c0] + (1) cpd00033[c0]	(((CAETHG_RS04585) or (CAETHG_RS15660)) or (CAETHG_RS03545) or (CAETHG_RS07155))	CAETHG_RS03545 CAETHG_RS04585 CAETHG_RS07155 CAETHG_RS15660		Recycling of Peptidoglycan Amino Acids|Protein degradation	1	-1000	1000	3.4.11.2,3.4.11.1,3.4.11.23,3.4.13.3	1 H2O + 1 Cys-Gly = 1 L-Cysteine + 1 Glycine	0	0	0	0	0	0	0	0	0	0	0	0	0	0	0	0	0	0	0	0	0	0	0
rxn01241_c0	Dihydrolipoamide:NAD+ oxidoreductase c0	(1) cpd00449[c0] + (1) cpd00003[c0] <-> (1) cpd00213[c0] + (1) cpd00067[c0] + (1) cpd00004[c0]	(CAETHG_RS07825)	CAETHG_RS07825		E3	1	-1000	1000	1.8.1.4	1 Dihydrolipoamide + 1 NAD = 1 Lipoamide + 1 H+ + 1 NADH	0	0	0	0	0	0	0	0	0	0	0	0	0	0	0	0	0	0	0	0	0	0	0
rxn10229_c0	isopentadecanoyl-CDPdiacylglycerol-serine O-phosphatidyltransferase c0	(1) cpd00054[c0] + (1) cpd15686[c0] -> (1) cpd00067[c0] + (1) cpd15692[c0] + (1) cpd00046[c0]	(CAETHG_RS11850)	CAETHG_RS11850		Glycerolipid and Glycerophospholipid Metabolism in Bacteria	0	0	1000	2.7.8.8	1 L-Serine + 1 CDP-1,2-diisopentadecanoylglycerol = 1 H+ + 1 Diisopentadecanoylphosphatidylserine + 1 CMP	0	0	0	0	0	0	0	0	0	0	0	0	0	0	0	0	0	0	0	0	0	0	0
rxn01522_c0	xanthine:NAD+ oxidoreductase c0	(1) cpd00309[c0] + (1) cpd00001[c0] + (1) cpd00003[c0] -> (1) cpd00067[c0] + (1) cpd00300[c0] + (1) cpd00004[c0]	(((CAETHG_RS02025) or (CAETHG_RS04725)) and ((CAETHG_RS04735) or (CAETHG_RS02015) or (CAETHG_RS02245) or (CAETHG_RS02175) or (CAETHG_RS02170)) and ((CAETHG_RS02165) or (CAETHG_RS04730) or (CAETHG_RS02245)))	CAETHG_RS02015 CAETHG_RS02025 CAETHG_RS02165 CAETHG_RS02170 CAETHG_RS02175 CAETHG_RS02245 CAETHG_RS04725 CAETHG_RS04730 CAETHG_RS04735		Purine utilisation	0	0	1000	1.17.1.4,1.1.1.204	1 XAN + 1 H2O + 1 NAD = 1 H+ + 1 Urate + 1 NADH	0	0	0	0	0	0	0	0	0	0	0	0	0	0	0	0	0	0	0	0	0	0	0
rxn08300_c0	diacylglycerol kinase (n-C18:1) c0	(1) cpd00002[c0] + (1) cpd15312[c0] <-> (1) cpd15527[c0] + (1) cpd00008[c0]	(CAETHG_RS14270)	CAETHG_RS14270		Glycerolipid and Glycerophospholipid Metabolism in Bacteria	1	-1000	1000	2.7.1.107	1 ATP + 1 1,2-Diacyl-sn-glycerol dioctadec-11-enoyl = 1 1,2-dioctadec-11-enoyl-sn-glycerol 3-phosphate + 1 ADP	0	0	0	0	0	0	0	0	0	0	0	0	0	0	0	0	0	0	0	0	0	0	0
rxn00836_c0	IMP:pyrophosphate phosphoribosyltransferase c0	(1) cpd00114[c0] + (1) cpd00012[c0] <- (1) cpd00226[c0] + (1) cpd00103[c0]	((CAETHG_RS06200) or (CAETHG_RS09690))	CAETHG_RS06200 CAETHG_RS09690		Purine conversions	0	0	1000	2.4.2.8	1 HYXN + 1 PRPP = 1 IMP + 1 PPi	0	0	0	0	0	0	0	0	0	0	0	0	0	0	0	0	-1.45586e-29	0	0	0	0	0	0
rxn00776_c0	Uracil hydro-lyase (adding D-ribose 5-phosphate) c0	(1) cpd00092[c0] + (1) cpd00101[c0] -> (1) cpd00001[c0] + (1) cpd00859[c0]	(((CAETHG_RS09280) and (CAETHG_RS16700)) or (() and () and (CAETHG_RS07575) and (CAETHG_RS15535) and (CAETHG_RS01055) and (CAETHG_RS18875)))	CAETHG_RS01055 CAETHG_RS07575 CAETHG_RS09280 CAETHG_RS15535 CAETHG_RS16700 CAETHG_RS18875		Ribosome biogenesis bacterial|tRNA modification Bacteria|rRNA modification Bacteria	0	0	1000	4.2.1.70	1 Uracil + 1 ribose-5-phosphate = 1 H2O + 1 Pseudouridine 5'-phosphate	0	0	0	0	0	0	0	0	0	0	0	0	0	0	0	0	0	0	0	0	0	0	0
rxn09110_c0	Phosphatidylglycerol synthase (n-C14:1) c0	(1) cpd00080[c0] + (1) cpd15422[c0] <-> (1) cpd15544[c0] + (1) cpd00046[c0]	((CAETHG_RS16745) or (CAETHG_RS06675))	CAETHG_RS06675 CAETHG_RS16745		Glycerolipid and Glycerophospholipid Metabolism in Bacteria	1	-1000	1000	2.7.8.5	1 Glycerol-3-phosphate + 1 CDP-1,2-ditetradec-7-enoylglycerol = 1 Phosphatidylglycerophosphate ditetradec-7-enoyl + 1 CMP	0	0	0	0	0	0	0	0	0	0	0	0	0	0	0	0	0	0	0	0	0	0	0
rxn12646_c0	aminopeptidase c0	(1) cpd00001[c0] + (1) cpd11580[c0] <-> (1) cpd00053[c0] + (1) cpd00033[c0]	(((CAETHG_RS04585) or (CAETHG_RS15660)) or (CAETHG_RS03545) or (CAETHG_RS07155))	CAETHG_RS03545 CAETHG_RS04585 CAETHG_RS07155 CAETHG_RS15660		Recycling of Peptidoglycan Amino Acids|Protein degradation	1	-1000	1000		1 H2O + 1 Gly-Gln = 1 L-Glutamine + 1 Glycine	0	0	0	0	0	0	0	0	0	0	0	0	0	0	0	0	0	0	0	0	0	0	0
rxn09296_c0	hydrogen peroxide reductase (thioredoxin) c0	(1) cpd11421[c0] + (1) cpd00025[c0] -> (1) cpd11420[c0] + (2) cpd00001[c0]	(CAETHG_RS09170)	CAETHG_RS09170		Glycine reductase, sarcosine reductase and betaine reductase	0	0	1000		1 trdrd + 1 H2O2 = 1 trdox + 2.0 H2O	0	0	0	0	0	0	0	0	0	0	0	0	0	0	0	0	0	0	0	0	0	0	0
rxn01255_c0	5-O-(1-Carboxyvinyl)-3-phosphoshikimate phosphate-lyase c0	(1) cpd00932[c0] -> (1) cpd00067[c0] + (1) cpd00009[c0] + (1) cpd00216[c0]	(CAETHG_RS04330)	CAETHG_RS04330		Chorismate synthesis	0	0	1000	4.2.3.5	1 5-O--1-Carboxyvinyl-3-phosphoshikimate = 1 H+ + 1 Phosphate + 1 Chorismate	0.00559273	0.00566264	0.00560671	0.00555078	0.0114371	0.0117307	0.0120523	0.0112414	0.00311795	0.00314591	0.003076	0.00308998	0.00556476	0.00598422	0.00592829	0.00587236	0.00545291	0.00601218	0.00573255	0.0113253	0.010766	0.0121642	0.0117447
rxn03194_c0	(S)-2-Aceto-2-hydroxybutanoate pyruvate-lyase (carboxylating) c0	(1) cpd03049[c0] + (1) cpd00094[c0] <-> (1) cpd00498[c0] + (1) cpd00056[c0]	(((CAETHG_RS00590) or (CAETHG_RS01930)) and (CAETHG_RS00595))	CAETHG_RS00590 CAETHG_RS00595 CAETHG_RS01930		Isoleucine Biosynthesis	1	-1000	1000	2.2.1.6	1 2-Hydroxyethyl-ThPP + 1 2-Oxobutyrate = 1 2-Aceto-2-hydroxybutanoate + 1 TPP	0.00691672	0.00700318	0.00693401	0.00686485	0.0141447	0.0145078	0.0149055	0.0139026	0.00385607	0.00389066	0.0038042	0.00382149	0.00688214	0.00740089	0.00733172	0.00726256	0.0067438	0.00743548	0.00708964	0.0140064	0.0133147	0.0150439	0.0145251
rxn08552_c0	glycerol-3-phosphate acyltransferase (C18:1) c0	(1) cpd00080[c0] + (1) cpd11825[c0] -> (1) cpd11493[c0] + (1) cpd15328[c0]	(() and (CAETHG_RS16510))	CAETHG_RS16510		Glycerolipid and Glycerophospholipid Metabolism in Bacteria	0	0	1000	2.3.1.15	1 Glycerol-3-phosphate + 1 Octadecenoyl-ACP = 1 ACP + 1 1-octadec-11-enoyl-sn-glycerol 3-phosphate	0	0	0	0	0	0	0	0	0	0	0	0	0	0	0	0	0	0	0	0	0	0	0
rxn03958_c0	1-Deoxy-D-xylulose-5-phosphate isomeroreductase c0	(1) cpd00006[c0] + (1) cpd08286[c0] <-> (1) cpd00067[c0] + (1) cpd08289[c0] + (1) cpd00005[c0]	(CAETHG_RS16650)	CAETHG_RS16650		Methylerythritol Phosphate Pathway	1	-1000	1000	1.1.1.267	1 NADP + 1 2-C-methyl-D-erythritol4-phosphate = 1 H+ + 1 1-deoxy-D-xylulose5-phosphate + 1 NADPH	0	0	0	0	0	0	0	0	0	0	0	0	0	0	0	0	0	0	0	0	0	0	0
rxn10274_c0	isoheptadecanoyl-UDP-glucosyltransferase (diglucosyl) c0	(1) cpd15740[c0] + (1) cpd00026[c0] <-> (1) cpd00014[c0] + (1) cpd15731[c0]	(CAETHG_RS11420)	CAETHG_RS11420		Teichoic and lipoteichoic acids biosynthesis	1	-1000	1000		1 Monoglucosyl-1,2 diisoheptadecanoylglycerol + 1 UDP-glucose = 1 UDP + 1 Diglucosyl-1,2 diisoheptadecanoylglycerol	0	0	0	0	0	0	0	0	0	0	0	0	0	0	0	0	0	0	0	0	0	0	0
rxn10236_c0	anteisopentadecanoyl-phosphatidylserine decarboxylase c0	(2) cpd00067[c0] + (1) cpd15693[c0] <-> (1) cpd15699[c0] + (1) cpd00011[c0]	(CAETHG_RS10720)	CAETHG_RS10720		Glycerolipid and Glycerophospholipid Metabolism in Bacteria|Bacterial cyanide production and tolerance mechanisms	1	-1000	1000	4.1.1.65	2.0 H+ + 1 Dianteisopentadecanoylphosphatidylserine = 1 Dianteisopentadecanoylphosphatidylethanolamine + 1 CO2	0	0	0	0	0	0	0	0	0	0	0	0	0	0	0	0	0	0	0	0	0	0	0
rxn10306_c0	isohexadecanoyl-lipoteichoic acid synthesis (n-24), linked, glucose substituted c0	(1) cpd15754[c0] + (24) cpd00026[c0] <-> (24) cpd00014[c0] + (1) cpd15763[c0]	(CAETHG_RS06265)	CAETHG_RS06265		Teichoic and lipoteichoic acids biosynthesis	1	-1000	1000	2.4.1.52	1 Isohexadecanoyllipoteichoic acid (n-24), linked, unsubstituted + 24.0 UDP-glucose = 24.0 UDP + 1 Isohexadecanoyllipoteichoic acid (n-24), linked, glucose substituted	0	0	0	0	0	0	0	0	0	0	0	0	0	0	0	0	0	0	0	0	0	0	0
rxn10222_c0	isotetradecanoyl-phosphatidate cytidylyltransferase c0	(1) cpd15679[c0] + (1) cpd00052[c0] <-> (1) cpd15685[c0] + (1) cpd00012[c0]	(CAETHG_RS16645)	CAETHG_RS16645		Glycerolipid and Glycerophospholipid Metabolism in Bacteria	1	-1000	1000	2.7.7.41	1 1,2-diisotetradecanoyl-sn-glycerol 3-phosphate + 1 CTP = 1 CDP-1,2-diisotetradecanoylglycerol + 1 PPi	0	0	0	0	0	0	0	0	0	0	0	0	0	0	0	0	0	0	0	0	0	0	0
rxn00392_c0	ATP:riboflavin 5'-phosphotransferase c0	(1) cpd00002[c0] + (1) cpd00220[c0] <-> (1) cpd00050[c0] + (1) cpd00008[c0]	((CAETHG_RS16705) and (CAETHG_RS16705))	CAETHG_RS16705		riboflavin to FAD|Riboflavin, FMN and FAD metabolism	1	-1000	1000	2.7.1.26	1 ATP + 1 Riboflavin = 1 FMN + 1 ADP	1.386e-06	1.40333e-06	1.38947e-06	1.37561e-06	2.83437e-06	2.90713e-06	2.98683e-06	2.78586e-06	7.72695e-07	7.79625e-07	7.623e-07	7.65765e-07	1.37907e-06	1.48302e-06	1.46916e-06	1.4553e-06	1.35135e-06	1.48995e-06	1.42065e-06	2.80665e-06	2.66805e-06	3.01455e-06	2.9106e-06
rxn01280_c0	(R)-Glycerate:NAD+ oxidoreductase c0	(1) cpd00003[c0] + (1) cpd00223[c0] <-> (1) cpd00843[c0] + (1) cpd00067[c0] + (1) cpd00004[c0]	(CAETHG_RS10710)	CAETHG_RS10710		Glycerate metabolism|D-galactarate, D-glucarate and D-glycerate catabolism|Allantoin degradation|Photorespiration (oxidative C2 cycle)|Allantoin utilisation	1	-1000	1000	1.1.1.60	1 NAD + 1 Glycerate = 1 Tartronate semialdehyde + 1 H+ + 1 NADH	0	0	0	0	0	0	0	0	0	0	0	0	0	0	0	0	0	0	0	0	0	0	0
rxn10284_c0	anteisoheptadecanoyl-UDP-glucosyltransferase (monoglucosyl) c0	(1) cpd15702[c0] + (1) cpd00026[c0] <-> (1) cpd00014[c0] + (1) cpd15741[c0]	(CAETHG_RS11420)	CAETHG_RS11420		Teichoic and lipoteichoic acids biosynthesis	1	-1000	1000		1 1,2-Dianteisoheptadecanoyl-sn-glycerol + 1 UDP-glucose = 1 UDP + 1 Monoglucosyl-1,2 dianteisoheptadecanoylglycerol	0	0	0	0	0	0	0	0	0	0	0	0	0	0	0	0	0	0	0	0	0	0	0
rxn00328_c0	4-Hydroxy-2-oxoglutarate glyoxylate-lyase c0	(1) cpd00830[c0] <-> (1) cpd00020[c0] + (1) cpd00040[c0]	(((CAETHG_RS15975) or (CAETHG_RS16910)) and ((CAETHG_RS15975) or (CAETHG_RS16910)))	CAETHG_RS15975 CAETHG_RS16910		Proline, 4-hydroxyproline uptake and utilisation|Glyoxylate bypass	1	-1000	1000	4.1.3.16,4.1.1.3,4.1.2.14	1 4-Hydroxy-2-oxoglutarate = 1 Pyruvate + 1 Glyoxalate	0	0	0	0	0	0	0	0	0	0	0	0	0	0	0	0	0	0	0	0	0	0	0
rxn05336_c0	(3R)-3-Hydroxypalmitoyl-[acyl-carrier-protein]:NADP+ oxidoreductase c0	(1) cpd11481[c0] + (1) cpd00006[c0] <-> (1) cpd11485[c0] + (1) cpd00067[c0] + (1) cpd00005[c0]	((CAETHG_RS08435) or (CAETHG_RS00375) or (CAETHG_RS00860) or (CAETHG_RS04365) or (CAETHG_RS06705) or (CAETHG_RS03500) or (CAETHG_RS04680) or (CAETHG_RS09990))	CAETHG_RS00375 CAETHG_RS00860 CAETHG_RS03500 CAETHG_RS04365 CAETHG_RS04680 CAETHG_RS06705 CAETHG_RS08435 CAETHG_RS09990		mycolic acid synthesis|Fatty Acid Biosynthesis FASII	1	-1000	1000		1 R-3-hydroxypalmitoyl-acyl-carrierprotein- + 1 NADP = 1 3-oxohexadecanoyl-acp + 1 H+ + 1 NADPH	0	0	0	0	0	0	0	0	0	0	0	0	0	0	0	0	0	0	0	0	0	0	0
rxn02287_c0	S-Adenosyl-L-methionine:uroporphyrin-III C-methyltransferase c0	(1) cpd00774[c0] + (2) cpd00017[c0] <-> (2) cpd00067[c0] + (2) cpd00019[c0] + (1) cpd01620[c0]	(CAETHG_RS05390)	CAETHG_RS05390		Experimental tye|Dissimilatory nitrite reductase|Coenzyme B12 biosynthesis|Heme and Siroheme Biosynthesis	1	-1000	1000	2.1.1.107	1 UroporphyrinogenIII + 2.0 S-Adenosyl-L-methionine = 2.0 H+ + 2.0 S-Adenosyl-homocysteine + 1 Precorrin 2	0	0	0	0	0	0	0	0	0	0	0	0	0	0	0	0	0	0	0	0	0	0	0
rxn02475_c0	2,5-Diamino-6-hydroxy-4-(5-phosphoribosylamino)-pyrimidine c0	(1) cpd00957[c0] + (1) cpd00067[c0] + (1) cpd00001[c0] -> (1) cpd00931[c0] + (1) cpd00013[c0]	((CAETHG_RS01445) and (CAETHG_RS01445))	CAETHG_RS01445		Riboflavin, FMN and FAD metabolism	0	0	1000	3.5.4.26	1 2,5-Diamino-6-(5'-phosphoribosylamino)-4-pyrimidineone + 1 H+ + 1 H2O = 1 5-Amino-6--5-phosphoribosylaminouracil + 1 NH3	1.0296e-05	1.04247e-05	1.03217e-05	1.02188e-05	2.10553e-05	2.15959e-05	2.21879e-05	2.0695e-05	5.74002e-06	5.7915e-06	5.6628e-06	5.68854e-06	1.02445e-05	1.10167e-05	1.09138e-05	1.08108e-05	1.00386e-05	1.10682e-05	1.05534e-05	2.08494e-05	1.98198e-05	2.23938e-05	2.16216e-05
rxn01304_c0	Succinyl-CoA:L-homoserine O-succinyltransferase c0	(1) cpd00078[c0] + (1) cpd00227[c0] -> (1) cpd00010[c0] + (1) cpd00822[c0]	(CAETHG_RS02345)	CAETHG_RS02345		Methionine biosynthesis	0	0	1000	2.3.1.46	1 Succinyl-CoA + 1 L-Homoserine = 1 CoA + 1 O-Succinyl-L-homoserine	0	0	0	0	0	0	0	0	0	0	0	0	0	0	0	0	0	0	0	0	0	0	0
rxn08295_c0	diacylglycerol kinase (n-C14:0) c0	(1) cpd00002[c0] + (1) cpd15307[c0] <-> (1) cpd15522[c0] + (1) cpd00008[c0]	(CAETHG_RS14270)	CAETHG_RS14270		Glycerolipid and Glycerophospholipid Metabolism in Bacteria	1	-1000	1000	2.7.1.107	1 ATP + 1 1,2-Diacyl-sn-glycerol ditetradecanoyl = 1 1,2-ditetradecanoyl-sn-glycerol 3-phosphate + 1 ADP	0	0	0	0	0	0	0	0	0	0	0	0	0	0	0	0	0	0	0	0	0	0	0
rxn05312_c0	PIt6 c0	(1) cpd00067[e0] + (1) cpd00009[e0] <- (1) cpd00067[c0] + (1) cpd00009[c0]	(CAETHG_RS16340)	CAETHG_RS16340		Phosphate metabolism	1	-1000	1000		1 H+ + 1 Phosphate = 1 H+ + 1 Phosphate	0.0688914	0.0697526	0.0690636	0.0683747	0.140883	0.1445	0.148461	0.138472	0.038407	0.0387514	0.0378903	0.0380625	0.068547	0.0737138	0.0730249	0.072336	0.0671691	0.0740583	0.0706137	0.139505	0.132616	0.149839	0.144672
rxn05671_c0	D-xylose transport in via proton symport c0	(1) cpd00154[e0] + (1) cpd00067[e0] <-> (1) cpd00154[c0] + (1) cpd00067[c0]	(((CAETHG_RS19305) and ()) or ((CAETHG_RS16880) or (CAETHG_RS10990) or (CAETHG_RS03110)))	CAETHG_RS03110 CAETHG_RS10990 CAETHG_RS16880 CAETHG_RS19305		Xylose utilisation	1	-1000	1000		1 Xylose + 1 H+ = 1 Xylose + 1 H+	0	0	0	0	0	0	0	0	0	0	0	0	0	0	0	0	0	0	0	0	0	0	0
rxn02774_c0	S-Adenosyl-L-methionine:uroporphyrin-III C-methyltransferase c0	(1) cpd00003[c0] + (1) cpd01620[c0] <-> (1) cpd00067[c0] + (1) cpd00004[c0] + (1) cpd03426[c0]	((CAETHG_RS05390) or (CAETHG_RS05400))	CAETHG_RS05390 CAETHG_RS05400		Experimental tye|Heme and Siroheme Biosynthesis	1	-1000	1000	1.3.1.76,2.1.1.107	1 NAD + 1 Precorrin 2 = 1 H+ + 1 NADH + 1 Sirohydrochlorin	0	0	0	0	0	0	0	0	0	0	0	0	0	0	0	0	0	0	0	0	0	0	0
rxn05172_c0	Taurine-ABC transport c0	(1) cpd00210[e0] + (1) cpd00002[c0] + (1) cpd00001[c0] -> (1) cpd00067[c0] + (1) cpd00210[c0] + (1) cpd00009[c0] + (1) cpd00008[c0]	((CAETHG_RS03475) or (() and ((CAETHG_RS03470) or (CAETHG_RS19320)) and ((CAETHG_RS03465) or (CAETHG_RS19325))))	CAETHG_RS03465 CAETHG_RS03470 CAETHG_RS03475 CAETHG_RS19320 CAETHG_RS19325		Alkanesulfonate assimilation	0	0	1000	3.A.1.17	1 Taurine + 1 ATP + 1 H2O = 1 H+ + 1 Taurine + 1 Phosphate + 1 ADP	0	0	0	0	0	0	0	0	0	0	0	0	0	0	0	0	0	0	0	0	0	0	0
rxn10303_c0	isotetradecanoyl-lipoteichoic acid synthesis (n-24), linked, glucose substituted c0	(1) cpd15751[c0] + (24) cpd00026[c0] <-> (1) cpd15760[c0] + (24) cpd00014[c0]	(CAETHG_RS06265)	CAETHG_RS06265		Teichoic and lipoteichoic acids biosynthesis	1	-1000	1000	2.4.1.52	1 Isotetradecanoyllipoteichoic acid (n-24), linked, unsubstituted + 24.0 UDP-glucose = 1 Isotetradecanoyllipoteichoic acid (n-24), linked, glucose substituted + 24.0 UDP	0	0	0	0	0	0	0	0	0	0	0	0	0	0	0	0	0	0	0	0	0	0	0
rxn03408_c0	UDP-N-acetylglucosamine-N-acetylmuramyl-(pentapeptide)pyrophosphoryl-undecaprenol N-acetylglucosamine transferase c0	(1) cpd03494[c0] + (1) cpd00037[c0] <-> (1) cpd00014[c0] + (1) cpd03495[c0]	(CAETHG_RS14885)	CAETHG_RS14885		Peptidoglycan Biosynthesis|Peptidoglycan Biosynthesis 2	1	-1000	1000	2.4.1.227	1 Undecaprenyl-diphospho-N-acetylmuramoyl-L-alanyl-D-glutamyl-meso-2-6-diaminopimeloyl-D-alanyl-D-alanine + 1 UDP-N-acetylglucosamine = 1 UDP + 1 Undecaprenyl-diphospho-N-acetylmuramoyl--N-acetylglucosamine-L-ala-D-glu-meso-2-6-diaminopimeloyl-D-ala-D-ala	0	0	0	0	0	0	0	0	0	0	0	0	0	0	0	0	0	0	0	0	0	0	0
rxn09203_c0	Phosphatidylserine decarboxylase (n-C18:1) c0	(1) cpd15558[c0] + (2) cpd00067[c0] <-> (1) cpd00011[c0] + (1) cpd15534[c0]	(CAETHG_RS10720)	CAETHG_RS10720		Glycerolipid and Glycerophospholipid Metabolism in Bacteria|Bacterial cyanide production and tolerance mechanisms	1	-1000	1000	4.1.1.65	1 phosphatidylserine dioctadec-11-enoyl + 2.0 H+ = 1 CO2 + 1 phosphatidylethanolamine dioctadec-11-enoyl	0	0	0	0	0	0	0	0	0	0	0	0	0	0	0	0	0	0	0	0	0	0	0
rxn01485_c0	D-Glucosamine 1-phosphate 1,6-phosphomutase c0	(1) cpd03671[c0] <-> (1) cpd00288[c0]	((CAETHG_RS09140) or (CAETHG_RS06345))	CAETHG_RS06345 CAETHG_RS09140		UDP-N-acetylmuramate biosynthesis	1	-1000	1000	5.4.2.10	1 D-Glucosamine1-phosphate = 1 D-Glucosamine phosphate	-0.00950561	-0.00962443	-0.00952937	-0.00943432	-0.019439	-0.019938	-0.0204846	-0.0191063	-0.00529938	-0.0053469	-0.00522808	-0.00525185	-0.00945808	-0.010171	-0.0100759	-0.00998089	-0.00926797	-0.0102185	-0.00974325	-0.0192489	-0.0182983	-0.0206747	-0.0199618
rxn10184_c0	D-sorbitol transport via PEP:Pyr PTS c0	(1) cpd00061[c0] + (1) cpd00588[e0] <-> (1) cpd00020[c0] + (1) cpd00804[c0]	(() and (CAETHG_RS09185) and () and () and ())	CAETHG_RS09185		D-Sorbitol(D-Glucitol) and L-Sorbose utilisation	1	-1000	1000		1 Phosphoenolpyruvate + 1 Sorbitol = 1 Pyruvate + 1 Sorbitol 6-phosphate	0	0	0	0	0	0	0	0	0	0	0	0	0	0	0	0	0	0	0	0	0	0	0
rxn00245_c0	(R,R)-Tartrate hydro-lyase c0	(1) cpd00666[c0] -> (1) cpd00032[c0] + (1) cpd00001[c0]	((CAETHG_RS09215) or (CAETHG_RS09220))	CAETHG_RS09215 CAETHG_RS09220			0	0	1000	4.2.1.32,4.2.1.81	1 Tartrate = 1 Oxaloacetate + 1 H2O	0	0	0	0	0	0	0	0	0	0	0	0	0	0	0	0	0	0	0	0	0	0	0
rxn01291_c0	L-Arabitol:NADP+ 1-oxidoreductase c0	(1) cpd00006[c0] + (1) cpd00417[c0] <-> (1) cpd00067[c0] + (1) cpd00224[c0] + (1) cpd00005[c0]	(CAETHG_RS19085)	CAETHG_RS19085		Experimental tye|D-gluconate and ketogluconates metabolism	1	-1000	1000	1.1.1.21	1 NADP + 1 L-Lyxitol = 1 H+ + 1 L-Arabinose + 1 NADPH	0	0	0	0	0	0	0	0	0	0	0	0	0	0	0	0	0	0	0	0	0	0	0
rxn05571_c0	D-gluconate transport via proton symport c0	(1) cpd00067[e0] + (1) cpd00222[e0] <-> (1) cpd00067[c0] + (1) cpd00222[c0]	(((CAETHG_RS10680) or (CAETHG_RS15960)) or (CAETHG_RS03860))	CAETHG_RS03860 CAETHG_RS10680 CAETHG_RS15960		D-gluconate and ketogluconates metabolism	1	-1000	1000		1 H+ + 1 GLCN = 1 H+ + 1 GLCN	0	0	0	0	0	0	0	0	0	0	0	0	0	0	0	0	0	0	0	0	0	0	0
rxn05540_c0	Dipeptide transport via ABC system (ala-gln) c0	(1) cpd00002[c0] + (1) cpd00001[c0] + (1) cpd11587[e0] -> (1) cpd00067[c0] + (1) cpd00009[c0] + (1) cpd00008[c0] + (1) cpd11587[c0]	(CAETHG_RS07520)	CAETHG_RS07520		ABC transporter dipeptide (TC 3.A.1.5.2)	0	0	1000		1 ATP + 1 H2O + 1 Ala-Gln = 1 H+ + 1 Phosphate + 1 ADP + 1 Ala-Gln	0	0	0	0	0	0	0	0	0	0	0	0	0	0	0	0	0	0	0	0	0	0	0
rxn01201_c0	4-Hydroxybutanoate:NAD+ oxidoreductase c0	(1) cpd00728[c0] + (1) cpd00003[c0] <-> (1) cpd00067[c0] + (1) cpd00199[c0] + (1) cpd00004[c0]	(CAETHG_RS08425)	CAETHG_RS08425			1	-1000	1000	1.1.1.61	1 4-Hydroxybutanoate + 1 NAD = 1 H+ + 1 4-Oxobutanoate + 1 NADH	0	0	0	0	0	0	0	0	0	0	0	0	0	0	0	0	0	0	0	0	0	0	0
rxn01629_c0	(S)-4-Amino-5-oxopentanoate 4,5-aminomutase c0	(1) cpd00338[c0] <-> (1) cpd02345[c0]	(CAETHG_RS12410)	CAETHG_RS12410		Experimental tye|Heme and Siroheme Biosynthesis	1	-1000	1000	5.4.3.8	1 5-Aminolevulinate = 1 L-Glutamate1-semialdehyde	0	0	0	0	0	0	0	0	0	0	0	0	0	0	0	0	0	0	0	0	0	0	0
rxn10204_c0	stearoyl-glycerol-3-phosphate O-acyltransferase c0	(1) cpd00080[c0] + (1) cpd00327[c0] -> (1) cpd15329[c0] + (1) cpd00010[c0]	(() and (CAETHG_RS16510))	CAETHG_RS16510		Glycerolipid and Glycerophospholipid Metabolism in Bacteria	0	0	1000	2.3.1.15	1 Glycerol-3-phosphate + 1 strcoa = 1 1-octadecanoyl-sn-glycerol 3-phosphate + 1 CoA	0	0	0	0	0	0	0	0	0	0	0	0	0	0	0	0	0	0	0	0	0	0	0
rxn05669_c0	L-valine transport in via proton symport c0	(1) cpd00067[e0] + (1) cpd00156[e0] <-> (1) cpd00067[c0] + (1) cpd00156[c0]	(CAETHG_RS19045)	CAETHG_RS19045		Transport Reactions	1	-1000	1000	proton	1 H+ + 1 L-Valine = 1 H+ + 1 L-Valine	0	0	0	0	0	0	0	0	0	0	0	0	0	0	0	0	0	0	0	0	0	0	0
rxn08086_c0	1-hexadecanoyl-sn-glycerol 3-phosphate O-acyltransferase (n-C16:0) c0	(1) cpd15327[c0] + (1) cpd15277[c0] -> (1) cpd11493[c0] + (1) cpd15524[c0]	((CAETHG_RS13530) or (CAETHG_RS08580))	CAETHG_RS08580 CAETHG_RS13530		Phosphate metabolism|Glycerolipid and Glycerophospholipid Metabolism in Bacteria	0	0	1000	2.3.1.51	1 1-hexadecanoyl-sn-glycerol 3-phosphate + 1 Palmitoyl-ACP = 1 ACP + 1 1,2-dihexadecanoyl-sn-glycerol 3-phosphate	0	0	0	0	0	0	0	0	0	0	0	0	0	0	0	0	0	0	0	0	0	0	0
rxn06874_c0	reduced ferredoxin:dinitrogen oxidoreductase (ATP-hydrolysing) c0	(16) cpd00002[c0] + (1) cpd00528[c0] + (8) cpd11620[c0] + (16) cpd00001[c0] <-> (6) cpd00067[c0] + (16) cpd00009[c0] + (1) cpd11640[c0] + (8) cpd11621[c0] + (2) cpd00013[c0] + (16) cpd00008[c0]	(((CAETHG_RS01985) or (CAETHG_RS12640)) or (CAETHG_RS12660))	CAETHG_RS01985 CAETHG_RS12640 CAETHG_RS12660		Nitrogen fixation	1	-1000	1000	1.18.6.1	16.0 ATP + 1 N2 + 8.0 Reducedferredoxin + 16.0 H2O = 6.0 H+ + 16.0 Phosphate + 1 H2 + 8.0 Oxidizedferredoxin + 2.0 NH3 + 16.0 ADP	0	0	0	0	0	0	0	0	0	0	0	0	0	0	0	0	0	0	0	0	0	0	0
rxn01548_c0	guanosine:orthophosphate ribosyltransferase c0	(1) cpd00067[c0] + (1) cpd00009[c0] + (1) cpd00311[c0] <-> (1) cpd00475[c0] + (1) cpd00207[c0]	(CAETHG_RS00760)	CAETHG_RS00760		Xanthosine utilisation (xap region)	1	-1000	1000	2.4.2.1,2.4.2.15	1 H+ + 1 Phosphate + 1 Guanosine = 1 Ribose 1-phosphate + 1 Guanine	0	0	0	0	0	0	0	0	0	0	0	0	0	0	0	0	0	0	0	0	0	0	0
rxn00785_c0	D-Fructose 6-phosphate:D-glyceraldehyde-3-phosphate glycolaldehyde c0	(1) cpd00102[c0] + (1) cpd00072[c0] <-> (1) cpd00236[c0] + (1) cpd00198[c0]	(((CAETHG_RS11925) or (CAETHG_RS03090)) or ((CAETHG_RS03095) or (CAETHG_RS11920)))	CAETHG_RS03090 CAETHG_RS03095 CAETHG_RS11920 CAETHG_RS11925		Pentose Phosphate Pathway	1	-1000	1000	2.2.1.1	1 Glyceraldehyde3-phosphate + 1 D-fructose-6-phosphate = 1 D-Erythrose4-phosphate + 1 D-Xylulose5-phosphate	0.0103771	0.0105068	0.0104031	0.0102993	0.0212212	0.021766	0.0223627	0.020858	0.00578525	0.00583714	0.00570742	0.00573337	0.0103252	0.0111035	0.0109998	0.010896	0.0101177	0.0111554	0.0106366	0.0210137	0.019976	0.0225703	0.021792
rxn03084_c0	5'-Phosphoribosylformylglycinamide:L-glutamine amido-ligase c0	(1) cpd00002[c0] + (1) cpd00001[c0] + (1) cpd00053[c0] + (1) cpd02678[c0] -> (1) cpd00067[c0] + (1) cpd02826[c0] + (1) cpd00009[c0] + (1) cpd00023[c0] + (1) cpd00008[c0]	(() and (CAETHG_RS15930) and (CAETHG_RS15930))	CAETHG_RS15930		De Novo Purine Biosynthesis	0	0	1000	6.3.5.3	1 ATP + 1 H2O + 1 L-Glutamine + 1 N-Formyl-GAR = 1 H+ + 1 5'-Phosphoribosylformylglycinamidine + 1 Phosphate + 1 L-Glutamate + 1 ADP	0.00857255	0.00867971	0.00859399	0.00850826	0.0175309	0.0179809	0.0184739	0.0172308	0.0047792	0.00482206	0.0047149	0.00473634	0.00852969	0.00917263	0.00908691	0.00900118	0.00835824	0.0092155	0.00878687	0.0173594	0.0165022	0.0186453	0.0180024
rxn00011_c0	pyruvate:thiamin diphosphate acetaldehydetransferase c0	(1) cpd03049[c0] + (1) cpd00011[c0] <- (1) cpd00067[c0] + (1) cpd00020[c0] + (1) cpd00056[c0]	(((CAETHG_RS00590) or (CAETHG_RS01930)) and (CAETHG_RS00595))	CAETHG_RS00590 CAETHG_RS00595 CAETHG_RS01930		Dehydrogenase complexes|Methionine Degradation|Pyruvate metabolism II: acetyl-CoA, acetogenesis from pyruvate	0	0	1000	1.2.4.1,2.2.1.6,4.1.1.1	1 H+ + 1 Pyruvate + 1 TPP = 1 2-Hydroxyethyl-ThPP + 1 CO2	0.00691672	0.00700318	0.00693401	0.00686485	0.0141447	0.0145078	0.0149055	0.0139026	0.00385607	0.00389066	0.0038042	0.00382149	0.00688214	0.00740089	0.00733172	0.00726256	0.0067438	0.00743548	0.00708964	0.0140064	0.0133147	0.0150439	0.0145251
rxn00292_c0	UDP-N-acetyl-D-glucosamine 2-epimerase c0	(1) cpd00001[c0] + (1) cpd00037[c0] -> (1) cpd00014[c0] + (1) cpd00492[c0]	((CAETHG_RS11515) or (CAETHG_RS06275))	CAETHG_RS06275 CAETHG_RS11515		Vibrio Polysaccharide (VPS) Biosynthesis|CMP-N-acetylneuraminate Biosynthesis|Streptococcus agalactiae virulome|Legionaminic Acid Biosynthesis|Sialic Acid Metabolism	0	0	1000	5.1.3.14	1 H2O + 1 UDP-N-acetylglucosamine = 1 UDP + 1 N-Acetyl-D-mannosamine	0	0	0	0	0	0	0	0	0	0	0	0	0	0	0	0	0	0	0	0	0	0	0
rxn05252_c0	FACOAL170(ISO) c0	(1) cpd00067[c0] + (1) cpd00002[c0] + (1) cpd00010[c0] + (1) cpd11431[c0] -> (1) cpd00018[c0] + (1) cpd11432[c0] + (1) cpd00012[c0]	(CAETHG_RS08635)	CAETHG_RS08635		Fatty acid degradation regulons|Unsaturated Fatty Acid Metabolism|Carbonate Biomineralization|n-Phenylalkanoic acid degradation|Biotin biosynthesis	0	0	1000	6.2.1.3	1 H+ + 1 ATP + 1 CoA + 1 fa11 = 1 AMP + 1 fa11coa + 1 PPi	0	0	0	0	0	0	0	0	0	0	0	0	0	0	0	0	0	0	0	0	0	0	0
rxn05466_c0	Ammonia transport via diffusion c0	(1) cpd00013[e0] <-> (1) cpd00013[c0]	(CAETHG_RS12145)	CAETHG_RS12145		Ammonia assimilation	1	-1000	1000		1 NH3 = 1 NH3	1.01959	2.12019	2.51486	2.08956	6.5841	6.98063	7.59417	6.75285	1.97641	2.30802	3.31076	1.83731	5.05027	5.85325	5.80389	4.4958	5.09876	5.69431	5.39659	5.58371	5.32837	3.40933	4.77039
cpd00013_ext_b		(1) cpd00013[e0] <-> (1) cpd00013[b]				Exchange Reactions	1	-1000	1000		1 NH3 =	-1.01959	-2.12019	-2.51486	-2.08956	-6.5841	-6.98063	-7.59417	-6.75285	-1.97641	-2.30802	-3.31076	-1.83731	-5.05027	-5.85325	-5.80389	-4.4958	-5.09876	-5.69431	-5.39659	-5.58371	-5.32837	-3.40933	-4.77039
rxn01513_c0	ATP:dTMP phosphotransferase c0	(1) cpd00002[c0] + (1) cpd00298[c0] <-> (1) cpd00297[c0] + (1) cpd00008[c0]	(CAETHG_RS11060)	CAETHG_RS11060		Pyrimidine conversions	1	-1000	1000	2.7.4.12,2.7.4.9	1 ATP + 1 dTMP = 1 dTDP + 1 ADP	0.00117832	0.00119305	0.00118127	0.00116948	0.00240966	0.00247153	0.00253928	0.00236842	0.000656913	0.000662805	0.000648076	0.000651022	0.00117243	0.0012608	0.00124902	0.00123724	0.00114886	0.00126669	0.00120778	0.0023861	0.00226827	0.00256285	0.00247447
rxn02476_c0	Phosphoenolpyruvate:3-phosphoshikimate c0	(1) cpd02030[c0] + (1) cpd00061[c0] <-> (1) cpd00932[c0] + (1) cpd00067[c0] + (1) cpd00009[c0]	(CAETHG_RS04335)	CAETHG_RS04335		Chorismate synthesis	1	-1000	1000	2.5.1.19	1 3-phosphoshikimate + 1 Phosphoenolpyruvate = 1 5-O--1-Carboxyvinyl-3-phosphoshikimate + 1 H+ + 1 Phosphate	0.00559273	0.00566264	0.00560671	0.00555078	0.0114371	0.0117307	0.0120523	0.0112414	0.00311795	0.00314591	0.003076	0.00308998	0.00556476	0.00598422	0.00592829	0.00587236	0.00545291	0.00601218	0.00573255	0.0113253	0.010766	0.0121642	0.0117447
rxn02112_c0	(R,R)-Butane-2,3-diol:NAD+ oxidoreductase c0	(1) cpd00003[c0] + (1) cpd01947[c0] <-> (1) cpd00067[c0] + (1) cpd00004[c0] + (1) cpd00361[c0]	((CAETHG_RS03100) or (CAETHG_RS01830))	CAETHG_RS01830 CAETHG_RS03100		Butanediol Pathway	1	-1000	1000	1.1.1.4	1 NAD + 1 BDOH = 1 H+ + 1 NADH + 1 ACTN	-0.267	-0.173	-0.232	-0.175	-0.56	-0.488	-0.497	-0.492	-0.105	-0.061	-0.061	-0.128	-0.327	-0.263	-0.316	-0.28	-0.27	-0.21	-0.23	-0.6	-0.6	-0.61	-0.65
rxn01870_c0	D-Fructose 1-phosphate D-glyceraldehyde-3-phosphate-lyase c0	(1) cpd00802[c0] <-> (1) cpd00448[c0] + (1) cpd00095[c0]	((CAETHG_RS11740) or (CAETHG_RS10700))	CAETHG_RS10700 CAETHG_RS11740		Glycolysis/Gluconeogenesis	1	-1000	1000	4.1.2.13	1 D-fructose-1-phosphate = 1 D-Glyceraldehyde + 1 Glycerone-phosphate	0	0	0	0	0	0	0	0	0	0	0	0	0	0	0	0	0	0	0	0	0	0	0
rxn04954_c0	5-methyltetrahydrofolate:NAD+ oxidoreductase c0	(1) cpd00345[c0] + (1) cpd00003[c0] <- (1) cpd00067[c0] + (1) cpd00004[c0] + (1) cpd00125[c0]	(CAETHG_RS07830)	CAETHG_RS07830		Wood-Ljungdahl Pathway	0	0	0	1.5.1.20	1 5-Methyltetrahydrofolate + 1 NAD = 1 H+ + 1 NADH + 1 5-10-Methylenetetrahydrofolate	0	0	0	0	0	0	0	0	0	0	0	0	0	0	0	0	0	0	0	0	0	0	0
rxn01575_c0	L-Isoleucine:2-oxoglutarate aminotransferase c0	(1) cpd00024[c0] + (1) cpd00322[c0] <-> (1) cpd00508[c0] + (1) cpd00023[c0]	((CAETHG_RS14595) or (CAETHG_RS17440) or (CAETHG_RS14905))	CAETHG_RS14595 CAETHG_RS14905 CAETHG_RS17440		Isoleucine Biosynthesis	1	-1000	1000	2.6.1.42	1 2-Oxoglutarate + 1 L-Isoleucine = 1 3MOP + 1 L-Glutamate	-0.00691672	-0.00700318	-0.00693401	-0.00686485	-0.0141447	-0.0145078	-0.0149055	-0.0139026	-0.00385607	-0.00389066	-0.0038042	-0.00382149	-0.00688214	-0.00740089	-0.00733172	-0.00726256	-0.0067438	-0.00743548	-0.00708964	-0.0140064	-0.0133147	-0.0150439	-0.0145251
rxn09206_c0	Phosphatidylserine syntase (n-C14:0) c0	(1) cpd15423[c0] + (1) cpd00054[c0] -> (1) cpd15553[c0] + (1) cpd00067[c0] + (1) cpd00046[c0]	(CAETHG_RS11850)	CAETHG_RS11850		Glycerolipid and Glycerophospholipid Metabolism in Bacteria	0	0	1000	2.7.8.8	1 CDP-1,2-ditetradecanoylglycerol + 1 L-Serine = 1 phosphatidylserine ditetradecanoyl + 1 H+ + 1 CMP	0	0	0	0	0	0	0	0	0	0	0	0	0	0	0	0	0	0	0	0	0	0	0
rxn00781_c0	D-Glyceraldehyde-3-phosphate:NAD+ oxidoreductase(phosphorylating) c0	(1) cpd00102[c0] + (1) cpd00009[c0] + (1) cpd00003[c0] <-> (1) cpd00004[c0] + (1) cpd00203[c0]	((CAETHG_RS08515) or (CAETHG_RS16815))	CAETHG_RS08515 CAETHG_RS16815		Glycolysis/Gluconeogenesis	1	-1000	1000	1.2.1.12	1 Glyceraldehyde3-phosphate + 1 Phosphate + 1 NAD = 1 NADH + 1 1,3-Bisphospho-D-glycerate	-0.112968	-0.11438	-0.11325	-0.11212	-0.231019	-0.236949	-0.243445	-0.227065	-0.0629794	-0.0635443	-0.0621322	-0.0624146	-0.112403	-0.120875	-0.119746	-0.118616	-0.110143	-0.12144	-0.115792	-0.228759	-0.217463	-0.245704	-0.237232
rxn00973_c0	citrate hydro-lyase c0	(1) cpd00137[c0] <-> (1) cpd00260[c0]	(() and () and () and () and ((CAETHG_RS05015) or (CAETHG_RS13540)))	CAETHG_RS05015 CAETHG_RS13540		Citric Acid Cycle	1	0	0	4.2.1.3	1 Citrate = 1 Isocitrate	0	0	0	0	0	0	0	0	0	0	0	0	0	0	0	0	0	0	0	0	0	0	0
rxn01985_c0	Deoxyinosine:orthophosphate ribosyltransferase c0	(1) cpd00067[c0] + (1) cpd03279[c0] + (1) cpd00009[c0] <-> (1) cpd00226[c0] + (1) cpd00509[c0]	(CAETHG_RS00760)	CAETHG_RS00760		Xanthosine utilisation (xap region)	1	-1000	1000	2.4.2.1,2.4.2.4	1 H+ + 1 Deoxyinosine + 1 Phosphate = 1 HYXN + 1 deoxyribose-1-phosphate	0	0	0	0	0	0	0	0	0	0	0	0	0	0	0	0	0	0	0	0	0	0	0
rxn00775_c0	ADPribose ribophosphohydrolase c0	(1) cpd00001[c0] + (1) cpd00251[c0] -> (1) cpd00018[c0] + (1) cpd00101[c0]	((CAETHG_RS05430) or (CAETHG_RS15775))	CAETHG_RS05430 CAETHG_RS15775		NAD and NADP cofactor biosynthesis global|Nudix proteins (nucleoside triphosphate hydrolases)	0	0	1000	3.6.1.13	1 H2O + 1 ADPribose = 1 AMP + 1 ribose-5-phosphate	0	0	0	0	0	0	0	0	0	0	0	0	0	0	0	0	0	0	0	0	0	0	0
rxn00364_c0	ATP:CMP phosphotransferase c0	(1) cpd00002[c0] + (1) cpd00046[c0] <-> (1) cpd00096[c0] + (1) cpd00008[c0]	(CAETHG_RS01040)	CAETHG_RS01040		Pyrimidine conversions	1	-1000	1000	2.7.4.14	1 ATP + 1 CMP = 1 CDP + 1 ADP	0.0317465	0.0321433	0.0318258	0.0315084	0.0649215	0.0665882	0.0684136	0.0638104	0.0176987	0.0178574	0.0174606	0.0175399	0.0315877	0.0339687	0.0336513	0.0333338	0.0309528	0.0341274	0.0325401	0.0642866	0.0611119	0.0690486	0.0666676
rxn01025_c0	5-Methylcytosine aminohydrolase c0	(1) cpd00067[c0] + (1) cpd01587[c0] + (1) cpd00001[c0] -> (1) cpd00151[c0] + (1) cpd00013[c0]	((CAETHG_RS19880) or (CAETHG_RS04720))	CAETHG_RS04720 CAETHG_RS19880		Pyrimidine conversions	0	0	1000	3.5.4.1	1 H+ + 1 5-Methylcytosine + 1 H2O = 1 Thymine + 1 NH3	0	0	0	0	0	0	0	0	0	0	0	0	0	0	0	0	0	0	0	0	0	0	0
rxn02011_c0	UDP-N-acetylmuramoyl-L-alanyl-D-glutamate:meso-2,6- c0	(1) cpd00002[c0] + (1) cpd00525[c0] + (1) cpd00516[c0] -> (1) cpd00067[c0] + (1) cpd00009[c0] + (1) cpd02964[c0] + (1) cpd00008[c0]	(CAETHG_RS15460)	CAETHG_RS15460		Peptidoglycan Biosynthesis|Methicillin resistance in Staphylococci|Peptidoglycan Biosynthesis 2	0	0	1000	6.3.2.13	1 ATP + 1 UDP-N-acetylmuramoyl-L-alanyl-D-glutamate + 1 meso-2,6-Diaminopimelate = 1 H+ + 1 Phosphate + 1 UDP-N-acetylmuramoyl-L-alanyl-D-gamma-glutamyl-meso-2-6-diaminopimelate + 1 ADP	0	0	0	0	0	0	0	0	0	0	0	0	0	0	0	0	0	0	0	0	0	0	0
rxn10227_c0	anteisoheptadecanoyl-CDPdiacylglycerol-serine O-phosphatidyltransferase c0	(1) cpd15684[c0] + (1) cpd00054[c0] -> (1) cpd15690[c0] + (1) cpd00067[c0] + (1) cpd00046[c0]	(CAETHG_RS11850)	CAETHG_RS11850		Glycerolipid and Glycerophospholipid Metabolism in Bacteria	0	0	1000	2.7.8.8	1 CDP-1,2-dianteisoheptadecanoylglycerol + 1 L-Serine = 1 Dianteisoheptadecanoylphosphatidylserine + 1 H+ + 1 CMP	0	0	0	0	0	0	0	0	0	0	0	0	0	0	0	0	0	0	0	0	0	0	0
rxn00917_c0	Xanthosine-5'-phosphate:L-glutamine amido-ligase (AMP-forming) c0	(1) cpd00002[c0] + (1) cpd00497[c0] + (1) cpd00001[c0] + (1) cpd00053[c0] -> (1) cpd00067[c0] + (1) cpd00018[c0] + (1) cpd00126[c0] + (1) cpd00012[c0] + (1) cpd00023[c0]	(CAETHG_RS07620)	CAETHG_RS07620		Staphylococcal pathogenicity islands SaPI|Purine conversions	0	0	1000	6.3.5.2	1 ATP + 1 XMP + 1 H2O + 1 L-Glutamine = 1 H+ + 1 AMP + 1 GMP + 1 PPi + 1 L-Glutamate	0.00519896	0.00526394	0.00521195	0.00515996	0.0106319	0.0109048	0.0112038	0.0104499	0.00289842	0.00292441	0.00285943	0.00287242	0.00517296	0.00556288	0.00551089	0.0054589	0.00506898	0.00558888	0.00532893	0.0105279	0.010008	0.0113077	0.0109178
rxn09113_c0	Phosphatidylglycerol synthase (n-C18:0) c0	(1) cpd15421[c0] + (1) cpd00080[c0] <-> (1) cpd15547[c0] + (1) cpd00046[c0]	((CAETHG_RS16745) or (CAETHG_RS06675))	CAETHG_RS06675 CAETHG_RS16745		Glycerolipid and Glycerophospholipid Metabolism in Bacteria	1	-1000	1000	2.7.8.5	1 CDP-1,2-dioctadecanoylglycerol + 1 Glycerol-3-phosphate = 1 Phosphatidylglycerophosphate dioctadecanoyl + 1 CMP	0	0	0	0	0	0	0	0	0	0	0	0	0	0	0	0	0	0	0	0	0	0	0
rxn03536_c0	Adenosyl cobinamide kinase c0	(1) cpd00002[c0] + (1) cpd03918[c0] <-> (1) cpd00067[c0] + (1) cpd03919[c0] + (1) cpd00008[c0]	(CAETHG_RS07025)	CAETHG_RS07025		Cobalamin synthesis|Coenzyme B12 biosynthesis	0	0	1000	2.7.1.156	1 ATP + 1 Adenosyl cobinamide = 1 H+ + 1 Adenosyl cobinamide phosphate + 1 ADP	0	0	0	0	0	0	0	0	0	0	0	0	0	0	0	0	0	0	0	0	0	0	0
rxn01044_c0	D-Xylose ketol-isomerase c0	(1) cpd00154[c0] <-> (1) cpd00259[c0]	(CAETHG_RS19290)	CAETHG_RS19290		Xylose Degradation	1	-1000	1000	5.3.1.5	1 Xylose = 1 D-Lyxulose	0	0	0	0	0	0	0	0	0	0	0	0	0	0	0	0	0	0	0	0	0	0	0
rxn12846_c0	Gly-Phe aminopeptidase c0	(1) cpd15605[c0] + (1) cpd00001[c0] <-> (1) cpd00066[c0] + (1) cpd00033[c0]	(((CAETHG_RS04585) or (CAETHG_RS15660)) or (CAETHG_RS03545) or (CAETHG_RS07155))	CAETHG_RS03545 CAETHG_RS04585 CAETHG_RS07155 CAETHG_RS15660		Recycling of Peptidoglycan Amino Acids|Protein degradation	1	-1000	1000	3.4.11.2	1 Gly-Phe + 1 H2O = 1 L-Phenylalanine + 1 Glycine	0	0	0	0	0	0	0	0	0	0	0	0	0	0	0	0	0	0	0	0	0	0	0
rxn01297_c0	Xanthine:NAD+ oxidoreductase c0	(1) cpd00226[c0] + (1) cpd00001[c0] + (1) cpd00003[c0] <-> (1) cpd00067[c0] + (1) cpd00309[c0] + (1) cpd00004[c0]	(((CAETHG_RS02025) or (CAETHG_RS04725)) or ((CAETHG_RS04735) or (CAETHG_RS02015) or (CAETHG_RS02245) or (CAETHG_RS02175) or (CAETHG_RS02170)) or ((CAETHG_RS02165) or (CAETHG_RS04730) or (CAETHG_RS02245)))	CAETHG_RS02015 CAETHG_RS02025 CAETHG_RS02165 CAETHG_RS02170 CAETHG_RS02175 CAETHG_RS02245 CAETHG_RS04725 CAETHG_RS04730 CAETHG_RS04735		Purine utilisation	1	-1000	1000	1.17.1.4,1.1.1.204	1 HYXN + 1 H2O + 1 NAD = 1 H+ + 1 XAN + 1 NADH	0	0	-3.26402e-27	0	0	0	0	0	0	0	0	0	0	0	0	0	0	0	6.01682e-29	0	0	0	0
rxn08547_c0	glycerol-3-phosphate acyltransferase (C14:0) c0	(1) cpd00080[c0] + (1) cpd11466[c0] -> (1) cpd15331[c0] + (1) cpd11493[c0]	(() and (CAETHG_RS16510))	CAETHG_RS16510		Glycerolipid and Glycerophospholipid Metabolism in Bacteria	0	0	1000	2.3.1.15	1 Glycerol-3-phosphate + 1 Myristoyl-ACP = 1 1-tetradecanoyl-sn-glycerol 3-phosphate + 1 ACP	0	0	0	0	0	0	0	0	0	0	0	0	0	0	0	0	0	0	0	0	0	0	0
rxn10283_c0	isoheptadecanoyl-UDP-glucosyltransferase (monoglucosyl) c0	(1) cpd00026[c0] + (1) cpd15701[c0] <-> (1) cpd15740[c0] + (1) cpd00014[c0]	(CAETHG_RS11420)	CAETHG_RS11420		Teichoic and lipoteichoic acids biosynthesis	1	-1000	1000		1 UDP-glucose + 1 1,2-Diisoheptadecanoyl-sn-glycerol = 1 Monoglucosyl-1,2 diisoheptadecanoylglycerol + 1 UDP	0	0	0	0	0	0	0	0	0	0	0	0	0	0	0	0	0	0	0	0	0	0	0
rxn05201_c0	Hypoxanthine ion-coupled transport c0	(1) cpd00226[e0] + (1) cpd00067[e0] <-> (1) cpd00226[c0] + (1) cpd00067[c0]	((CAETHG_RS14455) or (CAETHG_RS02195))	CAETHG_RS02195 CAETHG_RS14455		Purine utilisation	1	-1000	1000		1 HYXN + 1 H+ = 1 HYXN + 1 H+	0	0	0	0	0	0	0	0	0	0	0	0	0	0	0	0	0	0	0	0	0	0	0
rxn10233_c0	anteisoheptadecanoyl-phosphatidylserine decarboxylase c0	(1) cpd15690[c0] + (2) cpd00067[c0] <-> (1) cpd15696[c0] + (1) cpd00011[c0]	(CAETHG_RS10720)	CAETHG_RS10720		Glycerolipid and Glycerophospholipid Metabolism in Bacteria|Bacterial cyanide production and tolerance mechanisms	1	-1000	1000	4.1.1.65	1 Dianteisoheptadecanoylphosphatidylserine + 2.0 H+ = 1 Dianteisoheptadecanoylphosphatidylethanolamine + 1 CO2	0	0	0	0	0	0	0	0	0	0	0	0	0	0	0	0	0	0	0	0	0	0	0
rxn02789_c0	2-Isopropylmalate hydro-lyase c0	(1) cpd01646[c0] <-> (1) cpd01710[c0] + (1) cpd00001[c0]	((CAETHG_RS14755) or (CAETHG_RS14750))	CAETHG_RS14750 CAETHG_RS14755		Leucine biosynthesis	1	-1000	1000	4.2.1.33	1 2-Isopropylmalate = 1 2-Isopropylmaleate + 1 H2O	0.00835954	0.00846403	0.00838044	0.00829684	0.0170953	0.0175341	0.0180148	0.0168027	0.00466044	0.00470224	0.00459775	0.00461865	0.00831774	0.00894471	0.00886111	0.00877752	0.00815055	0.00898651	0.00856853	0.0169281	0.0160921	0.018182	0.017555
rxn08180_c0	Biotin synthase c0	(1) cpd01311[c0] + (1) cpd00017[c0] + (1) cpd00074[c0] -> (1) cpd03091[c0] + (1) cpd00067[c0] + (1) cpd00060[c0] + (1) cpd00104[c0]	(CAETHG_RS01605)	CAETHG_RS01605		YgfZ|Biotin biosynthesis	0	0	1000	2.8.1.6	1 Dethiobiotin + 1 S-Adenosyl-L-methionine + 1 S = 1 5'-Deoxyadenosine + 1 H+ + 1 L-Methionine + 1 BIOT	0	0	0	0	0	0	0	0	0	0	0	0	0	0	0	0	0	0	0	0	0	0	0
rxn01331_c0	D-erythrose 4-phosphate:NAD+ oxidoreductase c0	(1) cpd00236[c0] + (1) cpd00001[c0] + (1) cpd00003[c0] -> (2) cpd00067[c0] + (1) cpd00004[c0] + (1) cpd02147[c0]	((CAETHG_RS08515) or (CAETHG_RS16815))	CAETHG_RS08515 CAETHG_RS16815		Calvin-Benson cycle|Pyridoxin (Vitamin B6) Biosynthesis|Glutaredoxins|Redox-dependent regulation of nucleus processes|Glycolysis and Gluconeogenesis|Entner-Doudoroff Pathway	0	0	1000	1.2.1.72	1 D-Erythrose4-phosphate + 1 H2O + 1 NAD = 2.0 H+ + 1 NADH + 1 4-Phosphoerythronate	0	0	0	0	0	0	0	0	0	0	0	0	0	0	0	0	0	0	0	0	0	0	0
rxn10042_c0	ATP synthase (four protons for one ATP) c0	(4) cpd00067[e0] + (1) cpd00009[c0] + (1) cpd00008[c0] <-> (1) cpd00002[c0] + (3) cpd00067[c0] + (1) cpd00001[c0]	(() and () and (CAETHG_RS11540) and (CAETHG_RS11520) and (CAETHG_RS11555) and (CAETHG_RS11550) and () and () and (CAETHG_RS11560))	CAETHG_RS11520 CAETHG_RS11540 CAETHG_RS11550 CAETHG_RS11555 CAETHG_RS11560		ATPase	0	0	1000	3.6.3.14	4.0 H+ + 1 Phosphate + 1 ADP = 1 ATP + 3.0 H+ + 1 H2O	10.9773	10.705	10.8533	10.7754	17.6022	17.7396	17.7385	17.3876	6.02681	6.25199	6.2521	6.41388	9.67685	9.77829	10.0638	12.2909	11.7356	12.1819	12.1883	19.5712	19.3917	21.0448	19.3807
rxn00800_c0	N6-(1,2-Dicarboxyethyl)AMP AMP-lyase c0	(1) cpd02375[c0] <-> (1) cpd00018[c0] + (1) cpd00106[c0]	(CAETHG_RS16795)	CAETHG_RS16795		De Novo Purine Biosynthesis|Purine conversions	1	-1000	1000	4.3.2.2	1 Adenylosuccinate = 1 AMP + 1 Fumarate	0.00416687	0.00421895	0.00417728	0.00413561	0.00852124	0.00874	0.00897959	0.0083754	0.00232303	0.00234386	0.00229178	0.00230219	0.00414603	0.00445855	0.00441688	0.00437521	0.00406269	0.00447938	0.00427104	0.0084379	0.00802122	0.00906293	0.00875042
rxn01343_c0	ATP:Sedoheptulose 7-phosphate 1-phosphotransferase c0	(1) cpd00238[c0] + (1) cpd00002[c0] <-> (1) cpd00008[c0] + (1) cpd00349[c0]	((CAETHG_RS03075) or (CAETHG_RS12015))	CAETHG_RS03075 CAETHG_RS12015		Glycolysis and Gluconeogenesis, including Archaeal enzymes|Hexitol degradation|N-Acetyl-Galactosamine and Galactosamine utilisation|Glycolysis and Gluconeogenesis|D-Tagatose and Galactitol utilisation	0	0	1000	2.7.1.11	1 Sedoheptulose7-phosphate + 1 ATP = 1 ADP + 1 Sedoheptulose 1,7-bisphosphate	0	0	0	0	0	0	0	0	0	0	0	0	0	0	0	0	0	0	0	0	0	0	0
rxn01520_c0	5,10-Methylenetetrahydrofolate:dUMP C-methyltransferase c0	(1) cpd00299[c0] + (1) cpd00125[c0] -> (1) cpd00330[c0] + (1) cpd00298[c0]	(CAETHG_RS01880)	CAETHG_RS01880		Folate biosynthesis	0	0	1000	2.1.1.45	1 dUMP + 1 5-10-Methylenetetrahydrofolate = 1 Dihydrofolate + 1 dTMP	0.00117832	0.00119305	0.00118127	0.00116948	0.00240966	0.00247153	0.00253928	0.00236842	0.000656913	0.000662805	0.000648076	0.000651022	0.00117243	0.0012608	0.00124902	0.00123724	0.00114886	0.00126669	0.00120778	0.0023861	0.00226827	0.00256285	0.00247447
rxn05234_c0	Ribonucleotide reductase: GTP c0	(1) cpd00038[c0] + (1) cpd11421[c0] -> (1) cpd00241[c0] + (1) cpd11420[c0] + (1) cpd00001[c0]	(CAETHG_RS11260)	CAETHG_RS11260		Ribonucleotide reduction	0	0	1000	1.17.4.2	1 GTP + 1 trdrd = 1 dGTP + 1 trdox + 1 H2O	0.00049192	0.000498069	0.00049315	0.000488231	0.00100598	0.0010318	0.00106009	0.000988759	0.000274245	0.000276705	0.000270556	0.000271786	0.00048946	0.000526354	0.000521435	0.000516516	0.000479622	0.000528814	0.000504218	0.000996138	0.000946946	0.00106993	0.00103303
rxn08783_c0	D-lactate dehydrogenase c0	(1) cpd15560[c0] + (1) cpd00221[c0] -> (1) cpd15561[c0] + (1) cpd00020[c0]	(CAETHG_RS05500)	CAETHG_RS05500		Fermentations: Lactate|Lactate utilisation|Respiratory dehydrogenases 1|Fermentations: Mixed acid	0	0	1000	1.1.2.4	1 Ubiquinone-8 + 1 D-Lactate = 1 Ubiquinol-8 + 1 Pyruvate	0	0	0	0	0	0	0	0	0	0	0	0	0	0	0	0	0	0	0	0	0	0	0
rxn10286_c0	isopentadecanoyl-UDP-glucosyltransferase (monoglucosyl) c0	(1) cpd00026[c0] + (1) cpd15704[c0] <-> (1) cpd15743[c0] + (1) cpd00014[c0]	(CAETHG_RS11420)	CAETHG_RS11420		Teichoic and lipoteichoic acids biosynthesis	1	-1000	1000		1 UDP-glucose + 1 1,2-Diisopentadecanoyl-sn-glycerol = 1 Monoglucosyl-1,2 diisopentadecanoylglycerol + 1 UDP	0	0	0	0	0	0	0	0	0	0	0	0	0	0	0	0	0	0	0	0	0	0	0
rxn00322_c0	L-Lysine carboxy-lyase c0	(1) cpd00067[c0] + (1) cpd00039[c0] -> (1) cpd00011[c0] + (1) cpd01155[c0]	(CAETHG_RS06350)	CAETHG_RS06350		Acid resistance mechanisms|Polyamine Metabolism|Arginine and Ornithine Degradation	0	0	1000	4.1.1.18	1 H+ + 1 L-Lysine = 1 CO2 + 1 Cadaverine	0	0	0	0	0	0	0	0	0	0	0	0	0	0	0	0	0	0	0	0	0	0	0
rxn10342_c0	isohexadecanoyl-cardiolipin synthase c0	(2) cpd15727[c0] <-> (1) cpd15799[c0] + (1) cpd00100[c0]	((CAETHG_RS14670) or (CAETHG_RS04280))	CAETHG_RS04280 CAETHG_RS14670		Glycerolipid and Glycerophospholipid Metabolism in Bacteria	1	-1000	1000		2.0 Diisohexadecanoylphosphatidylglycerol = 1 Isohexadecanoylcardiolipin (B. subtilis) + 1 Glycerol	0	0	0	0	0	0	0	0	0	0	0	0	0	0	0	0	0	0	0	0	0	0	0
rxn05426_c0	12-methyl-3-oxo-tridecanoyl-ACP:NADP+ oxidoreductase c0	(1) cpd11562[c0] + (1) cpd00067[c0] + (1) cpd00005[c0] <-> (1) cpd00006[c0] + (1) cpd11563[c0]	((CAETHG_RS08435) or (CAETHG_RS00375) or (CAETHG_RS00860) or (CAETHG_RS04365) or (CAETHG_RS06705) or (CAETHG_RS03500) or (CAETHG_RS04680) or (CAETHG_RS09990))	CAETHG_RS00375 CAETHG_RS00860 CAETHG_RS03500 CAETHG_RS04365 CAETHG_RS04680 CAETHG_RS06705 CAETHG_RS08435 CAETHG_RS09990		mycolic acid synthesis|Fatty Acid Biosynthesis FASII	1	-1000	1000	1.1.1.0	1 12-methyl-3-oxo-tridecanoyl-ACP + 1 H+ + 1 NADPH = 1 NADP + 1 12-methyl-3-hydroxy-tridecanoyl-ACP	0	0	0	0	0	0	0	0	0	0	0	0	0	0	0	0	0	0	0	0	0	0	0
rxn02314_c0	ATP:D-tagatose-6-phosphate 1-phosphotransferase c0	(1) cpd00002[c0] + (1) cpd00805[c0] <-> (1) cpd00008[c0] + (1) cpd02371[c0]	(((CAETHG_RS03075) or (CAETHG_RS12015)) or (() and (CAETHG_RS00685)))	CAETHG_RS00685 CAETHG_RS03075 CAETHG_RS12015		Fructose utilisation	1	-1000	1000	2.7.1.11,2.7.1.144,2.7.1.145,2.7.1.56	1 ATP + 1 D-Tagatose 6-phosphate = 1 ADP + 1 D-Tagatose 1,6-biphosphate	0	0	0	0	0	0	0	0	0	0	0	0	0	0	0	0	0	0	0	0	0	0	0
rxn00179_c0	ATP:L-glutamate 5-phosphotransferase c0	(1) cpd00067[c0] + (1) cpd00002[c0] + (1) cpd00023[c0] <-> (1) cpd02097[c0] + (1) cpd00008[c0]	(CAETHG_RS13230)	CAETHG_RS13230		Proline biosynthesis	0	0	1000	2.7.2.11	1 H+ + 1 ATP + 1 L-Glutamate = 1 L-Glutamyl 5-phosphate + 1 ADP	0.0127712	0.0129308	0.0128031	0.0126754	0.0261171	0.0267876	0.0275219	0.0256701	0.00711993	0.00718379	0.00702415	0.00705608	0.0127073	0.0136652	0.0135375	0.0134097	0.0124519	0.013729	0.0130905	0.0258616	0.0245845	0.0277773	0.0268195
rxn05307_c0	SERt2 c0	(1) cpd00067[e0] + (1) cpd00054[e0] <-> (1) cpd00067[c0] + (1) cpd00054[c0]	((CAETHG_RS12240) or (CAETHG_RS09250) or (CAETHG_RS14390) or (CAETHG_RS19125))	CAETHG_RS09250 CAETHG_RS12240 CAETHG_RS14390 CAETHG_RS19125		Transport Reactions	1	-1000	1000	proton	1 H+ + 1 L-Serine = 1 H+ + 1 L-Serine	0	0	0	0	0	0	0	0	0	0	0	0	0	0	0	0	0	0	0	0	0	0	0
rxn01465_c0	(S)-Dihydroorotate amidohydrolase c0	(1) cpd00001[c0] + (1) cpd00282[c0] <-> (1) cpd00067[c0] + (1) cpd00343[c0]	((CAETHG_RS07690) or (CAETHG_RS04780))	CAETHG_RS04780 CAETHG_RS07690		De Novo Pyrimidine Synthesis|Allantoin degradation|YgfZ|Zinc regulated enzymes	1	-1000	1000	3.5.2.3	1 H2O + 1 S-Dihydroorotate = 1 H+ + 1 N-Carbamoyl-L-aspartate	-0.00959742	-0.00971739	-0.00962142	-0.00952544	-0.0196267	-0.0201306	-0.0206824	-0.0192908	-0.00535056	-0.00539855	-0.00527858	-0.00530258	-0.00954943	-0.0102692	-0.0101733	-0.0100773	-0.00935749	-0.0103172	-0.00983736	-0.0194348	-0.018475	-0.0208744	-0.0201546
rxn05364_c0	6-methyl-3-oxo-octanoyl-ACP:NADP+ oxidoreductase c0	(1) cpd00067[c0] + (1) cpd11500[c0] + (1) cpd00005[c0] <-> (1) cpd11501[c0] + (1) cpd00006[c0]	((CAETHG_RS08435) or (CAETHG_RS00375) or (CAETHG_RS00860) or (CAETHG_RS04365) or (CAETHG_RS06705) or (CAETHG_RS03500) or (CAETHG_RS04680) or (CAETHG_RS09990))	CAETHG_RS00375 CAETHG_RS00860 CAETHG_RS03500 CAETHG_RS04365 CAETHG_RS04680 CAETHG_RS06705 CAETHG_RS08435 CAETHG_RS09990		mycolic acid synthesis|Fatty Acid Biosynthesis FASII	1	-1000	1000	1.1.1.0	1 H+ + 1 6-methyl-3-oxo-octanoyl-ACP + 1 NADPH = 1 6-methyl-3-hydroxy-octanoyl-ACP + 1 NADP	0	0	0	0	0	0	0	0	0	0	0	0	0	0	0	0	0	0	0	0	0	0	0
rxn00863_c0	L-Histidinal:NAD+ oxidoreductase c0	(1) cpd01324[c0] + (1) cpd00001[c0] + (1) cpd00003[c0] -> (2) cpd00067[c0] + (1) cpd00119[c0] + (1) cpd00004[c0]	(CAETHG_RS16000)	CAETHG_RS16000		Histidine Biosynthesis	0	0	1000	1.1.1.23	1 L-Histidinal + 1 H2O + 1 NAD = 2.0 H+ + 1 L-Histidine + 1 NADH	0.000802177	0.000812204	0.000804183	0.000796161	0.00164045	0.00168257	0.00172869	0.00161238	0.000447214	0.000451225	0.000441197	0.000443203	0.000798166	0.00085833	0.000850308	0.000842286	0.000782123	0.000862341	0.000822232	0.00162441	0.00154419	0.00174474	0.00168457
rxn10279_c0	isohexadecanoyl-UDP-glucosyltransferase (diglucosyl) c0	(1) cpd00026[c0] + (1) cpd15745[c0] <-> (1) cpd15736[c0] + (1) cpd00014[c0]	(CAETHG_RS11420)	CAETHG_RS11420		Teichoic and lipoteichoic acids biosynthesis	1	-1000	1000		1 UDP-glucose + 1 Monoglucosyl-1,2 diisohexadecanoylglycerol = 1 Diglucosyl-1,2 diisohexadecanoylglycerol + 1 UDP	0	0	0	0	0	0	0	0	0	0	0	0	0	0	0	0	0	0	0	0	0	0	0
rxn00223_c0	xylose isomerase c0	(1) cpd00027[c0] <-> (1) cpd00082[c0]	(CAETHG_RS19290)	CAETHG_RS19290		Fructose utilisation	1	-1000	1000	5.3.1.5	1 D-Glucose = 1 D-Fructose	0	0	0	0	0	0	0	0	0	0	0	0	0	0	0	0	0	0	0	0	0	0	0
rxn03150_c0	alpha-ribazole 5-phosphate phosphatase c0	(1) cpd00001[c0] + (1) cpd02904[c0] -> (1) cpd00067[c0] + (1) cpd03423[c0] + (1) cpd00009[c0]	(CAETHG_RS02210)	CAETHG_RS02210		Cobalamin synthesis|Coenzyme B12 biosynthesis	0	0	1000	3.1.3.73	1 H2O + 1 alpha-Ribazole 5'-phosphate = 1 H+ + 1 alpha-Ribazole + 1 Phosphate	0	0	0	0	0	0	0	0	0	0	0	0	0	0	0	0	0	0	0	0	0	0	0
rxn01800_c0	Deoxycytidine aminohydrolase c0	(1) cpd00067[c0] + (1) cpd00001[c0] + (1) cpd00654[c0] -> (1) cpd00412[c0] + (1) cpd00013[c0]	(CAETHG_RS19235)	CAETHG_RS19235		Pyrimidine conversions	0	0	1000	3.5.4.14,3.5.4.5	1 H+ + 1 H2O + 1 Deoxycytidine = 1 Deoxyuridine + 1 NH3	0	0	0	0	0	0	0	0	0	0	0	0	0	0	0	0	0	0	0	0	0	0	0
rxn10217_c0	isopentadecanoyl-1-acylglycerol-3-phosphate O-acyltransferase c0	(1) cpd15674[c0] + (1) cpd11437[c0] -> (1) cpd15680[c0] + (1) cpd00010[c0]	((CAETHG_RS13530) or (CAETHG_RS08580))	CAETHG_RS08580 CAETHG_RS13530		Phosphate metabolism|Glycerolipid and Glycerophospholipid Metabolism in Bacteria	0	0	1000	2.3.1.51	1 1-isopentadecanoyl-sn-glycerol 3-phosphate + 1 fa3coa = 1 1,2-diisopentadecanoyl-sn-glycerol 3-phosphate + 1 CoA	0	0	0	0	0	0	0	0	0	0	0	0	0	0	0	0	0	0	0	0	0	0	0
rxn09449_c0	fatty-acid--CoA ligase (octadecanoate) c0	(1) cpd01080[c0] + (1) cpd00067[c0] + (1) cpd00002[c0] + (1) cpd00010[c0] -> (1) cpd00018[c0] + (1) cpd00012[c0] + (1) cpd00327[c0]	(CAETHG_RS08635)	CAETHG_RS08635		Fatty acid degradation regulons|Unsaturated Fatty Acid Metabolism|Carbonate Biomineralization|n-Phenylalkanoic acid degradation|Biotin biosynthesis	0	0	1000	6.2.1.3	1 ocdca + 1 H+ + 1 ATP + 1 CoA = 1 AMP + 1 PPi + 1 strcoa	0	0	0	0	0	0	0	0	0	0	0	0	0	0	0	0	0	0	0	0	0	0	0
rxn10168_c0	Potassium ABC transporter c0	(1) cpd00002[c0] + (1) cpd00001[c0] + (1) cpd00205[e0] -> (1) cpd00067[c0] + (1) cpd00009[c0] + (1) cpd00008[c0] + (1) cpd00205[c0]	((CAETHG_RS08720) or (CAETHG_RS08710) or (CAETHG_RS08715))	CAETHG_RS08710 CAETHG_RS08715 CAETHG_RS08720		P-type ATPase transporter potassium (TC 3.A.3.7.1)|Potassium homeostasis	0	0	1000		1 ATP + 1 H2O + 1 K+ = 1 H+ + 1 Phosphate + 1 ADP + 1 K+	0	0	0	0	0	0	0	0	0	0	0	0	0	0	0	0	0	0	0	0	0	0	0
cpd00205_ext_b		(1) cpd00205[e0] <-> (1) cpd00205[b]				Exchange Reactions	1	-1000	0		1 K+ =	-0.00764676	-0.00774234	-0.00766588	-0.00758941	-0.0156376	-0.0160391	-0.0164788	-0.01537	-0.00426307	-0.0043013	-0.00420572	-0.00422483	-0.00760853	-0.00818203	-0.00810557	-0.0080291	-0.00745559	-0.00822027	-0.00783793	-0.0154847	-0.01472	-0.0166317	-0.0160582
rxn03436_c0	(S)-2-Aceto-2-hydroxybutanoate:NADP+ oxidoreductase (isomerizing) c0	(1) cpd00498[c0] <-> (1) cpd10162[c0]	((CAETHG_RS00580) or (CAETHG_RS17845))	CAETHG_RS00580 CAETHG_RS17845		Isoleucine Biosynthesis	1	-1000	1000	1.1.1.86	1 2-Aceto-2-hydroxybutanoate = 1 (R)-3-Hydroxy-3-methyl-2-oxopentanoate	0.00691672	0.00700318	0.00693401	0.00686485	0.0141447	0.0145078	0.0149055	0.0139026	0.00385607	0.00389066	0.0038042	0.00382149	0.00688214	0.00740089	0.00733172	0.00726256	0.0067438	0.00743548	0.00708964	0.0140064	0.0133147	0.0150439	0.0145251
rxn08756_c0	1-hydroxy-2-methyl-2-(E)-butenyl 4-diphosphate reductase (ipdp) c0	(1) cpd00067[c0] + (1) cpd00004[c0] + (1) cpd08615[c0] -> (1) cpd00113[c0] + (1) cpd00001[c0] + (1) cpd00003[c0]	(CAETHG_RS01035)	CAETHG_RS01035		Methylerythritol Phosphate Pathway	0	0	1000	1.17.1.2	1 H+ + 1 NADH + 1 1-Hydroxy-2-methyl-2-butenyl 4-diphosphate = 1 Isopentenyldiphosphate + 1 H2O + 1 NAD	0	0	0	0	0	0	0	0	0	0	0	0	0	0	0	0	0	0	0	0	0	1.03774e-32	0
rxn00423_c0	serine O-acetyltransferase c0	(1) cpd00054[c0] + (1) cpd00022[c0] -> (1) cpd00010[c0] + (1) cpd00722[c0]	(CAETHG_RS08590)	CAETHG_RS08590		Vibrio Polysaccharide (VPS) Biosynthesis|Methionine Biosynthesis|Cysteine Biosynthesis	0	0	1000	2.3.1.30	1 L-Serine + 1 Acetyl-CoA = 1 CoA + 1 O-Acetyl-L-serine	0	0	0	0	0	0	0	0	-3.40721e-28	-1.10065e-28	0	0	0	0	0	0	0	0	-4.78544e-27	1.05427e-27	2.19688e-27	0	-1.44226e-27
rxn05430_c0	14-methyl-3-oxo-pentadecanoyl-ACP:NADP+ oxidoreductase c0	(1) cpd00067[c0] + (1) cpd11566[c0] + (1) cpd00005[c0] <-> (1) cpd00006[c0] + (1) cpd11567[c0]	((CAETHG_RS08435) or (CAETHG_RS00375) or (CAETHG_RS00860) or (CAETHG_RS04365) or (CAETHG_RS06705) or (CAETHG_RS03500) or (CAETHG_RS04680) or (CAETHG_RS09990))	CAETHG_RS00375 CAETHG_RS00860 CAETHG_RS03500 CAETHG_RS04365 CAETHG_RS04680 CAETHG_RS06705 CAETHG_RS08435 CAETHG_RS09990		mycolic acid synthesis|Fatty Acid Biosynthesis FASII	1	-1000	1000	1.1.1.0	1 H+ + 1 14-methyl-3-oxo-pentadecanoyl-ACP + 1 NADPH = 1 NADP + 1 14-methyl-3-hydroxy-pentadecanoyl-ACP	0	0	0	0	0	0	0	0	0	0	0	0	0	0	0	0	0	0	0	0	0	0	0
rxn10272_c0	myristoyl-UDP-glucosyltransferase (diglucosyl) c0	(1) cpd00026[c0] + (1) cpd15738[c0] <-> (1) cpd15729[c0] + (1) cpd00014[c0]	(CAETHG_RS11420)	CAETHG_RS11420		Teichoic and lipoteichoic acids biosynthesis	1	-1000	1000		1 UDP-glucose + 1 Monoglucosyl-1,2 dimyristoylglycerol = 1 Diglucosyl-1,2 dimyristoylglycerol + 1 UDP	0	0	0	0	0	0	0	0	0	0	0	0	0	0	0	0	0	0	0	0	0	0	0
rxn03248_c0	Hexanoyl-CoA:acetyl-CoA C-acyltransferase c0	(1) cpd03124[c0] + (1) cpd00022[c0] <-> (1) cpd03121[c0] + (1) cpd00010[c0]	(CAETHG_RS02035)	CAETHG_RS02035		Isobutyryl-CoA to Propionyl-CoA Module|Isoleucine degradation|Branched chain amino acid degradation regulons	1	-1000	1000	2.3.1.16	1 Hexanoyl-CoA + 1 Acetyl-CoA = 1 3-Oxooctanoyl-CoA + 1 CoA	0	0	0	0	0	0	0	0	0	0	0	0	0	0	0	0	0	0	0	0	0	0	0
rxn08307_c0	CDP-diacylglycerol synthetase (n-C14:0) c0	(1) cpd15522[c0] + (1) cpd00052[c0] <-> (1) cpd15423[c0] + (1) cpd00012[c0]	(CAETHG_RS16645)	CAETHG_RS16645		Glycerolipid and Glycerophospholipid Metabolism in Bacteria	1	-1000	1000	2.7.7.41	1 1,2-ditetradecanoyl-sn-glycerol 3-phosphate + 1 CTP = 1 CDP-1,2-ditetradecanoylglycerol + 1 PPi	0	0	0	0	0	0	0	0	0	0	0	0	0	0	0	0	0	0	0	0	0	0	0
rxn02201_c0	2-Amino-4-hydroxy-6-hydroxymethyl-7,8-dihydropteridine- c0	(1) cpd02920[c0] + (1) cpd00443[c0] -> (1) cpd00683[c0] + (1) cpd00012[c0]	(CAETHG_RS13400)	CAETHG_RS13400		Folate Biosynthesis|Folate Biosynthesis (Phoenix Copy)|YgfZ	0	0	1000	2.5.1.15	1 2-Amino-4-hydroxy-6-hydroxymethyl-7-8-dihydropteridinediphosphate + 1 ABEE = 1 Dihydropteroate + 1 PPi	0	0	0	0	0	0	0	0	0	0	0	0	0	0	0	0	0	0	0	0	0	0	0
rxn05555_c0	iron (II) transport via ABC system c0	(1) cpd00002[c0] + (1) cpd00001[c0] + (1) cpd10515[e0] -> (1) cpd00067[c0] + (1) cpd00009[c0] + (1) cpd10515[c0] + (1) cpd00008[c0]	((CAETHG_RS01205) or (CAETHG_RS17095))	CAETHG_RS01205 CAETHG_RS17095		Transport of Iron|Campylobacter Iron Metabolism|Iron acquisition in Vibrio	0	0	1000		1 ATP + 1 H2O + 1 Fe2+ = 1 H+ + 1 Phosphate + 1 Fe2+ + 1 ADP	0.00055242	0.000559325	0.000553801	0.000548277	0.0011297	0.0011587	0.00119047	0.00111036	0.000307974	0.000310736	0.000303831	0.000305212	0.000549658	0.000591089	0.000585565	0.000580041	0.00053861	0.000593852	0.000566231	0.00111865	0.00106341	0.00120151	0.00116008
cpd10515_ext_b		(1) cpd10515[e0] <-> (1) cpd10515[b]				Exchange Reactions	1	-1000	0		1 Fe2+ =	-0.00055242	-0.000559325	-0.000553801	-0.000548277	-0.0011297	-0.0011587	-0.00119047	-0.00111036	-0.000307974	-0.000310736	-0.000303831	-0.000305212	-0.000549658	-0.000591089	-0.000585565	-0.000580041	-0.00053861	-0.000593852	-0.000566231	-0.00111865	-0.00106341	-0.00120151	-0.00116008
rxn00742_c0	L-Cystathionine Lysteine-lyase (deaminating) c0	(1) cpd00001[c0] + (1) cpd00424[c0] <-> (1) cpd00084[c0] + (1) cpd00013[c0] + (1) cpd00094[c0]	(CAETHG_RS02370)	CAETHG_RS02370		Glycine and Serine utilisation|Methionine Biosynthesis|Cysteine Biosynthesis|Methionine Degradation	0	0	1000	4.4.1.1	1 H2O + 1 Cystathionine = 1 L-Cysteine + 1 NH3 + 1 2-Oxobutyrate	0	0	0	0	0	0	0	0	0	0	0	0	0	0	0	0	0	0	0	0	0	0	0
rxn02159_c0	L-Histidinol:NAD+ oxidoreductase c0	(1) cpd00641[c0] + (1) cpd00003[c0] <-> (1) cpd01324[c0] + (1) cpd00067[c0] + (1) cpd00004[c0]	(CAETHG_RS16000)	CAETHG_RS16000		Histidine Biosynthesis	1	-1000	1000	1.1.1.23	1 L-Histidinol + 1 NAD = 1 L-Histidinal + 1 H+ + 1 NADH	0.000802177	0.000812204	0.000804183	0.000796161	0.00164045	0.00168257	0.00172869	0.00161238	0.000447214	0.000451225	0.000441197	0.000443203	0.000798166	0.00085833	0.000850308	0.000842286	0.000782123	0.000862341	0.000822232	0.00162441	0.00154419	0.00174474	0.00168457
rxn00727_c0	Chorismate pyruvate-lyase (amino-accepting) c0	(1) cpd00053[c0] + (1) cpd00216[c0] -> (1) cpd00067[c0] + (1) cpd00020[c0] + (1) cpd00023[c0] + (1) cpd00093[c0]	((CAETHG_RS18180) and (CAETHG_RS18175))	CAETHG_RS18175 CAETHG_RS18180		Tryptophan synthesis	0	0	1000	4.1.3.27	1 L-Glutamine + 1 Chorismate = 1 H+ + 1 Pyruvate + 1 L-Glutamate + 1 Anthranilate	0	0	0	0	0	0	0	0	0	0	0	0	0	0	0	0	0	0	0	0	0	0	0
rxn03891_c0	trans-hexaprenyltranstransferase c0	(1) cpd00906[c0] + (1) cpd00113[c0] -> (1) cpd02590[c0] + (1) cpd00012[c0]	((() and (CAETHG_RS15870)) or (CAETHG_RS09090))	CAETHG_RS09090 CAETHG_RS15870		Proteorhodopsin|Polyprenyl Diphosphate Biosynthesis	0	0	1000	2.5.1.30	1 all-trans-Hexaprenyl diphosphate + 1 Isopentenyldiphosphate = 1 all-trans-Heptaprenyl diphosphate + 1 PPi	0	0	0	0	0	0	0	0	0	0	0	0	0	0	0	0	0	0	0	0	0	-1.34279e-32	0
rxn05413_c0	4-methyl-pentanoyl-ACP:malonyl-[acyl-carrier-protein] C-acyltransferase (decarboxylating) c0	(1) cpd00067[c0] + (1) cpd11492[c0] + (1) cpd11549[c0] -> (1) cpd11550[c0] + (1) cpd11493[c0] + (1) cpd00011[c0]	((CAETHG_RS10005) and (CAETHG_RS09985))	CAETHG_RS09985 CAETHG_RS10005		Fatty Acid Biosynthesis FASII	0	0	1000	2.3.1.0	1 H+ + 1 Malonyl-acyl-carrierprotein- + 1 4-methyl-pentanoyl-ACP = 1 6-methyl-3-oxo-heptanoyl-ACP + 1 ACP + 1 CO2	0	0	0	0	0	0	0	0	0	0	0	0	0	0	0	0	0	0	0	0	0	0	0
rxn04385_c0	L-threonine-O-3-phosphate carboxy-lyase c0	(1) cpd00067[c0] + (1) cpd08928[c0] -> (1) cpd00011[c0] + (1) cpd02547[c0]	(CAETHG_RS05405)	CAETHG_RS05405		Cobalamin synthesis|Coenzyme B12 biosynthesis	0	0	1000	4.1.1.81	1 H+ + 1 L-Threonine phosphate = 1 CO2 + 1 (R)-1-Aminopropan-2-yl phosphate	0	0	0	0	0	0	0	0	0	0	0	0	0	0	0	0	0	0	0	0	0	0	0
rxn05348_c0	Decanoyl-[acyl-carrier protein]:malonyl-[acyl-carrier-protein] c0	(1) cpd11474[c0] + (1) cpd00067[c0] + (1) cpd11492[c0] -> (1) cpd11489[c0] + (1) cpd11493[c0] + (1) cpd00011[c0]	((CAETHG_RS10005) and (CAETHG_RS09985))	CAETHG_RS09985 CAETHG_RS10005		Fatty Acid Biosynthesis FASII	0	0	1000	2.3.1.41,2.3.1.85,2.3.1.86,2.3.1.179,2.3.1.180	1 Decanoyl-ACP + 1 H+ + 1 Malonyl-acyl-carrierprotein- = 1 3-oxododecanoyl-acp + 1 ACP + 1 CO2	0	0	0	0	0	0	0	0	0	0	0	0	0	0	0	0	0	0	0	0	0	0	0
rxn10299_c0	myristoyl-lipoteichoic acid synthesis (n-24), linked, glucose substituted c0	(1) cpd15747[c0] + (24) cpd00026[c0] <-> (1) cpd15756[c0] + (24) cpd00014[c0]	(CAETHG_RS06265)	CAETHG_RS06265		Teichoic and lipoteichoic acids biosynthesis	1	-1000	1000	2.4.1.52	1 Myristoyllipoteichoic acid (n-24), linked, unsubstituted + 24.0 UDP-glucose = 1 Myristoyllipoteichoic acid (n-24), linked, glucose substituted + 24.0 UDP	0	0	0	0	0	0	0	0	0	0	0	0	0	0	0	0	0	0	0	0	0	0	0
rxn01300_c0	ATP:L-homoserine O-phosphotransferase c0	(1) cpd00002[c0] + (1) cpd00227[c0] <-> (1) cpd00809[c0] + (1) cpd00008[c0]	(CAETHG_RS13810)	CAETHG_RS13810		Threonine biosynthesis	1	-1000	1000	2.7.1.39	1 ATP + 1 L-Homoserine = 1 O-Phospho-L-homoserine + 1 ADP	0.0294328	0.0298007	0.0295064	0.029212	0.06019	0.0617352	0.0634276	0.0591599	0.0164088	0.0165559	0.016188	0.0162616	0.0292856	0.0314931	0.0311987	0.0309044	0.028697	0.0316402	0.0301686	0.0596014	0.0566581	0.0640163	0.0618088
rxn10264_c0	isohexadecanoyl-CDPdiacylglycerol:sn-glycerol-3-phosphate 3-phosphatidyltransferase c0	(1) cpd15688[c0] + (1) cpd00080[c0] <-> (1) cpd15721[c0] + (1) cpd00046[c0]	((CAETHG_RS16745) or (CAETHG_RS06675))	CAETHG_RS06675 CAETHG_RS16745		Glycerolipid and Glycerophospholipid Metabolism in Bacteria	1	-1000	1000	2.7.8.5	1 CDP-1,2-diisohexadecanoylglycerol + 1 Glycerol-3-phosphate = 1 Diisohexadecanoylphosphatidylglycerophosphate + 1 CMP	0	0	0	0	0	0	0	0	0	0	0	0	0	0	0	0	0	0	0	0	0	0	0
rxn10208_c0	isopentadecanoyl-glycerol-3-phosphate O-acyltransferase c0	(1) cpd00080[c0] + (1) cpd11437[c0] -> (1) cpd15674[c0] + (1) cpd00010[c0]	(() and (CAETHG_RS16510))	CAETHG_RS16510		Glycerolipid and Glycerophospholipid Metabolism in Bacteria	0	0	1000	2.3.1.15	1 Glycerol-3-phosphate + 1 fa3coa = 1 1-isopentadecanoyl-sn-glycerol 3-phosphate + 1 CoA	0	0	0	0	0	0	0	0	0	0	0	0	0	0	0	0	0	0	0	0	0	0	0
rxn00715_c0	ITP:uridine 5'-phosphotransferase c0	(1) cpd00249[c0] + (1) cpd00068[c0] <-> (1) cpd00091[c0] + (1) cpd00090[c0]	(CAETHG_RS11755)	CAETHG_RS11755		Pyrimidine conversions	1	-1000	1000	2.7.1.48	1 Uridine + 1 ITP = 1 UMP + 1 IDP	0	0	0	0	0	0	0	0	0	0	0	0	0	0	0	0	0	0	0	0	0	0	0
rxn01647_c0	Nicotinate D-ribonucleoside:orthophosphate ribosyltransferase c0	(1) cpd03471[c0] + (1) cpd00009[c0] <-> (1) cpd00475[c0] + (1) cpd00218[c0]	(CAETHG_RS00760)	CAETHG_RS00760		Purine conversions / Pyrimdine conversions	1	-1000	1000	2.4.2.1	1 Nicotinate D-ribonucleoside + 1 Phosphate = 1 Ribose 1-phosphate + 1 Niacin	0	0	0	0	0	0	0	0	0	0	0	0	0	0	0	0	0	0	0	0	0	0	0
rxn12642_c0	aminopeptidase c0	(1) cpd00001[c0] + (1) cpd11584[c0] <-> (1) cpd00119[c0] + (1) cpd00035[c0]	(((CAETHG_RS04585) or (CAETHG_RS15660)) or (CAETHG_RS03545) or (CAETHG_RS07155))	CAETHG_RS03545 CAETHG_RS04585 CAETHG_RS07155 CAETHG_RS15660		Recycling of Peptidoglycan Amino Acids|Protein degradation	1	-1000	1000		1 H2O + 1 Ala-His = 1 L-Histidine + 1 L-Alanine	0	0	0	0	0	0	0	0	0	0	0	0	0	0	0	0	0	0	0	0	0	0	0
rxn05198_c0	Cytidine ion-coupled transport c0	(1) cpd00367[e0] + (1) cpd00067[e0] <-> (1) cpd00367[c0] + (1) cpd00067[c0]	(CAETHG_RS19245)	CAETHG_RS19245		Deoxyribose and Deoxynucleoside Catabolism	1	-1000	1000		1 Cytidine + 1 H+ = 1 Cytidine + 1 H+	0	0	0	0	0	0	0	0	0	0	0	0	0	0	0	0	0	0	0	0	0	0	0
rxn05247_c0	FACOAL140(ISO) c0	(1) cpd00067[c0] + (1) cpd00002[c0] + (1) cpd11430[c0] + (1) cpd00010[c0] -> (1) cpd00018[c0] + (1) cpd00012[c0] + (1) cpd11435[c0]	(CAETHG_RS08635)	CAETHG_RS08635		Fatty acid degradation regulons|Unsaturated Fatty Acid Metabolism|Carbonate Biomineralization|n-Phenylalkanoic acid degradation|Biotin biosynthesis	0	0	1000	6.2.1.3	1 H+ + 1 ATP + 1 fa1 + 1 CoA = 1 AMP + 1 PPi + 1 fa1coa	0	0	0	0	0	0	0	0	0	0	0	0	0	0	0	0	0	0	0	0	0	0	0
rxn07845_c0	D-glucarate hydro-lyase c0	(1) cpd00609[c0] -> (1) cpd00001[c0] + (1) cpd02439[c0]	(CAETHG_RS03865)	CAETHG_RS03865		D-galactarate, D-glucarate and D-glycerate catabolism	0	0	1000	4.2.1.40	1 D-Glucarate = 1 H2O + 1 2-Dehydro-3-deoxy-D-glucarate	0	0	0	0	0	0	0	0	0	0	0	0	0	0	0	0	0	0	0	0	0	0	0
rxn09688_c0	deoxyguanosine transport in via proton symport c0	(1) cpd00067[e0] + (1) cpd00277[e0] <-> (1) cpd00067[c0] + (1) cpd00277[c0]	(CAETHG_RS19245)	CAETHG_RS19245		Deoxyribose and Deoxynucleoside Catabolism	1	-1000	1000		1 H+ + 1 Deoxyguanosine = 1 H+ + 1 Deoxyguanosine	0	0	0	0	0	0	0	0	0	0	0	0	0	0	0	0	0	0	0	0	0	0	0
rxn05594_c0	Isethionate transport via ABC system c0	(1) cpd00002[c0] + (1) cpd03048[e0] + (1) cpd00001[c0] -> (1) cpd00067[c0] + (1) cpd03048[c0] + (1) cpd00009[c0] + (1) cpd00008[c0]	(() and ((CAETHG_RS03470) or (CAETHG_RS19320)) and ((CAETHG_RS03465) or (CAETHG_RS19325)))	CAETHG_RS03465 CAETHG_RS03470 CAETHG_RS19320 CAETHG_RS19325		Alkanesulfonate assimilation|Alkanesulfonates utilisation	0	0	1000		1 ATP + 1 Isethionate + 1 H2O = 1 H+ + 1 Isethionate + 1 Phosphate + 1 ADP	0	0	0	0	0	0	0	0	0	0	0	0	0	0	0	0	0	0	0	0	0	0	0
rxn02504_c0	2-Amino-4-hydroxy-6-(D-erythro-1,2,3-trihydroxypropyl)-7,8- c0	(1) cpd02961[c0] <-> (1) cpd00954[c0] + (1) cpd00229[c0]	(CAETHG_RS13415)	CAETHG_RS13415		Folate Biosynthesis|Folate Biosynthesis (Phoenix Copy)|Methanopterin biosynthesis2|Pterin metabolism 3	1	-1000	1000	4.1.2.25	1 Dihydroneopterin = 1 6-hydroxymethyl dihydropterin + 1 Glycolaldehyde	3.564e-05	3.60855e-05	3.57291e-05	3.53727e-05	7.28838e-05	7.47549e-05	7.68042e-05	7.16364e-05	1.98693e-05	2.00475e-05	1.9602e-05	1.96911e-05	3.54618e-05	3.81348e-05	3.77784e-05	3.7422e-05	3.4749e-05	3.8313e-05	3.6531e-05	7.2171e-05	6.8607e-05	7.7517e-05	7.4844e-05
rxn01748_c0	Allantoin amidohydrolase c0	(1) cpd01092[c0] + (1) cpd00001[c0] <-> (1) cpd00067[c0] + (1) cpd00388[c0]	((CAETHG_RS17860) or (CAETHG_RS17855))	CAETHG_RS17855 CAETHG_RS17860		Allantoin degradation|Allantoin utilisation|Hydantoin metabolism	1	-1000	1000	3.5.2.5	1 Allantoin + 1 H2O = 1 H+ + 1 Allantoate	0	0	0	0	0	0	0	0	0	0	0	0	0	0	0	0	0	0	0	0	0	0	0
rxn05493_c0	2-oxoglutarate transport in via proton symport c0	(1) cpd00067[e0] + (1) cpd00024[e0] <-> (1) cpd00067[c0] + (1) cpd00024[c0]	(CAETHG_RS03875)	CAETHG_RS03875		Photorespiration (oxidative C2 cycle)	1	-1000	1000		1 H+ + 1 2-Oxoglutarate = 1 H+ + 1 2-Oxoglutarate	0	0	0	0	0	0	0	0	0	0	0	0	0	0	0	0	0	0	0	0	0	0	0
cpd00024_ext_b		(1) cpd00024[e0] <-> (1) cpd00024[b]				Exchange Reactions	1	0	1000		1 2-Oxoglutarate =	0	0	0	0	0	0	0	0	0	0	0	0	0	0	0	0	0	0	0	0	0	0	0
rxn10473_c0	chlorideion transport out via diffusion c0	(1) cpd00099[e0] <-> (1) cpd00099[c0]	(CAETHG_RS01840)	CAETHG_RS01840		Transport Reactions	1	-1000	1000		1 Cl- = 1 Cl-	0.00020394	0.000206489	0.00020445	0.00020241	0.000417057	0.000427764	0.000439491	0.000409919	0.000113697	0.000114716	0.000112167	0.000112677	0.00020292	0.000218216	0.000216176	0.000214137	0.000198842	0.000219235	0.000209038	0.000412978	0.000392584	0.000443569	0.000428274
cpd00099_ext_b		(1) cpd00099[e0] <-> (1) cpd00099[b]				Exchange Reactions	1	-1000	0		1 Cl- =	-0.00020394	-0.000206489	-0.00020445	-0.00020241	-0.000417057	-0.000427764	-0.000439491	-0.000409919	-0.000113697	-0.000114716	-0.000112167	-0.000112677	-0.00020292	-0.000218216	-0.000216176	-0.000214137	-0.000198842	-0.000219235	-0.000209038	-0.000412978	-0.000392584	-0.000443569	-0.000428274
rxn05223_c0	Biotin ABC transporter c0	(1) cpd00002[c0] + (1) cpd00001[c0] + (1) cpd00104[e0] -> (1) cpd00067[c0] + (1) cpd00009[c0] + (1) cpd00104[c0] + (1) cpd00008[c0]	(CAETHG_RS02415)	CAETHG_RS02415		ECF class transporters|Biotin biosynthesis	0	0	1000		1 ATP + 1 H2O + 1 BIOT = 1 H+ + 1 Phosphate + 1 BIOT + 1 ADP	0	0	0	0	0	0	0	0	0	0	0	0	0	0	0	0	0	0	0	0	0	0	0
rxn05534_c0	Dipeptide transport via ABC system (gly-glu) c0	(1) cpd00002[c0] + (1) cpd00001[c0] + (1) cpd11592[e0] -> (1) cpd00067[c0] + (1) cpd00009[c0] + (1) cpd11592[c0] + (1) cpd00008[c0]	(CAETHG_RS07520)	CAETHG_RS07520		ABC transporter dipeptide (TC 3.A.1.5.2)	0	0	1000		1 ATP + 1 H2O + 1 gly-glu-L = 1 H+ + 1 Phosphate + 1 gly-glu-L + 1 ADP	0	0	0	0	0	0	0	0	0	0	0	0	0	0	0	0	0	0	0	0	0	0	0
rxn05618_c0	manganese transport in via proton symport c0	(1) cpd00067[e0] + (1) cpd00030[e0] -> (1) cpd00067[c0] + (1) cpd00030[c0]	((CAETHG_RS18155) or (CAETHG_RS06410) or (CAETHG_RS10095) or (CAETHG_RS07175))	CAETHG_RS06410 CAETHG_RS07175 CAETHG_RS10095 CAETHG_RS18155		Transport of Manganese	0	0	1000		1 H+ + 1 Mn2+ = 1 H+ + 1 Mn2+	2.772e-05	2.80665e-05	2.77893e-05	2.75121e-05	5.66874e-05	5.81427e-05	5.97366e-05	5.57172e-05	1.54539e-05	1.55925e-05	1.5246e-05	1.53153e-05	2.75814e-05	2.96604e-05	2.93832e-05	2.9106e-05	2.7027e-05	2.9799e-05	2.8413e-05	5.6133e-05	5.3361e-05	6.0291e-05	5.8212e-05
cpd00030_ext_b		(1) cpd00030[e0] <-> (1) cpd00030[b]				Exchange Reactions	1	-1000	0		1 Mn2+ =	-2.772e-05	-2.80665e-05	-2.77893e-05	-2.75121e-05	-5.66874e-05	-5.81427e-05	-5.97366e-05	-5.57172e-05	-1.54539e-05	-1.55925e-05	-1.5246e-05	-1.53153e-05	-2.75814e-05	-2.96604e-05	-2.93832e-05	-2.9106e-05	-2.7027e-05	-2.9799e-05	-2.8413e-05	-5.6133e-05	-5.3361e-05	-6.0291e-05	-5.8212e-05
rxn01358_c0	inosine:orthophosphate ribosyltransferase c0	(1) cpd00246[c0] + (1) cpd00067[c0] + (1) cpd00009[c0] <-> (1) cpd00475[c0] + (1) cpd00226[c0]	(CAETHG_RS00760)	CAETHG_RS00760		Xanthosine utilisation (xap region)	1	-1000	1000	2.4.2.1,2.4.2.15	1 Inosine + 1 H+ + 1 Phosphate = 1 Ribose 1-phosphate + 1 HYXN	0	0	-3.26402e-27	0	0	0	0	0	0	0	0	0	0	0	0	0	-1.4559e-29	0	0	0	0	0	0
rxn00692_c0	5,10-Methylenetetrahydrofolate:glycine hydroxymethyltransferase c0	(1) cpd00001[c0] + (1) cpd00125[c0] + (1) cpd00033[c0] <-> (1) cpd00087[c0] + (1) cpd00054[c0]	(CAETHG_RS15910)	CAETHG_RS15910		Serine and Glycine biosynthesis	1	-1000	1000	2.1.2.1	1 H2O + 1 5-10-Methylenetetrahydrofolate + 1 Glycine = 1 Tetrahydrofolate + 1 L-Serine	0.0072686	0.00735946	0.00728677	0.00721409	0.0148643	0.0152459	0.0156638	0.0146099	0.00405224	0.00408859	0.00399773	0.0040159	0.00723226	0.0077774	0.00770472	0.00763203	0.00708689	0.00781375	0.00745032	0.0147189	0.0139921	0.0158092	0.0152641
rxn09108_c0	Phosphatidylglycerol synthase (n-C12:0) c0	(1) cpd00080[c0] + (1) cpd15417[c0] <-> (1) cpd15542[c0] + (1) cpd00046[c0]	((CAETHG_RS16745) or (CAETHG_RS06675))	CAETHG_RS06675 CAETHG_RS16745		Glycerolipid and Glycerophospholipid Metabolism in Bacteria	1	-1000	1000	2.7.8.5	1 Glycerol-3-phosphate + 1 CDP-1,2-didodecanoylglycerol = 1 Phosphatidylglycerophosphate didodecanoyl + 1 CMP	0	0	0	0	0	0	0	0	0	0	0	0	0	0	0	0	0	0	0	0	0	0	0
rxn03068_c0	(R)-2,3-Dihydroxy-3-methylbutanoate:NADP+ oxidoreductase c0	(1) cpd00006[c0] + (1) cpd02498[c0] <-> (1) cpd00067[c0] + (1) cpd02569[c0] + (1) cpd00005[c0]	((CAETHG_RS00580) or (CAETHG_RS17845))	CAETHG_RS00580 CAETHG_RS17845		Valine biosynthesis	1	-1000	1000	1.1.1.86	1 NADP + 1 2,3-Dihydroxy-isovalerate = 1 H+ + 1 2-Oxo-3-hydroxyisovalerate + 1 NADPH	-0.016218	-0.0164207	-0.0162585	-0.0160963	-0.0331658	-0.0340172	-0.0349497	-0.0325981	-0.00904152	-0.00912261	-0.00891989	-0.00896043	-0.0161369	-0.0173532	-0.0171911	-0.0170289	-0.0158125	-0.0174343	-0.0166234	-0.0328414	-0.0312196	-0.0352741	-0.0340578
rxn00566_c0	L-Cysteine L-homocysteine-lyase (deaminating) c0	(1) cpd00084[c0] + (1) cpd00001[c0] -> (1) cpd00020[c0] + (1) cpd00013[c0] + (1) cpd00239[c0]	(CAETHG_RS02370)	CAETHG_RS02370		Cysteine metabolism	0	0	1000	4.4.1.8	1 L-Cysteine + 1 H2O = 1 Pyruvate + 1 NH3 + 1 H2S	0.154376	0.153805	0.154262	0.154718	0.106698	0.104303	0.10168	0.108295	0.174564	0.174336	0.174907	0.174793	0.154604	0.155444	0.151638	0.152094	0.155516	0.150954	0.153235	0.107611	0.120719	0.100767	0.104189
rxn08299_c0	diacylglycerol kinase (n-C18:0) c0	(1) cpd00002[c0] + (1) cpd15311[c0] <-> (1) cpd15526[c0] + (1) cpd00008[c0]	(CAETHG_RS14270)	CAETHG_RS14270		Glycerolipid and Glycerophospholipid Metabolism in Bacteria	1	-1000	1000	2.7.1.107	1 ATP + 1 1,2-Diacyl-sn-glycerol dioctadecanoyl = 1 1,2-dioctadecanoyl-sn-glycerol 3-phosphate + 1 ADP	0	0	0	0	0	0	0	0	0	0	0	0	0	0	0	0	0	0	0	0	0	0	0
rxn00002_c0	Urea-1-carboxylate amidohydrolase c0	(3) cpd00067[c0] + (1) cpd00742[c0] + (1) cpd00001[c0] -> (2) cpd00013[c0] + (2) cpd00011[c0]	(() and (CAETHG_RS00625))	CAETHG_RS00625			0	0	1000	3.5.1.54	3.0 H+ + 1 Allophanate + 1 H2O = 2.0 NH3 + 2.0 CO2	0	0	0	0	0	0	0	0	0	0	0	0	0	0	0	0	0	0	0	0	0	0	0
rxn00654_c0	N-Carbamoyl-beta-alanine amidohydrolase c0	(2) cpd00067[c0] + (1) cpd00001[c0] + (1) cpd01720[c0] -> (1) cpd00085[c0] + (1) cpd00013[c0] + (1) cpd00011[c0]	(CAETHG_RS07205)	CAETHG_RS07205		Hydantoin metabolism|Pyrimidine utilisation|L-2-amino-thiazoline-4-carboxylic acid-Lcysteine conversion	0	0	1000	3.5.1.6	2.0 H+ + 1 H2O + 1 3-Ureidopropanoate = 1 beta-Alanine + 1 NH3 + 1 CO2	1.386e-06	1.40332e-06	1.38947e-06	1.37561e-06	2.83437e-06	2.90713e-06	2.98683e-06	2.78586e-06	7.72695e-07	7.79625e-07	7.623e-07	7.65765e-07	1.37907e-06	1.48302e-06	1.46916e-06	1.4553e-06	1.35135e-06	1.48995e-06	1.42065e-06	2.80665e-06	2.66805e-06	3.01455e-06	2.9106e-06
rxn09988_c0	alpha-N-arabinofuranosidase c0	(2) cpd00001[c0] + (1) cpd12115[c0] -> (3) cpd00224[c0]	(CAETHG_RS10985)	CAETHG_RS10985		L-Arabinose utilisation	0	0	1000	3.2.1.55	2.0 H2O + 1 Arabinan = 3.0 L-Arabinose	0	0	0	0	0	0	0	0	0	0	0	0	0	0	0	0	0	0	0	0	0	0	0
rxn00505_c0	Isocitrate:NAD+ oxidoreductase (decarboxylating) c0	(1) cpd00003[c0] + (1) cpd00260[c0] -> (1) cpd00011[c0] + (1) cpd00004[c0] + (1) cpd00024[c0]	(CAETHG_RS13545)	CAETHG_RS13545		Citric Acid Cycle	0	0	1000	1.1.1.41	1 NAD + 1 Isocitrate = 1 CO2 + 1 NADH + 1 2-Oxoglutarate	0.0302658	0.0306441	0.0303415	0.0300388	0.0618936	0.0634826	0.0652228	0.0608343	0.0168732	0.0170245	0.0166462	0.0167219	0.0301145	0.0323844	0.0320818	0.0317791	0.0295092	0.0325358	0.0310225	0.0612883	0.0582617	0.0658282	0.0635582
rxn12634_c0	aminopeptidase c0	(1) cpd00001[c0] + (1) cpd11592[c0] <-> (1) cpd00023[c0] + (1) cpd00033[c0]	(((CAETHG_RS04585) or (CAETHG_RS15660)) or (CAETHG_RS03545) or (CAETHG_RS07155))	CAETHG_RS03545 CAETHG_RS04585 CAETHG_RS07155 CAETHG_RS15660		Recycling of Peptidoglycan Amino Acids|Protein degradation	1	-1000	1000		1 H2O + 1 gly-glu-L = 1 L-Glutamate + 1 Glycine	0	0	0	0	0	0	0	0	0	0	0	0	0	0	0	0	0	0	0	0	0	0	0
rxn10261_c0	isotetradecanoyl-CDPdiacylglycerol:sn-glycerol-3-phosphate 3-phosphatidyltransferase c0	(1) cpd00080[c0] + (1) cpd15685[c0] <-> (1) cpd15718[c0] + (1) cpd00046[c0]	((CAETHG_RS16745) or (CAETHG_RS06675))	CAETHG_RS06675 CAETHG_RS16745		Glycerolipid and Glycerophospholipid Metabolism in Bacteria	1	-1000	1000	2.7.8.5	1 Glycerol-3-phosphate + 1 CDP-1,2-diisotetradecanoylglycerol = 1 Diisotetradecanoylphosphatidylglycerophosphate + 1 CMP	0	0	0	0	0	0	0	0	0	0	0	0	0	0	0	0	0	0	0	0	0	0	0
rxn10232_c0	isoheptadecanoyl-phosphatidylserine decarboxylase c0	(2) cpd00067[c0] + (1) cpd15689[c0] <-> (1) cpd15695[c0] + (1) cpd00011[c0]	(CAETHG_RS10720)	CAETHG_RS10720		Glycerolipid and Glycerophospholipid Metabolism in Bacteria|Bacterial cyanide production and tolerance mechanisms	1	-1000	1000	4.1.1.65	2.0 H+ + 1 Diisoheptadecanoylphosphatidylserine = 1 Diisoheptadecanoylphosphatidylethanolamine + 1 CO2	0	0	0	0	0	0	0	0	0	0	0	0	0	0	0	0	0	0	0	0	0	0	0
rxn00300_c0	GTP 7,8-8,9-dihydrolase (pyrophosphate-forming) c0	(3) cpd00001[c0] + (1) cpd00038[c0] -> (1) cpd00957[c0] + (1) cpd00067[c0] + (1) cpd00012[c0] + (1) cpd00047[c0]	(CAETHG_RS01435)	CAETHG_RS01435		Riboflavin, FMN and FAD metabolism|YgfZ	0	0	1000	3.5.4.25	3.0 H2O + 1 GTP = 1 2,5-Diamino-6-(5'-phosphoribosylamino)-4-pyrimidineone + 1 H+ + 1 PPi + 1 Formate	1.0296e-05	1.04247e-05	1.03217e-05	1.02188e-05	2.10553e-05	2.15959e-05	2.21879e-05	2.0695e-05	5.74002e-06	5.7915e-06	5.6628e-06	5.68854e-06	1.02445e-05	1.10167e-05	1.09138e-05	1.08108e-05	1.00386e-05	1.10682e-05	1.05534e-05	2.08494e-05	1.98198e-05	2.23938e-05	2.16216e-05
rxn00907_c0	5,10-methylenetetrahydrofolate:NADP+ oxidoreductase c0	(1) cpd00006[c0] + (1) cpd00125[c0] <-> (1) cpd00347[c0] + (1) cpd00005[c0]	((CAETHG_RS07840) and (CAETHG_RS07840))	CAETHG_RS07840		Wood-Ljungdahl Pathway	1	-1000	1000	1.5.1.5	1 NADP + 1 5-10-Methylenetetrahydrofolate = 1 5-10-Methenyltetrahydrofolate + 1 NADPH	-9.03012	-8.82269	-8.70198	-8.86394	-13.0681	-13.4693	-13.1904	-13.2288	-4.90697	-5.39434	-5.26365	-5.21309	-7.35099	-7.53486	-7.55559	-10.2355	-9.51586	-10.0188	-10.039	-15.3083	-14.949	-16.7136	-15.3313
rxn05619_c0	molybdate transport via ABC system c0	(1) cpd11574[e0] + (1) cpd00002[c0] + (1) cpd00001[c0] -> (1) cpd11574[c0] + (1) cpd00067[c0] + (1) cpd00009[c0] + (1) cpd00008[c0]	(CAETHG_RS12635)	CAETHG_RS12635		Transport of Molybdenum	0	0	1000		1 Molybdate + 1 ATP + 1 H2O = 1 Molybdate + 1 H+ + 1 Phosphate + 1 ADP	1.98e-07	2.00475e-07	1.98495e-07	1.96515e-07	4.0491e-07	4.15305e-07	4.2669e-07	3.9798e-07	1.10385e-07	1.11375e-07	1.089e-07	1.09395e-07	1.9701e-07	2.1186e-07	2.0988e-07	2.079e-07	1.9305e-07	2.1285e-07	2.0295e-07	4.0095e-07	3.8115e-07	4.3065e-07	4.158e-07
rxn05410_c0	4-methyl-3-oxo-pentanoyl-ACP:NADP+ oxidoreductase c0	(1) cpd00067[c0] + (1) cpd11546[c0] + (1) cpd00005[c0] <-> (1) cpd00006[c0] + (1) cpd11547[c0]	((CAETHG_RS08435) or (CAETHG_RS00375) or (CAETHG_RS00860) or (CAETHG_RS04365) or (CAETHG_RS06705) or (CAETHG_RS03500) or (CAETHG_RS04680) or (CAETHG_RS09990))	CAETHG_RS00375 CAETHG_RS00860 CAETHG_RS03500 CAETHG_RS04365 CAETHG_RS04680 CAETHG_RS06705 CAETHG_RS08435 CAETHG_RS09990		mycolic acid synthesis|Fatty Acid Biosynthesis FASII	1	-1000	1000	1.1.1.0	1 H+ + 1 4-methyl-3-oxo-pentanoyl-ACP + 1 NADPH = 1 NADP + 1 4-methyl-3-hydroxy-pentanoyl-ACP	0	0	0	0	0	0	0	0	0	0	0	0	0	0	0	0	0	0	0	0	0	0	0
rxn01269_c0	Prephenate:NADP+ oxidoreductase(decarboxylating) c0	(1) cpd00219[c0] + (1) cpd00006[c0] -> (1) cpd00868[c0] + (1) cpd00011[c0] + (1) cpd00005[c0]	(CAETHG_RS04345)	CAETHG_RS04345		Chorismate synthesis	0	0	0	1.3.1.13	1 Prephenate + 1 NADP = 1 p-hydroxyphenylpyruvate + 1 CO2 + 1 NADPH	0	0	0	0	0	0	0	0	0	0	0	0	0	0	0	0	0	0	0	0	0	0	0
rxn04048_c0	cobalt-precorrin-4 methyltransferase c0	(1) cpd08370[c0] + (1) cpd00017[c0] <-> (1) cpd00019[c0] + (1) cpd08371[c0]	(CAETHG_RS05345)	CAETHG_RS05345		Cobalamin synthesis|Coenzyme B12 biosynthesis	1	-1000	1000	2.1.1.133	1 Cobalt-precorrin 4 + 1 S-Adenosyl-L-methionine = 1 S-Adenosyl-homocysteine + 1 Cobalt-precorrin 5	0	0	0	0	0	0	0	0	0	0	0	0	0	0	0	0	0	0	0	0	0	0	0
rxn06673_c0	Acetyl-CoA:carbon-dioxide ligase (ADP-forming) c0	(1) cpd12543[c0] + (1) cpd00022[c0] -> (1) cpd12848[c0] + (1) cpd00070[c0]	((CAETHG_RS09965) and (CAETHG_RS09960))	CAETHG_RS09960 CAETHG_RS09965		Fatty Acid Biosynthesis FASII|Na+ translocating decarboxylases and related biotin-dependent enzymes	0	0	1000	6.4.1.2	1 Carboxybiotin-carboxyl-carrier protein + 1 Acetyl-CoA = 1 Holo-[carboxylase] + 1 Malonyl-CoA	0.0602208	0.0609735	0.0603713	0.0597691	0.123151	0.126313	0.129776	0.121044	0.0335731	0.0338742	0.0331214	0.033272	0.0599197	0.0644362	0.063834	0.0632318	0.0587152	0.0647373	0.0617263	0.121947	0.115925	0.13098	0.126464
rxn00790_c0	5-Phosphoribosylamine:pyrophosphate phosphoribosyltransferase c0	(1) cpd01982[c0] + (1) cpd00012[c0] + (1) cpd00023[c0] <- (1) cpd00001[c0] + (1) cpd00053[c0] + (1) cpd00103[c0]	(CAETHG_RS14500)	CAETHG_RS14500		YgfZ|De Novo Purine Biosynthesis	0	0	1000	2.4.2.14	1 H2O + 1 L-Glutamine + 1 PRPP = 1 5-Phosphoribosylamine + 1 PPi + 1 L-Glutamate	0.00857255	0.00867971	0.00859399	0.00850826	0.0175309	0.0179809	0.0184739	0.0172308	0.0047792	0.00482206	0.0047149	0.00473634	0.00852969	0.00917263	0.00908691	0.00900118	0.00835824	0.0092155	0.00878687	0.0173594	0.0165022	0.0186453	0.0180024
rxn08296_c0	diacylglycerol kinase (n-C14:1) c0	(1) cpd15308[c0] + (1) cpd00002[c0] <-> (1) cpd00008[c0] + (1) cpd15523[c0]	(CAETHG_RS14270)	CAETHG_RS14270		Glycerolipid and Glycerophospholipid Metabolism in Bacteria	1	-1000	1000	2.7.1.107	1 1,2-Diacyl-sn-glycerol ditetradec-7-enoyl + 1 ATP = 1 ADP + 1 1,2-ditetradec-7-enoyl-sn-glycerol 3-phosphate	0	0	0	0	0	0	0	0	0	0	0	0	0	0	0	0	0	0	0	0	0	0	0
rxn05569_c0	D-glucosamine transport via PEP:Pyr PTS c0	(1) cpd00276[e0] + (1) cpd00061[c0] <-> (1) cpd00020[c0] + (1) cpd00288[c0]	(() and (CAETHG_RS09185))	CAETHG_RS09185			1	-1000	1000		1 GLUM + 1 Phosphoenolpyruvate = 1 Pyruvate + 1 D-Glucosamine phosphate	0	0	0	0	0	0	0	0	0	0	0	0	0	0	0	0	0	0	0	0	0	0	0
rxn05574_c0	glucuronate transport in via proton symport c0	(1) cpd00067[e0] + (1) cpd00164[e0] <-> (1) cpd00067[c0] + (1) cpd00164[c0]	((CAETHG_RS12060) or (CAETHG_RS08620))	CAETHG_RS08620 CAETHG_RS12060		D-Galacturonate utilisation|Alginate metabolism	1	-1000	1000		1 H+ + 1 Glucuronate = 1 H+ + 1 Glucuronate	0	0	0	0	0	0	0	0	0	0	0	0	0	0	0	0	0	0	0	0	0	0	0
rxn00060_c0	Porphobilinogen ammonia-lyase (polymerizing) c0	(1) cpd00001[c0] + (4) cpd00689[c0] -> (4) cpd00013[c0] + (1) cpd00755[c0]	(CAETHG_RS05395)	CAETHG_RS05395		Experimental tye|Heme and Siroheme Biosynthesis	0	0	1000	2.5.1.61,4.3.1.8	1 H2O + 4.0 Porphobilinogen = 4.0 NH3 + 1 Hydroxymethylbilane	0	0	0	0	0	0	0	0	0	0	0	0	0	0	0	0	0	0	0	0	0	0	0
rxn09202_c0	Phosphatidylserine decarboxylase (n-C18:0) c0	(2) cpd00067[c0] + (1) cpd15557[c0] <-> (1) cpd15533[c0] + (1) cpd00011[c0]	(CAETHG_RS10720)	CAETHG_RS10720		Glycerolipid and Glycerophospholipid Metabolism in Bacteria|Bacterial cyanide production and tolerance mechanisms	1	-1000	1000	4.1.1.65	2.0 H+ + 1 phosphatidylserine dioctadecanoyl = 1 phosphatidylethanolamine dioctadecanoyl + 1 CO2	0	0	0	0	0	0	0	0	0	0	0	0	0	0	0	0	0	0	0	0	0	0	0
rxn02473_c0	D-erythro-1-(Imidazol-4-yl)glycerol 3-phosphate hydro-lyase c0	(1) cpd02843[c0] -> (1) cpd00930[c0] + (1) cpd00001[c0]	(CAETHG_RS16005)	CAETHG_RS16005		Histidine Biosynthesis	0	0	1000	4.2.1.19	1 D-erythro-imidazol-glycerol-phosphate = 1 imidazole acetol-phosphate + 1 H2O	0.000802177	0.000812204	0.000804183	0.000796161	0.00164045	0.00168257	0.00172869	0.00161238	0.000447214	0.000451225	0.000441197	0.000443203	0.000798166	0.00085833	0.000850308	0.000842286	0.000782123	0.000862341	0.000822232	0.00162441	0.00154419	0.00174474	0.00168457
rxn00834_c0	IMP:NAD+ oxidoreductase c0	(1) cpd00114[c0] + (1) cpd00001[c0] + (1) cpd00003[c0] <-> (1) cpd00067[c0] + (1) cpd00497[c0] + (1) cpd00004[c0]	((CAETHG_RS11860) or (CAETHG_RS07625) or (CAETHG_RS04265))	CAETHG_RS04265 CAETHG_RS07625 CAETHG_RS11860		Purine conversions	1	-1000	1000	1.1.1.205	1 IMP + 1 H2O + 1 NAD = 1 H+ + 1 XMP + 1 NADH	0.00519896	0.00526394	0.00521195	0.00515996	0.0106319	0.0109048	0.0112038	0.0104499	0.00289842	0.00292441	0.00285943	0.00287242	0.00517296	0.00556288	0.00551089	0.0054589	0.00506898	0.00558888	0.00532893	0.0105279	0.010008	0.0113077	0.0109178
rxn05293_c0	MECDPDH c0	(1) cpd00067[c0] + (1) cpd08301[c0] + (1) cpd00004[c0] -> (1) cpd00001[c0] + (1) cpd00003[c0] + (1) cpd08615[c0]	(CAETHG_RS16660)	CAETHG_RS16660		Methylerythritol Phosphate Pathway	0	0	1000	1.17.7.1	1 H+ + 1 2-C-methyl-D-erythritol2-4-cyclodiphosphate + 1 NADH = 1 H2O + 1 NAD + 1 1-Hydroxy-2-methyl-2-butenyl 4-diphosphate	0	0	0	0	0	0	0	0	0	0	0	0	0	0	0	0	0	0	0	0	0	0	0
rxn12639_c0	aminopeptidase c0	(1) cpd00001[c0] + (1) cpd11587[c0] <-> (1) cpd00053[c0] + (1) cpd00035[c0]	(((CAETHG_RS04585) or (CAETHG_RS15660)) or (CAETHG_RS03545) or (CAETHG_RS07155))	CAETHG_RS03545 CAETHG_RS04585 CAETHG_RS07155 CAETHG_RS15660		Recycling of Peptidoglycan Amino Acids|Protein degradation	1	-1000	1000		1 H2O + 1 Ala-Gln = 1 L-Glutamine + 1 L-Alanine	0	0	0	0	0	0	0	0	0	0	0	0	0	0	0	0	0	0	0	0	0	0	0
rxn00926_c0	Adenine aminohydrolase c0	(1) cpd00067[c0] + (1) cpd00128[c0] + (1) cpd00001[c0] -> (1) cpd00226[c0] + (1) cpd00013[c0]	((CAETHG_RS04715) or (CAETHG_RS03240) or (CAETHG_RS02190))	CAETHG_RS02190 CAETHG_RS03240 CAETHG_RS04715		Purine conversions	0	0	1000	3.5.4.2	1 H+ + 1 Adenine + 1 H2O = 1 HYXN + 1 NH3	0	0	0	0	0	0	0	0	0	0	0	0	0	0	0	0	0	0	0	0	0	0	0
rxn03080_c0	6,7-Dimethyl-8-(1-D-ribityl)lumazine:6,7-dimethyl-8-(1-D-ribityl) c0	(1) cpd02882[c0] + (1) cpd11225[c0] <-> (1) cpd02656[c0] + (1) cpd00067[c0] + (2) cpd00001[c0] + (1) cpd00009[c0]	(CAETHG_RS01430)	CAETHG_RS01430		Riboflavin, FMN and FAD metabolism	1	-1000	1000	2.5.1.9	1 4--1-D-Ribitylamino-5-aminouracil + 1 3-4-dihydroxy-2-butanone4-phosphate = 1 6-7-Dimethyl-8--1-D-ribityllumazine + 1 H+ + 2.0 H2O + 1 Phosphate	2.0592e-05	2.08494e-05	2.06435e-05	2.04376e-05	4.21106e-05	4.31917e-05	4.43758e-05	4.13899e-05	1.148e-05	1.1583e-05	1.13256e-05	1.13771e-05	2.0489e-05	2.20334e-05	2.18275e-05	2.16216e-05	2.00772e-05	2.21364e-05	2.11068e-05	4.16988e-05	3.96396e-05	4.47876e-05	4.32432e-05
rxn05150_c0	Zinc-ABC transport c0	(1) cpd00002[c0] + (1) cpd00001[c0] + (1) cpd00034[e0] -> (1) cpd00067[c0] + (1) cpd00009[c0] + (1) cpd00008[c0] + (1) cpd00034[c0]	((CAETHG_RS05305) and ((CAETHG_RS01500) or (CAETHG_RS08105)) and (CAETHG_RS05310))	CAETHG_RS01500 CAETHG_RS05305 CAETHG_RS05310 CAETHG_RS08105		Transport of Zinc	0	0	1000		1 ATP + 1 H2O + 1 Zn2+ = 1 H+ + 1 Phosphate + 1 ADP + 1 Zn2+	1.3266e-05	1.34318e-05	1.32992e-05	1.31665e-05	2.7129e-05	2.78254e-05	2.85882e-05	2.66647e-05	7.3958e-06	7.46213e-06	7.2963e-06	7.32947e-06	1.31997e-05	1.41946e-05	1.4062e-05	1.39293e-05	1.29344e-05	1.42609e-05	1.35977e-05	2.68637e-05	2.55371e-05	2.88535e-05	2.78586e-05
cpd00034_ext_b		(1) cpd00034[e0] <-> (1) cpd00034[b]				Exchange Reactions	1	-1000	0		1 Zn2+ =	-1.3266e-05	-1.34318e-05	-1.32992e-05	-1.31665e-05	-2.7129e-05	-2.78254e-05	-2.85882e-05	-2.66647e-05	-7.3958e-06	-7.46213e-06	-7.2963e-06	-7.32947e-06	-1.31997e-05	-1.41946e-05	-1.4062e-05	-1.39293e-05	-1.29344e-05	-1.42609e-05	-1.35977e-05	-2.68637e-05	-2.55371e-05	-2.88535e-05	-2.78586e-05
rxn01761_c0	L-Rhamnose ketol-isomerase c0	(1) cpd00396[c0] <-> (1) cpd00642[c0]	(CAETHG_RS10200)	CAETHG_RS10200		Rhamnose utilisation	1	-1000	1000	5.3.1.14	1 L-Rhamnose = 1 L-Rhamnulose	0	0	0	0	0	0	0	0	0	0	0	0	0	0	0	0	0	0	0	0	0	0	0
rxn05199_c0	Uridine ion-coupled transport c0	(1) cpd00249[e0] + (1) cpd00067[e0] <-> (1) cpd00249[c0] + (1) cpd00067[c0]	(CAETHG_RS19245)	CAETHG_RS19245		Deoxyribose and Deoxynucleoside Catabolism	1	-1000	1000		1 Uridine + 1 H+ = 1 Uridine + 1 H+	0	0	0	0	0	0	0	0	0	0	0	0	0	0	0	0	0	0	0	0	0	0	0
rxn01639_c0	N-Formimino-L-glutamate formiminohydrolase c0	(1) cpd00344[c0] + (1) cpd00001[c0] <- (1) cpd00378[c0] + (1) cpd00023[c0]	(CAETHG_RS01085)	CAETHG_RS01085		Histidine degradation	0	0	1000	3.5.3.8	1 N-Formimino-L-glutamate + 1 H2O = 1 Formamide + 1 L-Glutamate	0.955596	2.0529	2.45021	2.02755	6.24423	6.6269	7.22527	6.42222	2.02924	2.35952	3.36556	1.89146	4.98759	5.77503	5.72406	4.4186	5.04137	5.61052	5.32599	5.24912	5.02873	3.03515	4.41601
rxn05040_c0	3,4-Dihydroxy-2-butanone 4-phosphate synthase c0	(1) cpd00171[c0] -> (1) cpd00067[c0] + (1) cpd11225[c0] + (1) cpd00047[c0]	((CAETHG_RS01435) and (CAETHG_RS01435))	CAETHG_RS01435		Riboflavin, FMN and FAD metabolism|YgfZ	0	0	1000		1 D-Ribulose5-phosphate = 1 H+ + 1 3-4-dihydroxy-2-butanone4-phosphate + 1 Formate	2.0592e-05	2.08494e-05	2.06435e-05	2.04376e-05	4.21106e-05	4.31917e-05	4.43758e-05	4.13899e-05	1.148e-05	1.1583e-05	1.13256e-05	1.13771e-05	2.0489e-05	2.20334e-05	2.18275e-05	2.16216e-05	2.00772e-05	2.21364e-05	2.11068e-05	4.16988e-05	3.96396e-05	4.47876e-05	4.32432e-05
rxn01204_c0	4-Aminobutanoate:2-oxoglutarate aminotransferase c0	(1) cpd00281[c0] + (1) cpd00024[c0] <-> (1) cpd00199[c0] + (1) cpd00023[c0]	(CAETHG_RS00615)	CAETHG_RS00615		GABA Shunt	1	-1000	1000	2.6.1.19	1 GABA + 1 2-Oxoglutarate = 1 4-Oxobutanoate + 1 L-Glutamate	0	0	0	0	0	0	0	0	0	0	0	0	0	0	0	0	0	0	0	0	0	0	0
rxn00350_c0	glutathione hydralase (periplasmic) c0	(1) cpd00042[c0] + (1) cpd00001[c0] <-> (1) cpd00023[c0] + (1) cpd01017[c0]	(CAETHG_RS19790)	CAETHG_RS19790		utilisation of glutathione as a sulphur source|Glutathione: Biosynthesis and gamma-glutamyl cycle|Glutathione: gamma-glutamyl cycle|Poly-gamma-glutamate biosynthesis	1	-1000	1000	2.3.2.2,3.4.11.4	1 GSH + 1 H2O = 1 L-Glutamate + 1 Cys-Gly	0	0	0	0	0	0	0	0	0	0	0	0	0	0	0	0	0	0	0	0	0	0	0
rxn10300_c0	stearoyl-lipoteichoic acid synthesis (n-24), linked, glucose substituted c0	(1) cpd15748[c0] + (24) cpd00026[c0] <-> (24) cpd00014[c0] + (1) cpd15757[c0]	(CAETHG_RS06265)	CAETHG_RS06265		Teichoic and lipoteichoic acids biosynthesis	1	-1000	1000	2.4.1.52	1 Stearoyllipoteichoic acid (n-24), linked, unsubstituted + 24.0 UDP-glucose = 24.0 UDP + 1 Stearoyllipoteichoic acid (n-24), linked, glucose substituted	0	0	0	0	0	0	0	0	0	0	0	0	0	0	0	0	0	0	0	0	0	0	0
rxn09562_c0	guanylate kinase (GMP:dATP) c0	(1) cpd00126[c0] + (1) cpd00115[c0] <-> (1) cpd00177[c0] + (1) cpd00031[c0]	(CAETHG_RS16375)	CAETHG_RS16375		MLST|Purine conversions	1	-1000	1000	2.7.4.8	1 GMP + 1 dATP = 1 dADP + 1 GDP	0	0	0	0	0	0	0	0	0	0	0	0	0	0	0	0	0	0	0	0	0	0	0
rxn05612_c0	melibiose transport in via symport c0	(1) cpd00067[e0] + (1) cpd03198[e0] <-> (1) cpd00067[c0] + (1) cpd03198[c0]	(CAETHG_RS00660)	CAETHG_RS00660		Melibiose utilisation	1	-1000	1000		1 H+ + 1 Melibiose = 1 H+ + 1 Melibiose	0	0	0	0	0	0	0	0	0	0	0	0	0	0	0	0	0	0	0	0	0	0	0
rxn00799_c0	(S)-Malate hydro-lyase c0	(1) cpd00130[c0] <-> (1) cpd00001[c0] + (1) cpd00106[c0]	((CAETHG_RS09220) or (CAETHG_RS09215))	CAETHG_RS09215 CAETHG_RS09220		Citric Acid Cycle	1	-1000	1000	4.2.1.2	1 L-Malate = 1 H2O + 1 Fumarate	-0.0145692	-0.0147513	-0.0146056	-0.0144599	-0.0297939	-0.0305588	-0.0313966	-0.029284	-0.00812231	-0.00819516	-0.00801304	-0.00804946	-0.0144963	-0.015589	-0.0154433	-0.0152976	-0.0142049	-0.0156619	-0.0149334	-0.0295026	-0.0280456	-0.0316879	-0.0305952
rxn00313_c0	meso-2,6-Diaminoheptanedioate carboxy-lyase c0	(1) cpd00067[c0] + (1) cpd00516[c0] -> (1) cpd00011[c0] + (1) cpd00039[c0]	(CAETHG_RS08180)	CAETHG_RS08180		Lysine biosynthesis	0	0	1000	4.1.1.20	1 H+ + 1 meso-2,6-Diaminopimelate = 1 CO2 + 1 L-Lysine	0.0132759	0.0134419	0.0133091	0.0131764	0.0271493	0.0278463	0.0286096	0.0266846	0.00740133	0.00746771	0.00730176	0.00733495	0.0132096	0.0142052	0.0140725	0.0139397	0.012944	0.0142716	0.0136078	0.0268838	0.0255562	0.0288752	0.0278795
rxn09197_c0	Phosphatidylserine decarboxylase (n-C12:0) c0	(2) cpd00067[c0] + (1) cpd15552[c0] <-> (1) cpd15528[c0] + (1) cpd00011[c0]	(CAETHG_RS10720)	CAETHG_RS10720		Glycerolipid and Glycerophospholipid Metabolism in Bacteria|Bacterial cyanide production and tolerance mechanisms	1	-1000	1000	4.1.1.65	2.0 H+ + 1 phosphatidylserine didodecanoyl = 1 phosphatidylethanolamine didodecanoyl + 1 CO2	0	0	0	0	0	0	0	0	0	0	0	0	0	0	0	0	0	0	0	0	0	0	0
rxn02791_c0	(5-Glutamyl)-peptide:amino-acid 5-glutamyltransferase c0	(1) cpd01651[c0] + (1) cpd00023[c0] <-> (1) cpd00001[c0] + (1) cpd03407[c0]	(CAETHG_RS19790)	CAETHG_RS19790		utilisation of glutathione as a sulphur source|Glutathione: Biosynthesis and gamma-glutamyl cycle|Glutathione: gamma-glutamyl cycle|Poly-gamma-glutamate biosynthesis	1	-1000	1000	2.3.2.2	1 L-3-Cyanoalanine + 1 L-Glutamate = 1 H2O + 1 gamma-Glutamyl-beta-cyanoalanine	0	0	0	0	0	0	0	0	0	0	0	0	0	0	0	0	0	0	0	0	0	0	0
rxn01972_c0	N6-Acetyl-LL-2,6-diaminoheptanedioate amidohydrolase c0	(1) cpd00001[c0] + (1) cpd02685[c0] <-> (1) cpd00504[c0] + (1) cpd00029[c0]	((CAETHG_RS18870) or (CAETHG_RS13365))	CAETHG_RS13365 CAETHG_RS18870		Lysine biosynthesis	1	-1000	1000	3.5.1.47	1 H2O + 1 N-acetyl-LL-2,6-diaminopimelate = 1 LL-2,6-Diaminopimelate + 1 Acetate	0.0177434	0.0179652	0.0177877	0.0176103	0.0362852	0.0372168	0.038237	0.0356642	0.00989194	0.00998066	0.00975886	0.00980322	0.0176547	0.0189854	0.018808	0.0186306	0.0172998	0.0190741	0.018187	0.0359304	0.034156	0.0385919	0.0372611
rxn11268_c0	phosphate ABC transporter permease protein c0	(1) cpd00067[e0] + (1) cpd00012[e0] <- (1) cpd00067[c0] + (1) cpd00012[c0]	(CAETHG_RS16340)	CAETHG_RS16340		Phosphate metabolism	0	0	1000		1 H+ + 1 PPi = 1 H+ + 1 PPi	0	0	0	0	0	0	0	0	0	0	0	0	0	0	0	0	0	0	0	0	0	0	0
rxn05344_c0	Tetradecanoyl-[acyl-carrier protein]:malonyl-[acyl-carrier-protein] c0	(1) cpd00067[c0] + (1) cpd11492[c0] + (1) cpd11466[c0] -> (1) cpd11493[c0] + (1) cpd11485[c0] + (1) cpd00011[c0]	((CAETHG_RS10005) and (CAETHG_RS09985))	CAETHG_RS09985 CAETHG_RS10005		Fatty Acid Biosynthesis FASII	0	0	1000	2.3.1.41,2.3.1.85,2.3.1.86,2.3.1.179,2.3.1.180	1 H+ + 1 Malonyl-acyl-carrierprotein- + 1 Myristoyl-ACP = 1 ACP + 1 3-oxohexadecanoyl-acp + 1 CO2	0	0	0	0	0	0	0	0	0	0	0	0	0	0	0	0	0	0	0	0	0	0	0
rxn00676_c0	Propanoyl-CoA:acetyl-CoA C-acyltransferase c0	(1) cpd00086[c0] + (1) cpd00022[c0] <-> (1) cpd02124[c0] + (1) cpd00010[c0]	(CAETHG_RS02035)	CAETHG_RS02035		Isobutyryl-CoA to Propionyl-CoA Module|Isoleucine degradation|Branched chain amino acid degradation regulons	1	-1000	1000	2.3.1.16	1 Propionyl-CoA + 1 Acetyl-CoA = 1 2-Methylacetoacetyl-CoA + 1 CoA	0	0	0	0	0	0	0	0	0	0	0	0	0	0	0	0	0	0	0	0	0	0	0
rxn01281_c0	(R)-Glycerate:NADP+ oxidoreductase c0	(1) cpd00006[c0] + (1) cpd00223[c0] <-> (1) cpd00843[c0] + (1) cpd00067[c0] + (1) cpd00005[c0]	(CAETHG_RS10710)	CAETHG_RS10710		NADP Metabolism	1	-1000	0	1.1.1.60	1 NADP + 1 Glycerate = 1 Tartronate semialdehyde + 1 H+ + 1 NADPH	0	0	0	0	0	0	0	0	0	0	0	0	0	0	0	0	0	0	0	0	0	0	0
rxn10339_c0	isotetradecanoyl-cardiolipin synthase c0	(2) cpd15724[c0] <-> (1) cpd15796[c0] + (1) cpd00100[c0]	((CAETHG_RS14670) or (CAETHG_RS04280))	CAETHG_RS04280 CAETHG_RS14670		Glycerolipid and Glycerophospholipid Metabolism in Bacteria	1	-1000	1000		2.0 Diisotetradecanoylphosphatidylglycerol = 1 Isotetradecanoylcardiolipin (B. subtilis) + 1 Glycerol	0	0	0	0	0	0	0	0	0	0	0	0	0	0	0	0	0	0	0	0	0	0	0
rxn10226_c0	isoheptadecanoyl-CDPdiacylglycerol-serine O-phosphatidyltransferase c0	(1) cpd15683[c0] + (1) cpd00054[c0] -> (1) cpd00067[c0] + (1) cpd15689[c0] + (1) cpd00046[c0]	(CAETHG_RS11850)	CAETHG_RS11850		Glycerolipid and Glycerophospholipid Metabolism in Bacteria	0	0	1000	2.7.8.8	1 CDP-1,2-diisoheptadecanoylglycerol + 1 L-Serine = 1 H+ + 1 Diisoheptadecanoylphosphatidylserine + 1 CMP	0	0	0	0	0	0	0	0	0	0	0	0	0	0	0	0	0	0	0	0	0	0	0
rxn10237_c0	isohexadecanoyl-phosphatidylserine decarboxylase c0	(2) cpd00067[c0] + (1) cpd15694[c0] <-> (1) cpd15700[c0] + (1) cpd00011[c0]	(CAETHG_RS10720)	CAETHG_RS10720		Glycerolipid and Glycerophospholipid Metabolism in Bacteria|Bacterial cyanide production and tolerance mechanisms	1	-1000	1000	4.1.1.65	2.0 H+ + 1 Diisohexadecanoylphosphatidylserine = 1 Diisohexadecanoylphosphatidylethanolamine + 1 CO2	0	0	0	0	0	0	0	0	0	0	0	0	0	0	0	0	0	0	0	0	0	0	0
rxn05248_c0	FACOAL150(anteiso) c0	(1) cpd00067[c0] + (1) cpd00002[c0] + (1) cpd11438[c0] + (1) cpd00010[c0] -> (1) cpd00018[c0] + (1) cpd11439[c0] + (1) cpd00012[c0]	(CAETHG_RS08635)	CAETHG_RS08635		Fatty acid degradation regulons|Unsaturated Fatty Acid Metabolism|Carbonate Biomineralization|n-Phenylalkanoic acid degradation|Biotin biosynthesis	0	0	1000	6.2.1.3	1 H+ + 1 ATP + 1 fa4 + 1 CoA = 1 AMP + 1 fa4coa + 1 PPi	0	0	0	0	0	0	0	0	0	0	0	0	0	0	0	0	0	0	0	0	0	0	0
rxn10223_c0	isopentadecanoyl-phosphatidate cytidylyltransferase c0	(1) cpd15680[c0] + (1) cpd00052[c0] <-> (1) cpd00012[c0] + (1) cpd15686[c0]	(CAETHG_RS16645)	CAETHG_RS16645		Glycerolipid and Glycerophospholipid Metabolism in Bacteria	1	-1000	1000	2.7.7.41	1 1,2-diisopentadecanoyl-sn-glycerol 3-phosphate + 1 CTP = 1 PPi + 1 CDP-1,2-diisopentadecanoylglycerol	0	0	0	0	0	0	0	0	0	0	0	0	0	0	0	0	0	0	0	0	0	0	0
rxn10210_c0	isohexadecanoyl-glycerol-3-phosphate O-acyltransferase c0	(1) cpd00080[c0] + (1) cpd11441[c0] -> (1) cpd15676[c0] + (1) cpd00010[c0]	(() and (CAETHG_RS16510))	CAETHG_RS16510		Glycerolipid and Glycerophospholipid Metabolism in Bacteria	0	0	1000	2.3.1.15	1 Glycerol-3-phosphate + 1 fa6coa = 1 1-isohexadecanoyl-sn-glycerol 3-phosphate + 1 CoA	0	0	0	0	0	0	0	0	0	0	0	0	0	0	0	0	0	0	0	0	0	0	0
rxn02503_c0	ATP:2-amino-4-hydroxy-6-hydroxymethyl-7,8-dihydropteridine c0	(1) cpd00954[c0] + (1) cpd00002[c0] <-> (1) cpd00018[c0] + (1) cpd02920[c0]	(CAETHG_RS13415)	CAETHG_RS13415		Folate Biosynthesis|Folate Biosynthesis (Phoenix Copy)|YgfZ|Methanopterin biosynthesis2|Pterin metabolism 3	0	0	1000	2.7.6.3	1 6-hydroxymethyl dihydropterin + 1 ATP = 1 AMP + 1 2-Amino-4-hydroxy-6-hydroxymethyl-7-8-dihydropteridinediphosphate	0	0	0	0	0	0	0	0	0	0	0	0	0	0	0	0	0	0	0	0	0	0	0
rxn05349_c0	acetyl-CoA:[acyl-carrier-protein] S-acetyltransferase c0	(1) cpd11493[c0] + (1) cpd00022[c0] <-> (1) cpd00010[c0] + (1) cpd11494[c0]	((CAETHG_RS10005) and (CAETHG_RS09985))	CAETHG_RS09985 CAETHG_RS10005		Fatty Acid Biosynthesis FASII	1	-1000	1000	2.3.1.179,2.3.1.180,2.3.1.38,2.3.1.41,2.3.1.85,2.3.1.86	1 ACP + 1 Acetyl-CoA = 1 CoA + 1 Acetyl-ACP	0.00849376	0.00859993	0.00851499	0.00843006	0.0173697	0.0178157	0.0183041	0.0170725	0.00473527	0.00477774	0.00467157	0.0046928	0.00845129	0.00908832	0.00900339	0.00891845	0.00828142	0.00913079	0.0087061	0.0171999	0.0163505	0.0184739	0.0178369
rxn10275_c0	anteisoheptadecanoyl-UDP-glucosyltransferase (diglucosyl) c0	(1) cpd15741[c0] + (1) cpd00026[c0] <-> (1) cpd00014[c0] + (1) cpd15732[c0]	(CAETHG_RS11420)	CAETHG_RS11420		Teichoic and lipoteichoic acids biosynthesis	1	-1000	1000		1 Monoglucosyl-1,2 dianteisoheptadecanoylglycerol + 1 UDP-glucose = 1 UDP + 1 Diglucosyl-1,2 dianteisoheptadecanoylglycerol	0	0	0	0	0	0	0	0	0	0	0	0	0	0	0	0	0	0	0	0	0	0	0
rxn08655_c0	Glycolate oxidase c0	(1) cpd15560[c0] + (1) cpd00139[c0] <-> (1) cpd15561[c0] + (1) cpd00040[c0]	(() and ((CAETHG_RS01815) or (CAETHG_RS13190) or (CAETHG_RS01160) or (CAETHG_RS00560) or (CAETHG_RS17055)) and ())	CAETHG_RS00560 CAETHG_RS01160 CAETHG_RS01815 CAETHG_RS13190 CAETHG_RS17055		Photorespiration (oxidative C2 cycle)|Glycolate, glyoxylate interconversions	1	-1000	1000		1 Ubiquinone-8 + 1 Glycolate = 1 Ubiquinol-8 + 1 Glyoxalate	0	0	0	0	0	0	0	0	0	0	0	0	0	0	0	0	0	0	0	0	0	-3.2849e-33	0
rxn01989_c0	D-Glucarate hydro-lyase c0	(1) cpd00609[c0] -> (1) cpd00001[c0] + (1) cpd00515[c0]	(CAETHG_RS03865)	CAETHG_RS03865		D-galactarate, D-glucarate and D-glycerate catabolism	0	0	1000	4.2.1.40	1 D-Glucarate = 1 H2O + 1 5-Dehydro-4-deoxy-D-glucarate	0	0	0	0	0	0	0	0	0	0	0	0	0	0	0	0	0	0	0	0	0	0	0
rxn04794_c0	Acetyl-CoA:formate C-acetyltransferase c0	(1) cpd00010[c0] + (1) cpd00094[c0] <-> (1) cpd00086[c0] + (1) cpd00047[c0]	((CAETHG_RS16075) or (CAETHG_RS03170) or (CAETHG_RS08860))	CAETHG_RS03170 CAETHG_RS08860 CAETHG_RS16075		Threonine degradation	1	-1000	1000	2.3.1.-	1 CoA + 1 2-Oxobutyrate = 1 Propionyl-CoA + 1 Formate	0	0	0	0	0	0	0	0	0	0	0	0	0	0	0	0	0	0	0	0	0	0	0
rxn10307_c0	palmitoyl-lipoteichoic acid synthesis (n-24), linked, N-acetylglucosamine substituted c0	(1) cpd15746[c0] + (24) cpd00037[c0] <-> (24) cpd00014[c0] + (1) cpd15764[c0]	(CAETHG_RS11510)	CAETHG_RS11510		Teichoic and lipoteichoic acids biosynthesis|Methicillin resistance in Staphylococci|Teichuronic acid biosynthesis	1	-1000	1000	2.7.8.-	1 Palmitoyllipoteichoic acid (n-24), linked, unsubstituted + 24.0 UDP-N-acetylglucosamine = 24.0 UDP + 1 Palmitoyllipoteichoic acid (n-24), linked, N-acetyl-D-glucosamine	0	0	0	0	0	0	0	0	0	0	0	0	0	0	0	0	0	0	0	0	0	0	0
rxn01334_c0	Sedoheptulose 1,7-bisphosphate D-glyceraldehyde-3-phosphate-lyase c0	(1) cpd00349[c0] <-> (1) cpd00236[c0] + (1) cpd00095[c0]	((CAETHG_RS11740) or (CAETHG_RS10700))	CAETHG_RS10700 CAETHG_RS11740		Hexitol degradation|Calvin-Benson cycle|Formaldehyde assimilation: Ribulose monophosphate pathway|Glycolysis and Gluconeogenesis	1	-1000	1000	4.1.2.13	1 Sedoheptulose 1,7-bisphosphate = 1 D-Erythrose4-phosphate + 1 Glycerone-phosphate	0	0	0	0	0	0	0	0	0	0	0	0	0	0	0	0	0	0	0	0	0	0	0
rxn01028_c0	5,6-Dihydrothymine:NADP+ oxidoreductase c0	(1) cpd00673[c0] + (1) cpd00006[c0] <-> (1) cpd00151[c0] + (1) cpd00067[c0] + (1) cpd00005[c0]	(CAETHG_RS07185)	CAETHG_RS07185		Pyrimidine utilisation	1	-1000	1000	1.3.1.2	1 Dihydrothymine + 1 NADP = 1 Thymine + 1 H+ + 1 NADPH	0	0	0	0	0	0	0	0	0	0	0	0	0	0	0	0	0	0	0	0	0	0	0
rxn08087_c0	1-hexadec-7-enoyl-sn-glycerol 3-phosphate O-acyltransferase (n-C16:1) c0	(1) cpd15239[c0] + (1) cpd15326[c0] -> (1) cpd11493[c0] + (1) cpd15525[c0]	((CAETHG_RS13530) or (CAETHG_RS08580))	CAETHG_RS08580 CAETHG_RS13530		Phosphate metabolism|Glycerolipid and Glycerophospholipid Metabolism in Bacteria	0	0	1000	2.3.1.51	1 Hexadecenoyl-ACP + 1 1-hexadec-9-enoyl-sn-glycerol 3-phosphate = 1 ACP + 1 1,2-dihexadec-9-enoyl-sn-glycerol 3-phosphate	0	0	0	0	0	0	0	0	0	0	0	0	0	0	0	0	0	0	0	0	0	0	0
rxn03188_c0	3-Ureidoisobutyrate amidohydrolase c0	(2) cpd00067[c0] + (1) cpd00001[c0] + (1) cpd03034[c0] -> (1) cpd03063[c0] + (1) cpd00013[c0] + (1) cpd00011[c0]	(CAETHG_RS07205)	CAETHG_RS07205		Hydantoin metabolism|Pyrimidine utilisation|L-2-amino-thiazoline-4-carboxylic acid-Lcysteine conversion	0	0	1000	3.5.1.6	2.0 H+ + 1 H2O + 1 3-Ureidoisobutyrate = 1 3-Aminoisobutanoate + 1 NH3 + 1 CO2	0	0	0	0	0	0	0	0	0	0	0	0	0	0	0	0	0	0	0	0	0	0	0
rxn05200_c0	Thymidine ion-coupled transport c0	(1) cpd00067[e0] + (1) cpd00184[e0] <-> (1) cpd00067[c0] + (1) cpd00184[c0]	(CAETHG_RS19245)	CAETHG_RS19245		Deoxyribose and Deoxynucleoside Catabolism	1	-1000	1000		1 H+ + 1 Thymidine = 1 H+ + 1 Thymidine	0	0	0	0	0	0	0	0	0	0	0	0	0	0	0	0	0	0	0	0	0	0	0
rxn00770_c0	ATP:D-ribose-5-phosphate pyrophosphotransferase c0	(1) cpd00002[c0] + (1) cpd00101[c0] <-> (1) cpd00018[c0] + (1) cpd00103[c0]	(CAETHG_RS09805)	CAETHG_RS09805		Pentose Phosphate Pathway	0	0	1000	2.7.6.1	1 ATP + 1 ribose-5-phosphate = 1 AMP + 1 PRPP	0.0237437	0.0240405	0.0238031	0.0235657	0.048556	0.0498025	0.0511678	0.0477249	0.0132371	0.0133559	0.0130591	0.0131184	0.023625	0.0254058	0.0251684	0.0249309	0.0231501	0.0255245	0.0243373	0.0480811	0.0457067	0.0516426	0.0498619
rxn00192_c0	Acetyl-CoA:L-glutamate N-acetyltransferase c0	(1) cpd00023[c0] + (1) cpd00022[c0] -> (1) cpd00067[c0] + (1) cpd00477[c0] + (1) cpd00010[c0]	(CAETHG_RS01140)	CAETHG_RS01140		Arginine biosynthesis	0	0	1000	2.3.1.1	1 L-Glutamate + 1 Acetyl-CoA = 1 H+ + 1 N-Acetyl-L-glutamate + 1 CoA	0	0	0	0	0	0	0	0	0	0	0	0	0	0	0	0	0	0	0	0	0	0	0
rxn05938_c0	rxn05938 c0	(1) cpd11621[c0] + (1) cpd00020[c0] + (1) cpd00010[c0] <-> (1) cpd00067[c0] + (1) cpd00011[c0] + (1) cpd11620[c0] + (1) cpd00022[c0]	((CAETHG_RS04430) or (CAETHG_RS14890))	CAETHG_RS04430 CAETHG_RS14890		Pyruvate Metabolism	1	-1000	1000	PFOR	1 Oxidizedferredoxin + 1 Pyruvate + 1 CoA = 1 H+ + 1 CO2 + 1 Reducedferredoxin + 1 Acetyl-CoA	-0.71844	-0.505627	-0.636025	-0.486084	-1.64377	-1.49215	-1.54788	-1.46137	-0.294261	-0.550082	-0.49878	-0.46094	-0.827859	-0.674435	-0.818264	-0.749252	-0.697941	-0.579856	-0.605549	-1.71414	-1.62598	-1.82292	-1.7989
rxn00611_c0	sn-Glycerol-3-phosphate:NAD+ 2-oxidoreductase c0	(1) cpd00080[c0] + (1) cpd00003[c0] <-> (1) cpd00067[c0] + (1) cpd00004[c0] + (1) cpd00095[c0]	(CAETHG_RS16355)	CAETHG_RS16355		Glycerolipid and Glycerophospholipid Metabolism in Bacteria|Glutaredoxins|Glycerol and Glycerol-3-phosphate Uptake and utilisation	1	-1000	1000	1.1.1.8,1.1.1.94,1.1.1.261	1 Glycerol-3-phosphate + 1 NAD = 1 H+ + 1 NADH + 1 Glycerone-phosphate	-0.0327861	-0.033196	-0.0328681	-0.0325402	-0.0670477	-0.0687689	-0.0706541	-0.0659001	-0.0182783	-0.0184422	-0.0180324	-0.0181143	-0.0326222	-0.0350812	-0.0347533	-0.0344255	-0.0319665	-0.0352451	-0.0336058	-0.0663919	-0.0631133	-0.0713099	-0.0688509
rxn00289_c0	(2S,3R)-3-Hydroxybutane-1,2,3-tricarboxylate pyruvate-lyase c0	(1) cpd02799[c0] <-> (1) cpd00036[c0] + (1) cpd00020[c0]	(CAETHG_RS12370)	CAETHG_RS12370		Methylcitrate cycle|Propionate-CoA to Succinate Module	1	-1000	1000	4.1.3.30	1 Methylisocitrate = 1 Succinate + 1 Pyruvate	0	0	0	0	0	0	0	0	0	0	0	0	0	0	0	0	0	0	0	0	0	0	0
rxn05388_c0	5-methyl-hexanoyl-ACP:malonyl-[acyl-carrier-protein] C-acyltransferase (decarboxylating) c0	(1) cpd00067[c0] + (1) cpd11524[c0] + (1) cpd11492[c0] -> (1) cpd11493[c0] + (1) cpd00011[c0] + (1) cpd11525[c0]	((CAETHG_RS10005) and (CAETHG_RS09985))	CAETHG_RS09985 CAETHG_RS10005		Fatty Acid Biosynthesis FASII	0	0	1000	2.3.1.0	1 H+ + 1 5-methyl-hexanoyl-ACP + 1 Malonyl-acyl-carrierprotein- = 1 ACP + 1 CO2 + 1 7-methyl-3-oxo-octanoyl-ACP	0	0	0	0	0	0	0	0	0	0	0	0	0	0	0	0	0	0	0	0	0	0	0
rxn02085_c0	4,5-Dihydro-4-oxo-5-imidazolepropanoate hydro-lyase c0	(1) cpd02311[c0] <-> (1) cpd00001[c0] + (1) cpd00581[c0]	(CAETHG_RS01115)	CAETHG_RS01115		Histidine degradation	1	-1000	1000	4.2.1.49	1 4-Imidazolone-5-propanoate = 1 H2O + 1 Urocanate	0	0	0	0	0	0	0	0	0	0	0	0	0	0	0	0	0	0	0	0	0	0	0
rxn05429_c0	12-methyl-tridecanoyl-ACP:malonyl-[acyl-carrier-protein] C-acyltransferase (decarboxylating) c0	(1) cpd00067[c0] + (1) cpd11565[c0] + (1) cpd11492[c0] -> (1) cpd11493[c0] + (1) cpd00011[c0] + (1) cpd11566[c0]	((CAETHG_RS10005) and (CAETHG_RS09985))	CAETHG_RS09985 CAETHG_RS10005		Fatty Acid Biosynthesis FASII	0	0	1000	2.3.1.0	1 H+ + 1 12-methyl-tridecanoyl-ACP + 1 Malonyl-acyl-carrierprotein- = 1 ACP + 1 CO2 + 1 14-methyl-3-oxo-pentadecanoyl-ACP	0	0	0	0	0	0	0	0	0	0	0	0	0	0	0	0	0	0	0	0	0	0	0
rxn01739_c0	ATP:shikimate 3-phosphotransferase c0	(1) cpd00002[c0] + (1) cpd00383[c0] <-> (1) cpd02030[c0] + (1) cpd00008[c0]	(CAETHG_RS04315)	CAETHG_RS04315		Chorismate synthesis	1	-1000	1000	2.7.1.71	1 ATP + 1 Shikimate = 1 3-phosphoshikimate + 1 ADP	0.00559273	0.00566264	0.00560671	0.00555078	0.0114371	0.0117307	0.0120523	0.0112414	0.00311795	0.00314591	0.003076	0.00308998	0.00556476	0.00598422	0.00592829	0.00587236	0.00545291	0.00601218	0.00573255	0.0113253	0.010766	0.0121642	0.0117447
rxn00543_c0	Ethanol:NAD+ oxidoreductase c0	(1) cpd00067[c0] + (1) cpd00004[c0] + (1) cpd00071[c0] <-> (1) cpd00363[c0] + (1) cpd00003[c0]	(CAETHG_RS02630)	CAETHG_RS05150 CAETHG_RS07215 CAETHG_RS12040 CAETHG_RS17700 CAETHG_RS18395 CAETHG_RS18400		Ethanol Fermentation Pathway	1	-1000	1000	1.1.1.1,1.1.1.71	1 H+ + 1 NADH + 1 Acetaldehyde = 1 Ethanol + 1 NAD	4.244	3.835	4.051	3.936	7.361	6.994	7.092	6.927	1.965	1.48	1.507	2.095	3.467	3.308	3.592	4.21	4.47	4.03	4.17	8.5	9.04	9.77	7.92
rxn00347_c0	L-Aspartate ammonia-lyase c0	(1) cpd00041[c0] -> (1) cpd00013[c0] + (1) cpd00106[c0]	((CAETHG_RS10085) or (CAETHG_RS12205))	CAETHG_RS10085 CAETHG_RS12205		Aspartate degradation	0	0	1000	4.3.1.1	1 L-Aspartate = 1 NH3 + 1 Fumarate	0	0	0	0	0	0	0	0	0	0	0	0	0	0	0	0	0	0	0	0	0	0	0
rxn10052_c0	adenylate kinase (Inorganic triphosphate) c0	(1) cpd00067[c0] + (1) cpd00018[c0] + (1) cpd00421[c0] <-> (1) cpd00012[c0] + (1) cpd00008[c0]	(CAETHG_RS09335)	CAETHG_RS09335		Purine conversions	1	-1000	1000	2.7.4.3	1 H+ + 1 AMP + 1 Triphosphate = 1 PPi + 1 ADP	0	3.71079e-31	0	0	0	0	0	0	-1.24192e-31	0	0	0	0	0	0	0	0	0	0	0	3.71079e-31	0	0
rxn05206_c0	Potassium uptake c0	(1) cpd00205[e0] <-> (1) cpd00205[c0]	(CAETHG_RS10300)	CAETHG_RS10300		Potassium homeostasis	1	-1000	1000	1.A.1	1 K+ = 1 K+	0.00764676	0.00774234	0.00766588	0.00758941	0.0156376	0.0160391	0.0164788	0.01537	0.00426307	0.0043013	0.00420572	0.00422483	0.00760853	0.00818203	0.00810557	0.0080291	0.00745559	0.00822027	0.00783793	0.0154847	0.01472	0.0166317	0.0160582
rxn05552_c0	ethanesulfonate transport via ABC system c0	(1) cpd00002[c0] + (1) cpd00001[c0] + (1) cpd11579[e0] -> (1) cpd00067[c0] + (1) cpd00009[c0] + (1) cpd00008[c0] + (1) cpd11579[c0]	(() and ((CAETHG_RS03470) or (CAETHG_RS19320)) and ((CAETHG_RS03465) or (CAETHG_RS19325)))	CAETHG_RS03465 CAETHG_RS03470 CAETHG_RS19320 CAETHG_RS19325		Alkanesulfonate assimilation|Alkanesulfonates utilisation	0	0	1000		1 ATP + 1 H2O + 1 ethanesulfonate = 1 H+ + 1 Phosphate + 1 ADP + 1 ethanesulfonate	0	0	0	0	0	0	0	0	0	0	0	0	0	0	0	0	0	0	0	0	0	0	0
rxn05235_c0	Ribonucleotide reductase: CTP c0	(1) cpd11421[c0] + (1) cpd00052[c0] -> (1) cpd11420[c0] + (1) cpd00001[c0] + (1) cpd00356[c0]	(CAETHG_RS11260)	CAETHG_RS11260		Ribonucleotide reduction	0	0	1000	1.17.4.2	1 trdrd + 1 CTP = 1 trdox + 1 H2O + 1 dCTP	0.00055952	0.000566514	0.000560919	0.000555324	0.00114422	0.00117359	0.00120577	0.00112464	0.000311932	0.00031473	0.000307736	0.000309135	0.000556722	0.000598686	0.000593091	0.000587496	0.000545532	0.000601484	0.000573508	0.00113303	0.00107708	0.00121696	0.00117499
rxn01521_c0	5'-nucleotidase (dUMP) c0	(1) cpd00001[c0] + (1) cpd00299[c0] <-> (1) cpd00412[c0] + (1) cpd00067[c0] + (1) cpd00009[c0]	(CAETHG_RS06610)	CAETHG_RS06610		Folate Biosynthesis|Folate Biosynthesis (Phoenix Copy)	0	0	1000	3.1.3.5,3.1.3.5)	1 H2O + 1 dUMP = 1 Deoxyuridine + 1 H+ + 1 Phosphate	1.386e-06	1.40332e-06	1.38947e-06	1.37561e-06	2.83437e-06	2.90713e-06	2.98683e-06	2.78586e-06	7.72695e-07	7.79625e-07	7.623e-07	7.65765e-07	1.37907e-06	1.48302e-06	1.46916e-06	1.4553e-06	1.35135e-06	1.48995e-06	1.42065e-06	2.80665e-06	2.66805e-06	3.01455e-06	2.9106e-06
rxn00097_c0	ATP:AMP phosphotransferase c0	(1) cpd00018[c0] + (1) cpd00002[c0] <-> (2) cpd00008[c0]	(CAETHG_RS09335)	CAETHG_RS09335		Purine conversions	1	-1000	1000	2.7.4.3	1 AMP + 1 ATP = 2.0 ADP	0.17074	0.0426464	0.0422252	0.041804	0.0861351	0.0883464	0.0907683	0.0846609	0.0951877	0.0236924	0.0231659	0.0232712	0.0419093	0.0450682	0.0446471	0.0442259	0.166472	0.0452788	0.0431729	0.0852927	0.0810807	0.37136	0.0884517
rxn06591_c0	L-glutamate-semialdehyde: NADP+ c0	(1) cpd00067[c0] + (1) cpd12227[c0] + (1) cpd00005[c0] <-> (1) cpd00006[c0] + (1) cpd11912[c0] + (1) cpd02345[c0]	(CAETHG_RS12405)	CAETHG_RS12405		Experimental tye|Heme and Siroheme Biosynthesis	1	-1000	1000	1.2.1.70	1 H+ + 1 L-Glutamyl-tRNA-Glu + 1 NADPH = 1 NADP + 1 tRNA-Glu + 1 L-Glutamate1-semialdehyde	0	0	0	0	0	0	0	0	0	0	0	0	0	0	0	0	0	0	0	0	0	0	0
rxn00126_c0	ATP:L-methione S-adenosyltransferase c0	(1) cpd00060[c0] + (1) cpd00002[c0] + (1) cpd00001[c0] -> (1) cpd00009[c0] + (1) cpd00017[c0] + (1) cpd00012[c0]	(CAETHG_RS11625)	CAETHG_RS11625		Methionine Biosynthesis	0	0	1000	2.5.1.6	1 L-Methionine + 1 ATP + 1 H2O = 1 Phosphate + 1 S-Adenosyl-L-methionine + 1 PPi	0.00383621	0.00388416	0.0038458	0.00380744	0.00784505	0.00804645	0.00826703	0.00771078	0.00213869	0.00215787	0.00210992	0.00211951	0.00381703	0.00410474	0.00406638	0.00402802	0.0037403	0.00412392	0.00393211	0.00776832	0.0073847	0.00834376	0.00805604
rxn00414_c0	Carbon-dioxide:L-glutamine amido-ligase (ADP-forming, c0	(2) cpd00002[c0] + (1) cpd00001[c0] + (1) cpd00053[c0] + (1) cpd00242[c0] <-> (1) cpd00067[c0] + (1) cpd00009[c0] + (1) cpd00146[c0] + (1) cpd00023[c0] + (2) cpd00008[c0]	((CAETHG_RS02805) and ((CAETHG_RS02800) or (CAETHG_RS12355)))	CAETHG_RS02800 CAETHG_RS02805 CAETHG_RS12355		Arginine biosynthesis	0	0	1000	6.3.5.5	2.0 ATP + 1 H2O + 1 L-Glutamine + 1 H2CO3 = 1 H+ + 1 Phosphate + 1 Carbamoylphosphate + 1 L-Glutamate + 2.0 ADP	0.0114363	0.0115792	0.0114649	0.0113505	0.0233872	0.0239876	0.0246452	0.0229869	0.00637572	0.00643291	0.00628995	0.00631854	0.0113791	0.0122368	0.0121225	0.0120081	0.0111504	0.012294	0.0117222	0.0231585	0.0220148	0.0248739	0.0240162
rxn05547_c0	Dipeptide transport via ABC system (gly-gln) c0	(1) cpd00002[c0] + (1) cpd00001[c0] + (1) cpd11580[e0] -> (1) cpd00067[c0] + (1) cpd00009[c0] + (1) cpd00008[c0] + (1) cpd11580[c0]	(CAETHG_RS07520)	CAETHG_RS07520		ABC transporter dipeptide (TC 3.A.1.5.2)	0	0	1000		1 ATP + 1 H2O + 1 Gly-Gln = 1 H+ + 1 Phosphate + 1 ADP + 1 Gly-Gln	0	0	0	0	0	0	0	0	0	0	0	0	0	0	0	0	0	0	0	0	0	0	0
rxn06937_c0	L-Glutamate:tRNA(Glu) ligase (AMP-forming) c0	(1) cpd00067[c0] + (1) cpd00002[c0] + (1) cpd11912[c0] + (1) cpd00023[c0] -> (1) cpd00018[c0] + (1) cpd12227[c0] + (1) cpd00012[c0]	(CAETHG_RS16810)	CAETHG_RS16810		Glu-tRNA(Gln) transamidation|tRNA aminoacylation|Heme and Siroheme Biosynthesis	0	0	1000	6.1.1.17,6.1.1.24	1 H+ + 1 ATP + 1 tRNA-Glu + 1 L-Glutamate = 1 AMP + 1 L-Glutamyl-tRNA-Glu + 1 PPi	0	0	0	0	0	0	0	0	0	0	0	0	0	0	0	0	0	0	0	0	0	0	0
rxn00980_c0	2-Phosphoglycolate phosphohydrolase c0	(1) cpd00001[c0] + (1) cpd00727[c0] -> (1) cpd00067[c0] + (1) cpd00009[c0] + (1) cpd00139[c0]	(CAETHG_RS12275)	CAETHG_RS12275		Photorespiration (oxidative C2 cycle)|2-phosphoglycolate salvage|Glycolate, glyoxylate interconversions	0	0	1000	3.1.3.18	1 H2O + 1 2-Phosphoglycolate = 1 H+ + 1 Phosphate + 1 Glycolate	0	0	0	0	0	0	0	0	0	0	0	0	0	0	0	0	0	0	0	0	0	0	0
rxn05244_c0	Branched chain amino acid:H+ symporter (Isoleucine) c0	(1) cpd00067[e0] + (1) cpd00322[e0] <-> (1) cpd00067[c0] + (1) cpd00322[c0]	(CAETHG_RS19045)	CAETHG_RS19045		Transport Reactions	1	-1000	1000	proton	1 H+ + 1 L-Isoleucine = 1 H+ + 1 L-Isoleucine	0	0	0	0	0	0	0	0	0	0	0	0	0	0	0	0	0	0	0	0	0	0	0
rxn10285_c0	isotetradecanoyl-UDP-glucosyltransferase (monoglucosyl) c0	(1) cpd00026[c0] + (1) cpd15703[c0] <-> (1) cpd15742[c0] + (1) cpd00014[c0]	(CAETHG_RS11420)	CAETHG_RS11420		Teichoic and lipoteichoic acids biosynthesis	1	-1000	1000		1 UDP-glucose + 1 1,2-Diisotetradecanoyl-sn-glycerol = 1 Monoglucosyl-1,2 diisotetradecanoylglycerol + 1 UDP	0	0	0	0	0	0	0	0	0	0	0	0	0	0	0	0	0	0	0	0	0	0	0
rxn10312_c0	isotetradecanoyl-lipoteichoic acid synthesis (n-24), linked, N-acetylglucosamine substituted c0	(1) cpd15751[c0] + (24) cpd00037[c0] <-> (24) cpd00014[c0] + (1) cpd15769[c0]	(CAETHG_RS11510)	CAETHG_RS11510		Teichoic and lipoteichoic acids biosynthesis|Methicillin resistance in Staphylococci|Teichuronic acid biosynthesis	1	-1000	1000	2.7.8.-	1 Isotetradecanoyllipoteichoic acid (n-24), linked, unsubstituted + 24.0 UDP-N-acetylglucosamine = 24.0 UDP + 1 Isotetradecanoyllipoteichoic acid (n-24), linked, N-acetyl-D-glucosamine	0	0	0	0	0	0	0	0	0	0	0	0	0	0	0	0	0	0	0	0	0	0	0
rxn00159_c0	(S)-Malate:NADP+ oxidoreductase(oxaloacetate-decarboxylating) c0	(1) cpd00130[c0] + (1) cpd00003[c0] -> (1) cpd00020[c0] + (1) cpd00011[c0] + (1) cpd00004[c0]	((CAETHG_RS02875) or (CAETHG_RS05035))	CAETHG_RS02875 CAETHG_RS05035		Pyruvate Metabolism	0	0	1000	1.1.1.38	1 L-Malate + 1 NAD = 1 Pyruvate + 1 CO2 + 1 NADH	0	0	0	0	0	0	0	0	0	0	0	0	0	0	0	0	0	0	0	0	0	0	0
rxn05546_c0	Dipeptide transport via ABC system (gly-asn) c0	(1) cpd11581[e0] + (1) cpd00002[c0] + (1) cpd00001[c0] -> (1) cpd00067[c0] + (1) cpd11581[c0] + (1) cpd00009[c0] + (1) cpd00008[c0]	(CAETHG_RS07520)	CAETHG_RS07520		ABC transporter dipeptide (TC 3.A.1.5.2)	0	0	1000		1 gly-asn-L + 1 ATP + 1 H2O = 1 H+ + 1 gly-asn-L + 1 Phosphate + 1 ADP	0	0	0	0	0	0	0	0	0	0	0	0	0	0	0	0	0	0	0	0	0	0	0
rxn02508_c0	N-(5-Phospho-beta-D-ribosyl)anthranilate ketol-isomerase c0	(1) cpd02642[c0] <-> (1) cpd00956[c0]	(CAETHG_RS18195)	CAETHG_RS18195		Tryptophan synthesis	1	-1000	1000	5.3.1.24	1 N-5-phosphoribosyl-anthranilate = 1 1-(2-carboxyphenylamino)-1-deoxyribulose 5-phosphate	0.000908848	0.000920209	0.00091112	0.000902032	0.00185859	0.00190631	0.00195857	0.00182678	0.000506683	0.000511227	0.000499866	0.000502139	0.000904304	0.000972467	0.000963379	0.00095429	0.000886127	0.000977012	0.000931569	0.00184042	0.00174953	0.00197674	0.00190858
rxn02190_c0	5,6-Dihydrothymine amidohydrolase c0	(1) cpd00673[c0] + (1) cpd00001[c0] -> (1) cpd00067[c0] + (1) cpd03034[c0]	((CAETHG_RS07195) or (CAETHG_RS02115))	CAETHG_RS02115 CAETHG_RS07195		Hydantoin metabolism|Pyrimidine utilisation	0	0	1000	3.5.2.2	1 Dihydrothymine + 1 H2O = 1 H+ + 1 3-Ureidoisobutyrate	0	0	0	0	0	0	0	0	0	0	0	0	0	0	0	0	0	0	0	0	0	0	0
rxn00127_c0	S-Adenosyl-L-methionine carboxy-lyase c0	(1) cpd00067[c0] + (1) cpd00017[c0] -> (1) cpd00011[c0] + (1) cpd00837[c0]	(CAETHG_RS01030)	CAETHG_RS01030		Polyamine Metabolism	0	0	1000	4.1.1.50	1 H+ + 1 S-Adenosyl-L-methionine = 1 CO2 + 1 S-Adenosylmethioninamine	0	0	0	0	0	0	0	0	0	0	0	0	0	0	0	0	0	0	0	0	0	0	0
rxn00394_c0	L-Arginine amidinohydrolase c0	(1) cpd00001[c0] + (1) cpd00051[c0] -> (1) cpd00073[c0] + (1) cpd00064[c0]	(CAETHG_RS01370)	CAETHG_RS01370		Arginine and Ornithine Degradation	0	0	1000	3.5.3.1	1 H2O + 1 L-Arginine = 1 Urea + 1 Ornithine	0	0	0	0	0	0	0	0	0	0	0	0	0	0	0	0	0	0	0	0	0	0	0
rxn05251_c0	FACOAL170(anteiso) c0	(1) cpd00067[c0] + (1) cpd00002[c0] + (1) cpd11433[c0] + (1) cpd00010[c0] -> (1) cpd11434[c0] + (1) cpd00018[c0] + (1) cpd00012[c0]	(CAETHG_RS08635)	CAETHG_RS08635		Fatty acid degradation regulons|Unsaturated Fatty Acid Metabolism|Carbonate Biomineralization|n-Phenylalkanoic acid degradation|Biotin biosynthesis	0	0	1000	6.2.1.3	1 H+ + 1 ATP + 1 fa12 + 1 CoA = 1 fa12coa + 1 AMP + 1 PPi	0	0	0	0	0	0	0	0	0	0	0	0	0	0	0	0	0	0	0	0	0	0	0
rxn05516_c0	cadmium transport out via ABC system c0	(1) cpd00002[c0] + (1) cpd00001[c0] + (1) cpd01012[c0] -> (1) cpd00067[c0] + (1) cpd00009[c0] + (1) cpd01012[e0] + (1) cpd00008[c0]	((CAETHG_RS04295) or (CAETHG_RS02640))	CAETHG_RS02640 CAETHG_RS04295			0	0	1000		1 ATP + 1 H2O + 1 Cd2+ = 1 H+ + 1 Phosphate + 1 Cd2+ + 1 ADP	0	0	0	0	0	0	0	0	0	0	0	0	0	0	0	0	0	0	0	0	0	0	0
rxn05608_c0	Maltotriose transport via ABC system c0	(1) cpd00002[c0] + (1) cpd00001[c0] + (1) cpd01262[e0] -> (1) cpd00067[c0] + (1) cpd00009[c0] + (1) cpd00008[c0] + (1) cpd01262[c0]	(() and (CAETHG_RS06295) and () and ())	CAETHG_RS06295		Maltose and Maltodextrin utilisation	0	0	1000		1 ATP + 1 H2O + 1 Amylotriose = 1 H+ + 1 Phosphate + 1 ADP + 1 Amylotriose	0	0	0	0	0	0	0	0	0	0	0	0	0	0	0	0	0	0	0	0	0	0	0
rxn02938_c0	1-(5-Phospho-D-ribosyl)-5-amino-4-imidazolecarboxylate carboxy-lyase c0	(1) cpd02893[c0] + (1) cpd00067[c0] <-> (1) cpd00011[c0] + (1) cpd02140[c0]	(CAETHG_RS14490)	CAETHG_RS14490		De Novo Purine Biosynthesis	0	0	1000	4.1.1.21	1 5'-Phosphoribosyl-4-carboxy-5-aminoimidazole + 1 H+ = 1 CO2 + 1 AIR	0	0	0	0	0	0	0	0	0	0	0	0	0	0	0	0	0	0	0	0	0	0	0
rxn05339_c0	(3R)-3-Hydroxybutanoyl-[acyl-carrier protein]:NADP+ oxidoreductase c0	(1) cpd00006[c0] + (1) cpd11478[c0] <-> (1) cpd00067[c0] + (1) cpd11488[c0] + (1) cpd00005[c0]	((CAETHG_RS08435) or (CAETHG_RS00375) or (CAETHG_RS00860) or (CAETHG_RS04365) or (CAETHG_RS06705) or (CAETHG_RS03500) or (CAETHG_RS04680) or (CAETHG_RS09990))	CAETHG_RS00375 CAETHG_RS00860 CAETHG_RS03500 CAETHG_RS04365 CAETHG_RS04680 CAETHG_RS06705 CAETHG_RS08435 CAETHG_RS09990		mycolic acid synthesis|Fatty Acid Biosynthesis FASII	1	-1000	1000		1 NADP + 1 (R)-3-Hydroxybutanoyl-[acyl-carrier protein] = 1 H+ + 1 Acetoacetyl-ACP + 1 NADPH	0	0	0	0	0	0	0	0	0	0	0	0	0	0	0	0	0	0	0	0	0	0	0
rxn05644_c0	D-ribose transport out via ABC system c0	(1) cpd00105[c0] + (1) cpd00002[c0] + (1) cpd00001[c0] -> (1) cpd00067[c0] + (1) cpd00105[e0] + (1) cpd00009[c0] + (1) cpd00008[c0]	((CAETHG_RS10995) and ((CAETHG_RS11000) or (CAETHG_RS08750)) and ((CAETHG_RS11005) or (CAETHG_RS08745)) and ())	CAETHG_RS08745 CAETHG_RS08750 CAETHG_RS10995 CAETHG_RS11000 CAETHG_RS11005		D-ribose utilisation	0	0	1000		1 D-Ribose + 1 ATP + 1 H2O = 1 H+ + 1 D-Ribose + 1 Phosphate + 1 ADP	0	0	0	0	0	0	0	0	0	0	0	0	0	0	0	0	0	0	0	0	0	0	0
rxn00569_c0	ammonium-hydroxide:NAD(P)+ oxidoreductase c0	(3) cpd00006[c0] + (1) cpd00013[c0] + (2) cpd00001[c0] <- (1) cpd00075[c0] + (5) cpd00067[c0] + (3) cpd00005[c0]	(((CAETHG_RS02080) or (CAETHG_RS14770)) or (CAETHG_RS14765))	CAETHG_RS02080 CAETHG_RS14765 CAETHG_RS14770		Nitrate and nitrite ammonification	0	0	1000	1.7.1.4	1 Nitrite + 5.0 H+ + 3.0 NADPH = 3.0 NADP + 1 NH3 + 2.0 H2O	0	0	0	0	0	0	0	0	0	0	0	0	0	0	0	0	0	0	0	0	0	0	0
rxn00139_c0	AMP:pyrophosphate phosphoribosyltransferase c0	(1) cpd00018[c0] + (1) cpd00012[c0] <- (1) cpd00128[c0] + (1) cpd00103[c0]	(CAETHG_RS06100)	CAETHG_RS06100		cAMP signaling in bacteria|Stringent Response, (p)ppGpp metabolism|Purine conversions	0	0	1000	2.4.2.7,2.4.2.8	1 Adenine + 1 PRPP = 1 AMP + 1 PPi	0.0038273	0.00387514	0.00383687	0.00379859	0.00782683	0.00802776	0.00824783	0.00769287	0.00213372	0.00215286	0.00210501	0.00211458	0.00380816	0.00409521	0.00405694	0.00401866	0.00373162	0.00411435	0.00392298	0.00775028	0.00736755	0.00832438	0.00803733
rxn05736_c0	fatty-acid--CoA ligase (tetradecanoate) c0	(1) cpd00067[c0] + (1) cpd00002[c0] + (1) cpd03847[c0] + (1) cpd00010[c0] -> (1) cpd01695[c0] + (1) cpd00018[c0] + (1) cpd00012[c0]	(CAETHG_RS08635)	CAETHG_RS08635		Fatty acid degradation regulons|Unsaturated Fatty Acid Metabolism|Carbonate Biomineralization|n-Phenylalkanoic acid degradation|Biotin biosynthesis	0	0	1000	6.2.1.3	1 H+ + 1 ATP + 1 Myristic acid + 1 CoA = 1 Myristoyl-CoA + 1 AMP + 1 PPi	0	0	0	0	0	0	0	0	0	0	0	0	0	0	0	0	0	0	0	0	0	0	0
rxn05527_c0	cytosine transport in via proton symport c0	(1) cpd00307[e0] + (1) cpd00067[e0] <-> (1) cpd00307[c0] + (1) cpd00067[c0]	((CAETHG_RS19875) or (CAETHG_RS17850))	CAETHG_RS17850 CAETHG_RS19875		Transport Reactions	1	-1000	1000	proton	1 Cytosine + 1 H+ = 1 Cytosine + 1 H+	0	0	0	0	0	0	0	0	0	0	0	0	0	0	0	0	0	0	0	0	0	0	0
rxn10253_c0	isoheptadecanoyl-Diacylglycerol kinase c0	(1) cpd00002[c0] + (1) cpd15701[c0] <-> (1) cpd15677[c0] + (1) cpd00008[c0]	(CAETHG_RS14270)	CAETHG_RS14270		Glycerolipid and Glycerophospholipid Metabolism in Bacteria	1	-1000	1000	2.7.1.107	1 ATP + 1 1,2-Diisoheptadecanoyl-sn-glycerol = 1 1,2-diisoheptadecanoyl-sn-glycerol 3-phosphate + 1 ADP	0	0	0	0	0	0	0	0	0	0	0	0	0	0	0	0	0	0	0	0	0	0	0
rxn00931_c0	L-Proline:NADP+ 5-oxidoreductase c0	(1) cpd00006[c0] + (1) cpd00129[c0] <-> (1) cpd00067[c0] + (1) cpd02431[c0] + (1) cpd00005[c0]	(CAETHG_RS07730)	CAETHG_RS07730		Proline biosynthesis	1	-1000	0	1.5.1.2	1 NADP + 1 L-Proline = 1 H+ + 1 1-Pyrroline-5-carboxylate + 1 NADPH	0	0	0	0	0	0	0	0	0	0	0	0	0	0	0	0	0	0	0	0	0	0	0
rxn03904_c0	UDPMurAc(oyl-L-Ala-D-gamma-Glu-L-Lys-D-Ala-D-Ala):undecaprenyl- c0	(1) cpd02968[c0] + (1) cpd00286[c0] <-> (1) cpd03494[c0] + (1) cpd00091[c0]	(CAETHG_RS15470)	CAETHG_RS15470		Peptidoglycan Biosynthesis|Peptidoglycan Biosynthesis 2	1	-1000	1000	2.7.8.13	1 UDP-N-acetylmuramoyl-L-alanyl-D-glutamyl-6-carboxy-L-lysyl-D-alanyl- D-alanine + 1 Undecaprenylphosphate = 1 Undecaprenyl-diphospho-N-acetylmuramoyl-L-alanyl-D-glutamyl-meso-2-6-diaminopimeloyl-D-alanyl-D-alanine + 1 UMP	0	0	0	0	0	0	0	0	0	0	0	0	0	0	0	0	0	0	0	0	0	0	0
rxn02465_c0	N-Acetyl-L-glutamate-5-semialdehyde:NADP+ 5-oxidoreductase c0	(1) cpd00006[c0] + (1) cpd00918[c0] + (1) cpd00009[c0] <- (1) cpd02552[c0] + (1) cpd00005[c0]	(CAETHG_RS01145)	CAETHG_RS01145		Arginine biosynthesis	0	0	1000	2.7.2.8	1 n-acetylglutamyl-phosphate + 1 NADPH = 1 NADP + 1 2-Acetamido-5-oxopentanoate + 1 Phosphate	0	0	0	0	0	0	0	0	0	0	0	0	0	0	0	0	0	0	0	0	0	0	0
rxn08335_c0	dihydoorotic acid dehydrogenase (quinone8) c0	(1) cpd15560[c0] + (1) cpd00282[c0] -> (1) cpd15561[c0] + (1) cpd00247[c0]	((CAETHG_RS07115) and (CAETHG_RS07110))	CAETHG_RS07110 CAETHG_RS07115		De Novo Pyrimidine Synthesis|YgfZ	0	0	1000	1.3.3.1	1 Ubiquinone-8 + 1 S-Dihydroorotate = 1 Ubiquinol-8 + 1 Orotate	0.00959742	0.00971739	0.00962142	0.00952544	0.0196267	0	0.0206824	0	0.00535056	0.00539855	0	0	0	0	0.0101733	0.0100773	0.00935749	0.0103172	0	0.0194348	0.018475	3.36597e-33	0.0201546
rxn09205_c0	Phosphatidylserine syntase (n-C12:0) c0	(1) cpd15417[c0] + (1) cpd00054[c0] -> (1) cpd00067[c0] + (1) cpd15552[c0] + (1) cpd00046[c0]	(CAETHG_RS11850)	CAETHG_RS11850		Glycerolipid and Glycerophospholipid Metabolism in Bacteria	0	0	1000	2.7.8.8	1 CDP-1,2-didodecanoylglycerol + 1 L-Serine = 1 H+ + 1 phosphatidylserine didodecanoyl + 1 CMP	0	0	0	0	0	0	0	0	0	0	0	0	0	0	0	0	0	0	0	0	0	0	0
rxn05957_c0	O-Succinyl-L-homoserine succinate-lyase (adding cysteine) c0	(1) cpd00239[c0] + (1) cpd00822[c0] -> (1) cpd00067[c0] + (1) cpd00036[c0] + (1) cpd00135[c0]	((CAETHG_RS13550) or (CAETHG_RS19855) or (CAETHG_RS02370))	CAETHG_RS02370 CAETHG_RS13550 CAETHG_RS19855		Methionine_Biosynthesis	0	0	1000	2.5.1.48	1 H2S + 1 O-Succinyl-L-homoserine = 1 H+ + 1 Succinate + 1 Homocysteine	0	0	0	0	0	0	0	0	0	0	0	0	0	0	0	0	0	0	0	0	0	0	0
rxn00549_c0	D-Fructose-1,6-bisphosphate 1-phosphohydrolase c0	(1) cpd00001[c0] + (1) cpd00290[c0] -> (1) cpd00067[c0] + (1) cpd00072[c0] + (1) cpd00009[c0]	(CAETHG_RS04285)	CAETHG_RS04285		Pentose Phosphate Pathway	0	0	1000	3.1.3.11	1 H2O + 1 D-fructose-1,6-bisphosphate = 1 H+ + 1 D-fructose-6-phosphate + 1 Phosphate	0	0	0	0	0	0	0	0	0	0	0	0	0	0	0	0	0	0	0	0	0	0	0
rxn03030_c0	Acetyl-CoA:L-2,3,4,5-tetrahydrodipicolinate N2-acetyltransferase c0	(1) cpd00001[c0] + (1) cpd02465[c0] + (1) cpd00022[c0] <-> (1) cpd03289[c0] + (1) cpd00010[c0]	(CAETHG_RS06545)	CAETHG_RS06545		Lysine biosynthesis	1	-1000	1000	2.3.1.89	1 H2O + 1 tetrahydrodipicolinate + 1 Acetyl-CoA = 1 L-2-Acetamido-6-oxopimelate + 1 CoA	0.0177434	0.0179652	0.0177877	0.0176103	0.0362852	0.0372168	0.038237	0.0356642	0.00989194	0.00998066	0.00975886	0.00980322	0.0176547	0.0189854	0.018808	0.0186306	0.0172998	0.0190741	0.018187	0.0359304	0.034156	0.0385919	0.0372611
rxn01257_c0	chorismate:L-glutamine aminotransferase c0	(1) cpd00053[c0] + (1) cpd00216[c0] <-> (1) cpd08210[c0] + (1) cpd00023[c0]	((CAETHG_RS07250) or (CAETHG_RS07255) or (CAETHG_RS18180))	CAETHG_RS07250 CAETHG_RS07255 CAETHG_RS18180		4-aminobenzoate synthesis	1	-1000	1000	2.6.1.85	1 L-Glutamine + 1 Chorismate = 1 ADC + 1 L-Glutamate	3.564e-05	3.60855e-05	3.57291e-05	3.53727e-05	7.28838e-05	7.47549e-05	7.68042e-05	7.16364e-05	1.98693e-05	2.00475e-05	1.9602e-05	1.96911e-05	3.54618e-05	3.81348e-05	3.77784e-05	3.7422e-05	3.4749e-05	3.8313e-05	3.6531e-05	7.2171e-05	6.8607e-05	7.7517e-05	7.4844e-05
rxn05029_c0	ATP:cobinamide Cobeta-adenosyltransferase c0	(1) cpd00002[c0] + (1) cpd03422[c0] <-> (1) cpd03918[c0] + (1) cpd00421[c0]	(CAETHG_RS05315)	CAETHG_RS05315		Cobalamin synthesis|Coenzyme B12 biosynthesis	1	-1000	1000	2.5.1.17	1 ATP + 1 Cobinamide = 1 Adenosyl cobinamide + 1 Triphosphate	0	0	0	0	0	0	0	0	0	0	0	0	0	0	0	0	0	0	0	0	0	0	0
rxn05401_c0	13-methyl-3-oxo-tetra-decanoyl-ACP:NADP+ oxidoreductase c0	(1) cpd11537[c0] + (1) cpd00067[c0] + (1) cpd00005[c0] <-> (1) cpd00006[c0] + (1) cpd11538[c0]	((CAETHG_RS08435) or (CAETHG_RS00375) or (CAETHG_RS00860) or (CAETHG_RS04365) or (CAETHG_RS06705) or (CAETHG_RS03500) or (CAETHG_RS04680) or (CAETHG_RS09990))	CAETHG_RS00375 CAETHG_RS00860 CAETHG_RS03500 CAETHG_RS04365 CAETHG_RS04680 CAETHG_RS06705 CAETHG_RS08435 CAETHG_RS09990		mycolic acid synthesis|Fatty Acid Biosynthesis FASII	1	-1000	1000	1.1.1.0	1 13-methyl-3-oxo-tetra-decanoyl-ACP + 1 H+ + 1 NADPH = 1 NADP + 1 13-methyl-3-hydroxy-tetra-decanoyl-ACP	0	0	0	0	0	0	0	0	0	0	0	0	0	0	0	0	0	0	0	0	0	0	0
rxn05613_c0	L-methionine S-oxide transport via ABC system c0	(1) cpd00002[c0] + (1) cpd00001[c0] + (1) cpd01914[e0] -> (1) cpd00067[c0] + (1) cpd00009[c0] + (1) cpd01914[c0] + (1) cpd00008[c0]	(((CAETHG_RS13380) or (CAETHG_RS05455)) and ((CAETHG_RS13375) or (CAETHG_RS12470)) and ())	CAETHG_RS05455 CAETHG_RS12470 CAETHG_RS13375 CAETHG_RS13380		Staphylococcal pathogenicity islands SaPI|Methionine Biosynthesis|Methionine Degradation	0	0	1000		1 ATP + 1 H2O + 1 L-Methionine S-oxide = 1 H+ + 1 Phosphate + 1 L-Methionine S-oxide + 1 ADP	0	0	0	0	0	0	0	0	0	0	0	0	0	0	0	0	0	0	0	0	0	0	0
rxn01265_c0	Nicotinate D-ribonucleotide:pyrophosphate phosphoribosyltransferase c0	(1) cpd00873[c0] + (1) cpd00012[c0] <-> (1) cpd00067[c0] + (1) cpd00218[c0] + (1) cpd00103[c0]	(CAETHG_RS16830)	CAETHG_RS16830		Redox-dependent regulation of nucleus processes|NAD and NADP cofactor biosynthesis global|NAD regulation	1	-1000	1000	2.4.2.11	1 Nicotinate ribonucleotide + 1 PPi = 1 H+ + 1 Niacin + 1 PRPP	0	0	0	0	0	0	0	0	0	0	0	0	0	0	0	0	0	0	0	0	0	0	0
rxn03535_c0	ATP:cob(I)yrinic acid-a,c-diamide Cobeta-adenosyltransferase c0	(1) cpd00002[c0] + (1) cpd03915[c0] <-> (1) cpd03916[c0] + (1) cpd00421[c0]	(CAETHG_RS05315)	CAETHG_RS05315		Coenzyme B12 biosynthesis	1	-1000	1000	2.5.1.17	1 ATP + 1 Cob(I)yrinate diamide = 1 Adenosyl cobyrinate diamide + 1 Triphosphate	0	0	0	0	0	0	0	0	0	0	0	0	0	0	0	0	0	0	0	0	0	0	0
rxn01740_c0	Shikimate:NADP+ 5-oxidoreductase c0	(1) cpd00006[c0] + (1) cpd00383[c0] <-> (1) cpd00067[c0] + (1) cpd01716[c0] + (1) cpd00005[c0]	((CAETHG_RS04140) or (CAETHG_RS04320))	CAETHG_RS04140 CAETHG_RS04320		Chorismate synthesis	1	-1000	1000	1.1.1.25	1 NADP + 1 Shikimate = 1 H+ + 1 3-Dehydroshikimate + 1 NADPH	-0.00559273	-0.00566264	-0.00560671	-0.00555078	-0.0114371	-0.0117307	-0.0120523	-0.0112414	-0.00311795	-0.00314591	-0.003076	-0.00308998	-0.00556476	-0.00598422	-0.00592829	-0.00587236	-0.00545291	-0.00601218	-0.00573255	-0.0113253	-0.010766	-0.0121642	-0.0117447
rxn01217_c0	dCMP aminohydrolase c0	(1) cpd00067[c0] + (1) cpd00206[c0] + (1) cpd00001[c0] -> (1) cpd00013[c0] + (1) cpd00299[c0]	(CAETHG_RS11505)	CAETHG_RS11505			0	0	1000	3.5.4.12	1 H+ + 1 dCMP + 1 H2O = 1 NH3 + 1 dUMP	0	0	0	0	0	0	0	0	0	0	0	0	0	0	0	0	0	0	0	0	0	0	0
rxn08548_c0	glycerol-3-phosphate acyltransferase (C14:1) c0	(1) cpd15294[c0] + (1) cpd00080[c0] -> (1) cpd11493[c0] + (1) cpd15330[c0]	(() and (CAETHG_RS16510))	CAETHG_RS16510		Glycerolipid and Glycerophospholipid Metabolism in Bacteria	0	0	1000	2.3.1.15	1 Tetradecenoyl-ACP + 1 Glycerol-3-phosphate = 1 ACP + 1 1-tetradec-7-enoyl-sn-glycerol 3-phosphate	0	0	0	0	0	0	0	0	0	0	0	0	0	0	0	0	0	0	0	0	0	0	0
rxn08546_c0	glycerol-3-phosphate acyltransferase (C12:0) c0	(1) cpd00080[c0] + (1) cpd11468[c0] -> (1) cpd15325[c0] + (1) cpd11493[c0]	(() and (CAETHG_RS16510))	CAETHG_RS16510		Glycerolipid and Glycerophospholipid Metabolism in Bacteria	0	0	1000	2.3.1.15	1 Glycerol-3-phosphate + 1 Dodecanoyl-ACP = 1 1-dodecanoyl-sn-glycerol 3-phosphate + 1 ACP	0	0	0	0	0	0	0	0	0	0	0	0	0	0	0	0	0	0	0	0	0	0	0
rxn12847_c0	Gly-Try aminopeptidase c0	(1) cpd00001[c0] + (1) cpd15606[c0] <-> (1) cpd00069[c0] + (1) cpd00033[c0]	(((CAETHG_RS04585) or (CAETHG_RS15660)) or (CAETHG_RS03545) or (CAETHG_RS07155))	CAETHG_RS03545 CAETHG_RS04585 CAETHG_RS07155 CAETHG_RS15660		Recycling of Peptidoglycan Amino Acids|Protein degradation	1	-1000	1000	3.4.11.2	1 H2O + 1 Gly-Tyr = 1 L-Tyrosine + 1 Glycine	0	0	0	0	0	0	0	0	0	0	0	0	0	0	0	0	0	0	0	0	0	0	0
rxn05371_c0	8-methyl-decanoyl-ACP:malonyl-[acyl-carrier-protein] C-acyltransferase (decarboxylating) c0	(1) cpd11507[c0] + (1) cpd00067[c0] + (1) cpd11492[c0] -> (1) cpd11493[c0] + (1) cpd00011[c0] + (1) cpd11508[c0]	((CAETHG_RS10005) and (CAETHG_RS09985))	CAETHG_RS09985 CAETHG_RS10005		Fatty Acid Biosynthesis FASII	0	0	1000	2.3.1.0	1 8-methyl-decanoyl-ACP + 1 H+ + 1 Malonyl-acyl-carrierprotein- = 1 ACP + 1 CO2 + 1 10-methyl-3-oxo-dodecanoyl-ACP	0	0	0	0	0	0	0	0	0	0	0	0	0	0	0	0	0	0	0	0	0	0	0
rxn05347_c0	Acyl-[acyl-carrier-protein]:malonyl-[acyl-carrier-protein] c0	(1) cpd00067[c0] + (1) cpd11492[c0] + (1) cpd11494[c0] <-> (1) cpd11493[c0] + (1) cpd00011[c0] + (1) cpd11488[c0]	((CAETHG_RS10005) and (CAETHG_RS09985))	CAETHG_RS09985 CAETHG_RS10005		Fatty Acid Biosynthesis FASII	0	0	1000	2.3.1.41,2.3.1.85,2.3.1.86,2.3.1.179,2.3.1.180	1 H+ + 1 Malonyl-acyl-carrierprotein- + 1 Acetyl-ACP = 1 ACP + 1 CO2 + 1 Acetoacetyl-ACP	0	0	0	0	0	0	0	0	0	0	0	0	0	0	0	0	0	0	0	0	0	0	0
rxn05338_c0	(3R)-3-Hydroxydecanoyl-[acyl-carrier-protein]:NADP+ oxidoreductase c0	(1) cpd11482[c0] + (1) cpd00006[c0] <-> (1) cpd00067[c0] + (1) cpd11487[c0] + (1) cpd00005[c0]	((CAETHG_RS08435) or (CAETHG_RS00375) or (CAETHG_RS00860) or (CAETHG_RS04365) or (CAETHG_RS06705) or (CAETHG_RS03500) or (CAETHG_RS04680) or (CAETHG_RS09990))	CAETHG_RS00375 CAETHG_RS00860 CAETHG_RS03500 CAETHG_RS04365 CAETHG_RS04680 CAETHG_RS06705 CAETHG_RS08435 CAETHG_RS09990		mycolic acid synthesis|Fatty Acid Biosynthesis FASII	1	-1000	1000		1 (R)-3-Hydroxydecanoyl-[acyl-carrier protein] + 1 NADP = 1 H+ + 1 3-oxodecanoyl-acp + 1 NADPH	0	0	0	0	0	0	0	0	0	0	0	0	0	0	0	0	0	0	0	0	0	0	0
rxn00416_c0	L-aspartate:L-glutamine amido-ligase (AMP-forming) c0	(1) cpd00002[c0] + (1) cpd00001[c0] + (1) cpd00041[c0] + (1) cpd00053[c0] -> (1) cpd00018[c0] + (1) cpd00132[c0] + (1) cpd00012[c0] + (1) cpd00023[c0]	((CAETHG_RS03570) or (CAETHG_RS12920) or (CAETHG_RS19030))	CAETHG_RS03570 CAETHG_RS12920 CAETHG_RS19030		Asparaginine biosynthesis	0	0	1000	6.3.5.4	1 ATP + 1 H2O + 1 L-Aspartate + 1 L-Glutamine = 1 AMP + 1 L-Asparagine + 1 PPi + 1 L-Glutamate	0.00329722	0.00333843	0.00330546	0.00327249	0.00674281	0.00691591	0.0071055	0.0066274	0.0018382	0.00185468	0.00181347	0.00182171	0.00328073	0.00352802	0.00349505	0.00346208	0.00321479	0.00354451	0.00337965	0.00667686	0.00634714	0.00717144	0.00692415
rxn00165_c0	L-serine ammonia-lyase c0	(1) cpd00054[c0] -> (1) cpd00020[c0] + (1) cpd00013[c0]	((CAETHG_RS05870) and (CAETHG_RS05875))	CAETHG_RS05870 CAETHG_RS05875		Serine degradation	0	0	1000	4.3.1.17	1 L-Serine = 1 Pyruvate + 1 NH3	0	0	0	0	0	0	0	0	0	0	0	0	0	0	0	0	0	0	0	0	0	0	0
rxn09112_c0	Phosphatidylglycerol synthase (n-C16:1) c0	(1) cpd00080[c0] + (1) cpd15418[c0] <-> (1) cpd15546[c0] + (1) cpd00046[c0]	((CAETHG_RS16745) or (CAETHG_RS06675))	CAETHG_RS06675 CAETHG_RS16745		Glycerolipid and Glycerophospholipid Metabolism in Bacteria	1	-1000	1000	2.7.8.5	1 Glycerol-3-phosphate + 1 CDP-1,2-dihexadec-9-enoylglycerol = 1 Phosphatidylglycerophosphate dihexadec-9-enoyl + 1 CMP	0	0	0	0	0	0	0	0	0	0	0	0	0	0	0	0	0	0	0	0	0	0	0
rxn00903_c0	L-Valine:2-oxoglutarate aminotransferase c0	(1) cpd00024[c0] + (1) cpd00156[c0] <-> (1) cpd00123[c0] + (1) cpd00023[c0]	((CAETHG_RS14595) or (CAETHG_RS17440) or (CAETHG_RS14905))	CAETHG_RS14595 CAETHG_RS14905 CAETHG_RS17440		Valine biosynthesis	1	-1000	1000	2.6.1.42	1 2-Oxoglutarate + 1 L-Valine = 1 3-Methyl-2-oxobutanoate + 1 L-Glutamate	-0.00785705	-0.00795527	-0.0078767	-0.00779813	-0.0160677	-0.0164802	-0.016932	-0.0157927	-0.00438031	-0.00441959	-0.00432138	-0.00434102	-0.00781777	-0.00840705	-0.00832848	-0.00824991	-0.00766063	-0.00844633	-0.00805348	-0.0159105	-0.0151248	-0.0170891	-0.0164998
rxn00947_c0	Palmitate:CoA ligase (AMP-forming) c0	(1) cpd00067[c0] + (1) cpd00002[c0] + (1) cpd00214[c0] + (1) cpd00010[c0] -> (1) cpd00134[c0] + (1) cpd00018[c0] + (1) cpd00012[c0]	(CAETHG_RS08635)	CAETHG_RS08635		HMG CoA Synthesis	0	0	1000	6.2.1.3	1 H+ + 1 ATP + 1 Palmitate + 1 CoA = 1 Palmitoyl-CoA + 1 AMP + 1 PPi	0	0	0	0	0	0	0	0	0	0	0	0	0	0	0	0	0	0	0	0	0	0	0
rxn05400_c0	11-methyl-dodecanoyl-ACP:malonyl-[acyl-carrier-protein] C-acyltransferase (decarboxylating) c0	(1) cpd00067[c0] + (1) cpd11492[c0] + (1) cpd11536[c0] -> (1) cpd11537[c0] + (1) cpd11493[c0] + (1) cpd00011[c0]	((CAETHG_RS10005) and (CAETHG_RS09985))	CAETHG_RS09985 CAETHG_RS10005		Fatty Acid Biosynthesis FASII	0	0	1000	2.3.1.0	1 H+ + 1 Malonyl-acyl-carrierprotein- + 1 11-methyl-dodecanoyl-ACP = 1 13-methyl-3-oxo-tetra-decanoyl-ACP + 1 ACP + 1 CO2	0	0	0	0	0	0	0	0	0	0	0	0	0	0	0	0	0	0	0	0	0	0	0
rxn05599_c0	cysteate transport via ABC system c0	(1) cpd00002[c0] + (1) cpd00001[c0] + (1) cpd00395[e0] -> (1) cpd00067[c0] + (1) cpd00009[c0] + (1) cpd00008[c0] + (1) cpd00395[c0]	(() and ((CAETHG_RS03470) or (CAETHG_RS19320)) and ((CAETHG_RS03465) or (CAETHG_RS19325)))	CAETHG_RS03465 CAETHG_RS03470 CAETHG_RS19320 CAETHG_RS19325		Alkanesulfonate assimilation|Alkanesulfonates utilisation	0	0	1000		1 ATP + 1 H2O + 1 L-Cysteate = 1 H+ + 1 Phosphate + 1 ADP + 1 L-Cysteate	0	0	0	0	0	0	0	0	0	0	0	0	0	0	0	0	0	0	0	0	0	0	0
rxn08088_c0	1-octadecanoyl-sn-glycerol 3-phosphate O-acyltransferase (n-C18:0) c0	(1) cpd15268[c0] + (1) cpd15329[c0] <-> (1) cpd11493[c0] + (1) cpd15526[c0]	((CAETHG_RS13530) or (CAETHG_RS08580))	CAETHG_RS08580 CAETHG_RS13530		Phosphate metabolism|Glycerolipid and Glycerophospholipid Metabolism in Bacteria	0	0	1000	2.3.1.51	1 Octadecanoyl-ACP + 1 1-octadecanoyl-sn-glycerol 3-phosphate = 1 ACP + 1 1,2-dioctadecanoyl-sn-glycerol 3-phosphate	0	0	0	0	0	0	0	0	0	0	0	0	0	0	0	0	0	0	0	0	0	0	0
rxn10343_c0	Mercury (Hg+2) ABC transporter c0	(1) cpd00002[c0] + (1) cpd00001[c0] + (1) cpd00531[c0] -> (1) cpd00067[c0] + (1) cpd00009[c0] + (1) cpd00008[c0] + (1) cpd00531[e0]	((CAETHG_RS04295) or (CAETHG_RS02640))	CAETHG_RS02640 CAETHG_RS04295			0	0	1000		1 ATP + 1 H2O + 1 Hg2+ = 1 H+ + 1 Phosphate + 1 ADP + 1 Hg2+	0	0	0	0	0	0	0	0	0	0	0	0	0	0	0	0	0	0	0	0	0	0	0
rxn10310_c0	isoheptadecanoyl-lipoteichoic acid synthesis (n-24), linked, N-acetylglucosamine substituted c0	(1) cpd15749[c0] + (24) cpd00037[c0] <-> (1) cpd15767[c0] + (24) cpd00014[c0]	(CAETHG_RS11510)	CAETHG_RS11510		Teichoic and lipoteichoic acids biosynthesis|Methicillin resistance in Staphylococci|Teichuronic acid biosynthesis	1	-1000	1000	2.7.8.-	1 Isoheptadecanoyllipoteichoic acid (n-24), linked, unsubstituted + 24.0 UDP-N-acetylglucosamine = 1 Isoheptadecanoyllipoteichoic acid (n-24), linked, N-acetyl-D-glucosamine + 24.0 UDP	0	0	0	0	0	0	0	0	0	0	0	0	0	0	0	0	0	0	0	0	0	0	0
rxn05512_c0	butanesulfonate transport via ABC system c0	(1) cpd00002[c0] + (1) cpd00001[c0] + (1) cpd11596[e0] -> (1) cpd00067[c0] + (1) cpd00009[c0] + (1) cpd00008[c0] + (1) cpd11596[c0]	(() and ((CAETHG_RS03470) or (CAETHG_RS19320)) and ((CAETHG_RS03465) or (CAETHG_RS19325)))	CAETHG_RS03465 CAETHG_RS03470 CAETHG_RS19320 CAETHG_RS19325		Alkanesulfonate assimilation|Alkanesulfonates utilisation	0	0	1000		1 ATP + 1 H2O + 1 butanesulfonate = 1 H+ + 1 Phosphate + 1 ADP + 1 butanesulfonate	0	0	0	0	0	0	0	0	0	0	0	0	0	0	0	0	0	0	0	0	0	0	0
rxn00838_c0	IMP:L-aspartate ligase (GDP-forming) c0	(1) cpd00114[c0] + (1) cpd00041[c0] + (1) cpd00038[c0] -> (2) cpd00067[c0] + (1) cpd00009[c0] + (1) cpd02375[c0] + (1) cpd00031[c0]	((CAETHG_RS10070) or (CAETHG_RS10635))	CAETHG_RS10070 CAETHG_RS10635		Histidine Biosynthesis|Purine conversions	0	0	1000	6.3.4.4	1 IMP + 1 L-Aspartate + 1 GTP = 2.0 H+ + 1 Phosphate + 1 Adenylosuccinate + 1 GDP	0.00416687	0.00421895	0.00417728	0.00413561	0.00852124	0.00874	0.00897959	0.0083754	0.00232303	0.00234386	0.00229178	0.00230219	0.00414603	0.00445855	0.00441688	0.00437521	0.00406269	0.00447938	0.00427104	0.0084379	0.00802122	0.00906293	0.00875042
rxn00297_c0	UDP-N-acetyl-D-glucosamine 2-epimerase c0	(1) cpd00037[c0] <-> (1) cpd00861[c0]	((CAETHG_RS11515) or (CAETHG_RS06275))	CAETHG_RS06275 CAETHG_RS11515		Vibrio Polysaccharide (VPS) Biosynthesis|CMP-N-acetylneuraminate Biosynthesis|Streptococcus agalactiae virulome|Legionaminic Acid Biosynthesis|Sialic Acid Metabolism	1	-1000	1000	5.1.3.14	1 UDP-N-acetylglucosamine = 1 UDP-N-acetyl-D-mannosamine	0	0	0	0	0	0	0	0	0	0	0	0	0	0	0	0	0	0	0	0	0	0	0
rxn00065_c0	ATP pyrophosphate-lyase (cyclizing) c0	(1) cpd00002[c0] -> (1) cpd00446[c0] + (1) cpd00012[c0]	(CAETHG_RS11735)	CAETHG_RS11735		cAMP signaling in bacteria	0	0	1000	4.6.1.1	1 ATP = 1 cAMP + 1 PPi	0	0	0	0	0	0	0	0	0	0	0	0	0	0	0	0	0	0	0	0	0	0	0
rxn01454_c0	(S)-3-Hydroxy-3-methylglutaryl-CoA acetoacetyl-CoA-lyase c0	(1) cpd00067[c0] + (1) cpd00010[c0] + (1) cpd00292[c0] <- (1) cpd00001[c0] + (1) cpd00279[c0] + (1) cpd00022[c0]	(CAETHG_RS17585)	CAETHG_RS17585		Leucine Degradation and HMG-CoA Metabolism|Archaeal lipids|Mevalonate Branch of Isoprenoid Biosynthesis|Ketoisovalerate oxidoreductase|Isoprenoid Biosynthesis	0	0	1000	2.3.3.10,4.1.3.5	1 H2O + 1 Acetoacetyl-CoA + 1 Acetyl-CoA = 1 H+ + 1 CoA + 1 HMG-CoA	0	0	0	0	0	0	0	0	0	0	0	0	0	0	0	0	0	0	0	0	0	0	0
rxn05651_c0	sulfate transport in via proton symport c0	(1) cpd00067[e0] + (1) cpd00048[e0] <-> (1) cpd00067[c0] + (1) cpd00048[c0]				Inorganic Sulfur Assimilation	1	-1000	1000		1 H+ + 1 Sulfate = 1 H+ + 1 Sulfate	0.00017028	0.000172408	0.000170706	0.000169003	0.000348223	0.000357162	0.000366953	0.000342263	9.49311e-05	9.57825e-05	9.3654e-05	9.40797e-05	0.000169429	0.0001822	0.000180497	0.000178794	0.000166023	0.000183051	0.000174537	0.000344817	0.000327789	0.000370359	0.000357588
rxn05425_c0	10-methyl-undecanoyl-ACP:malonyl-[acyl-carrier-protein] C-acyltransferase (decarboxylating) c0	(1) cpd00067[c0] + (1) cpd11492[c0] + (1) cpd11561[c0] -> (1) cpd11562[c0] + (1) cpd11493[c0] + (1) cpd00011[c0]	((CAETHG_RS10005) and (CAETHG_RS09985))	CAETHG_RS09985 CAETHG_RS10005		Fatty Acid Biosynthesis FASII	0	0	1000	2.3.1.0	1 H+ + 1 Malonyl-acyl-carrierprotein- + 1 10-methyl-undecanoyl-ACP = 1 12-methyl-3-oxo-tridecanoyl-ACP + 1 ACP + 1 CO2	0	0	0	0	0	0	0	0	0	0	0	0	0	0	0	0	0	0	0	0	0	0	0
rxn10234_c0	isotetradecanoyl-phosphatidylserine decarboxylase c0	(2) cpd00067[c0] + (1) cpd15691[c0] <-> (1) cpd00011[c0] + (1) cpd15697[c0]	(CAETHG_RS10720)	CAETHG_RS10720		Glycerolipid and Glycerophospholipid Metabolism in Bacteria|Bacterial cyanide production and tolerance mechanisms	1	-1000	1000	4.1.1.65	2.0 H+ + 1 Diisotetradecanoylphosphatidylserine = 1 CO2 + 1 Diisotetradecanoylphosphatidylethanolamine	0	0	0	0	0	0	0	0	0	0	0	0	0	0	0	0	0	0	0	0	0	0	0
rxn01859_c0	Deoxyadenosine:orthophosphate ribosyltransferase c0	(1) cpd00438[c0] + (1) cpd00067[c0] + (1) cpd00009[c0] <-> (1) cpd00128[c0] + (1) cpd00509[c0]	(CAETHG_RS00760)	CAETHG_RS00760		Xanthosine utilisation (xap region)	1	-1000	1000	2.4.2.1,2.4.2.4	1 Deoxyadenosine + 1 H+ + 1 Phosphate = 1 Adenine + 1 deoxyribose-1-phosphate	0	0	0	0	0	0	0	0	0	0	0	0	0	0	0	0	0	0	0	0	0	0	0
rxn10202_c0	palmitoyl-glycerol-3-phosphate O-acyltransferase c0	(1) cpd00134[c0] + (1) cpd00080[c0] -> (1) cpd15327[c0] + (1) cpd00010[c0]	(() and (CAETHG_RS16510))	CAETHG_RS16510		Glycerolipid and Glycerophospholipid Metabolism in Bacteria	0	0	1000	2.3.1.15	1 Palmitoyl-CoA + 1 Glycerol-3-phosphate = 1 1-hexadecanoyl-sn-glycerol 3-phosphate + 1 CoA	0	0	0	0	0	0	0	0	0	0	0	0	0	0	0	0	0	0	0	0	0	0	0
rxn00337_c0	ATP:L-aspartate 4-phosphotransferase c0	(1) cpd00067[c0] + (1) cpd00002[c0] + (1) cpd00041[c0] <-> (1) cpd01977[c0] + (1) cpd00008[c0]	(CAETHG_RS05690)	CAETHG_RS05690		Aspartate degradation | Lysine, Threonine synthesis	1	-1000	1000	2.7.2.4	1 H+ + 1 ATP + 1 L-Aspartate = 1 4-Phospho-L-aspartate + 1 ADP	0.0487987	0.0494087	0.0489207	0.0484327	0.0997933	0.102355	0.105161	0.0980854	0.0272053	0.0274493	0.0268393	0.0269613	0.0485547	0.0522146	0.0517266	0.0512386	0.0475787	0.0524586	0.0500187	0.0988173	0.0939375	0.106137	0.102477
rxn01452_c0	(S)-3-Hydroxybutanoyl-CoA:NADP+ oxidoreductase c0	(1) cpd00842[c0] + (1) cpd00006[c0] <-> (1) cpd00067[c0] + (1) cpd00279[c0] + (1) cpd00005[c0]	((CAETHG_RS02000) or (CAETHG_RS07695))	CAETHG_RS02000 CAETHG_RS07695		Anaerobic benzoate metabolism|Butanol Biosynthesis|Acetone Butanol Ethanol Synthesis|Acetyl-CoA fermentation to Butyrate|Polyhydroxybutyrate metabolism	1	-1000	1000	1.1.1.157	1 (S)-3-Hydroxybutyryl-CoA + 1 NADP = 1 H+ + 1 Acetoacetyl-CoA + 1 NADPH	0	0	0	0	0	0	0	0	0	0	0	0	0	0	0	0	0	0	0	0	0	0	0
rxn05673_c0	galacturonate transport in via proton symport c0	(1) cpd00280[e0] + (1) cpd00067[e0] <-> (1) cpd00280[c0] + (1) cpd00067[c0]	((CAETHG_RS12060) or (CAETHG_RS08620))	CAETHG_RS08620 CAETHG_RS12060		D-Galacturonate utilisation|Alginate metabolism	1	-1000	1000		1 D-Galacturonate + 1 H+ = 1 D-Galacturonate + 1 H+	0	0	0	0	0	0	0	0	0	0	0	0	0	0	0	0	0	0	0	0	0	0	0
rxn00777_c0	D-Ribose-5-phosphate ketol-isomerase c0	(1) cpd00101[c0] <-> (1) cpd00171[c0]	(CAETHG_RS11495)	CAETHG_RS11495		Pentose Phosphate Pathway	1	-1000	1000	5.3.1.6	1 ribose-5-phosphate = 1 D-Ribulose5-phosphate	-0.015132	-0.0153212	-0.0151699	-0.0150185	-0.030945	-0.0317394	-0.0326095	-0.0304154	-0.00843611	-0.00851177	-0.00832262	-0.00836045	-0.0150564	-0.0161913	-0.01604	-0.0158886	-0.0147537	-0.0162669	-0.0155103	-0.0306424	-0.0291292	-0.0329122	-0.0317773
rxn05602_c0	L-lactate reversible transport via proton symport c0	(1) cpd00067[e0] + (1) cpd00159[e0] <-> (1) cpd00067[c0] + (1) cpd00159[c0]	(CAETHG_RS01180)	CAETHG_RS01180		Lactate utilisation	1	-1000	1000		1 H+ + 1 L-Lactate = 1 H+ + 1 L-Lactate	0	0	0	0	0	0	0	0	0	0	0	0	0	0	0	0	0	0	0	0	0	0	0
cpd00159_ext_b		(1) cpd00159[e0] <-> (1) cpd00159[b]				Exchange Reactions	1	0	1000		1 L-Lactate =	0	0	0	0	0	0	0	0	0	0	0	0	0	0	0	0	0	0	0	0	0	0	0
rxn01366_c0	Uridine:orthophosphate ribosyltransferase c0	(1) cpd00249[c0] + (1) cpd00067[c0] + (1) cpd00009[c0] <-> (1) cpd00475[c0] + (1) cpd00092[c0]	(CAETHG_RS19255)	CAETHG_RS19255		Pyrimidine conversions	1	-1000	1000	2.4.2.2,2.4.2.3	1 Uridine + 1 H+ + 1 Phosphate = 1 Ribose 1-phosphate + 1 Uracil	-1.14948e-31	0	0	0	0	0	0	0	-2.29896e-31	0	0	0	0	0	0	0	0	0	0	0	0	0	0
rxn01466_c0	Geranyl-diphosphate:isopentenyl-diphosphate geranyltrans-transferase c0	(1) cpd00113[c0] + (1) cpd00283[c0] -> (1) cpd00012[c0] + (1) cpd00350[c0]	((CAETHG_RS09090) and (CAETHG_RS09090) and (CAETHG_RS09090) and ((CAETHG_RS15735) or (CAETHG_RS09090)))	CAETHG_RS09090 CAETHG_RS15735		Archaeal lipids	0	0	1000	2.5.1.1,2.5.1.10,2.5.1.29	1 Isopentenyldiphosphate + 1 Geranyldiphosphate = 1 PPi + 1 Farnesyldiphosphate	0	0	0	0	0	0	0	0	0	0	0	0	0	0	0	0	0	0	0	0	0	-1.34279e-32	0
rxn00499_c0	(S)-Lactate:NAD+ oxidoreductase c0	(1) cpd00003[c0] + (1) cpd00159[c0] <-> (1) cpd00067[c0] + (1) cpd00020[c0] + (1) cpd00004[c0]	(CAETHG_RS05500)	CAETHG_RS05500		Lactate Pathway	1	-1000	1000	1.1.1.27	1 NAD + 1 D-Lactate = 1 H+ + 1 Pyruvate + 1 NADH	0	0	0	0	0	0	0	0	0	0	0	0	0	0	0	0	0	0	0	0	0	0	0
rxn01106_c0	2-Phospho-D-glycerate 2,3-phosphomutase c0	(1) cpd00482[c0] <-> (1) cpd00169[c0]	(CAETHG_RS08500)	CAETHG_RS08500		Glycolysis/Gluconeogenesis	1	-1000	1000	5.4.2.12	1 2-Phospho-D-glycerate = 1 3-Phosphoglycerate	0.112968	0.11438	0.11325	0.11212	0.231019	0.236949	0.243445	0.227065	0.0629794	0.0635443	0.0621322	0.0624146	0.112403	0.120875	0.119746	0.118616	0.110143	0.12144	0.115792	0.228759	0.217463	0.245704	0.237232
rxn02527_c0	rxn02527 c0	(1) cpd00067[c0] + (1) cpd00004[c0] + (1) cpd01011[c0] <-> (1) cpd00003[c0] + (1) cpd03662[c0]	((CAETHG_RS01950) and ())	CAETHG_RS01950		Butanol biosynthesis	1	-1000	1000	1.1.1.2	1 H+ + 1 NADH + 1 Butanal = 1 NAD + 1 n-Butanol	0	0	0	0	0	0	0	0	0	0	0	0	0	0	0	0	0	0	0	0	0	0	0
rxn00784_c0	2-Deoxy-D-ribose-5-phosphate acetaldehyde-lyase c0	(1) cpd00510[c0] <-> (1) cpd00102[c0] + (1) cpd00071[c0]	(CAETHG_RS19240)	CAETHG_RS19240		Pentose Phosphate Pathway	1	-1000	1000	4.1.2.4	1 deoxyribose-5-phosphate = 1 Glyceraldehyde3-phosphate + 1 Acetaldehyde	1.386e-06	1.40332e-06	1.38947e-06	1.37561e-06	2.83437e-06	2.90713e-06	2.98683e-06	2.78586e-06	7.72695e-07	7.79625e-07	7.623e-07	7.65765e-07	1.37907e-06	1.48302e-06	1.46916e-06	1.4553e-06	1.35135e-06	1.48995e-06	1.42065e-06	2.80665e-06	2.66805e-06	3.01455e-06	2.9106e-06
rxn02804_c0	myristoyl-CoA:acetylCoA C-myristoyltransferase c0	(1) cpd01695[c0] + (1) cpd00022[c0] <-> (1) cpd03114[c0] + (1) cpd00010[c0]	(CAETHG_RS02035)	CAETHG_RS02035		Isobutyryl-CoA to Propionyl-CoA Module|Isoleucine degradation|Branched chain amino acid degradation regulons	1	-1000	1000	2.3.1.16,2.3.1.155	1 Myristoyl-CoA + 1 Acetyl-CoA = 1 3-Oxopalmitoyl-CoA + 1 CoA	0	0	0	0	0	0	0	0	0	0	0	0	0	0	0	0	0	0	0	0	0	0	0
rxn00293_c0	UTP:N-acetyl-alpha-D-glucosamine-1-phosphate uridylyltransferase c0	(1) cpd02611[c0] + (1) cpd00062[c0] <-> (1) cpd00012[c0] + (1) cpd00037[c0]	((CAETHG_RS09810) and (CAETHG_RS09810))	CAETHG_RS09810		UDP-N-acetylmuramate biosynthesis	1	-1000	1000	2.7.7.23	1 N-Acetyl-D-glucosamine1-phosphate + 1 UTP = 1 PPi + 1 UDP-N-acetylglucosamine	0.00950561	0.00962443	0.00952937	0.00943432	0.019439	0.019938	0.0204846	0.0191063	0.00529938	0.0053469	0.00522808	0.00525185	0.00945808	0.010171	0.0100759	0.00998089	0.00926797	0.0102185	0.00974325	0.0192489	0.0182983	0.0206747	0.0199618
rxn05542_c0	Dipeptide transport via ABC system (ala-gly) c0	(1) cpd00002[c0] + (1) cpd00001[c0] + (1) cpd11585[e0] -> (1) cpd00067[c0] + (1) cpd00009[c0] + (1) cpd11585[c0] + (1) cpd00008[c0]	(CAETHG_RS07520)	CAETHG_RS07520		ABC transporter dipeptide (TC 3.A.1.5.2)	0	0	1000		1 ATP + 1 H2O + 1 L-alanylglycine = 1 H+ + 1 Phosphate + 1 L-alanylglycine + 1 ADP	0	0	0	0	0	0	0	0	0	0	0	0	0	0	0	0	0	0	0	0	0	0	0
rxn03538_c0	Adenosylcobalamin 5'-phosphate synthase c0	(1) cpd03920[c0] + (1) cpd03423[c0] <-> (1) cpd00126[c0] + (1) cpd00166[c0]	(CAETHG_RS07030)	CAETHG_RS07030		Cobalamin synthesis|Experimental tye|Coenzyme B12 biosynthesis|Heme and Siroheme Biosynthesis	1	-1000	1000	2.7.8.26	1 Adenosylcobinamide-GDP + 1 alpha-Ribazole = 1 GMP + 1 Calomide	0	0	0	0	0	0	0	0	0	0	0	0	0	0	0	0	0	0	0	0	0	0	0
rxn05620_c0	MOPS transport via ABC system c0	(1) cpd00002[c0] + (1) cpd00001[c0] + (1) cpd11575[e0] -> (1) cpd00067[c0] + (1) cpd00009[c0] + (1) cpd00008[c0] + (1) cpd11575[c0]	(() and ((CAETHG_RS03470) or (CAETHG_RS19320)) and ((CAETHG_RS03465) or (CAETHG_RS19325)))	CAETHG_RS03465 CAETHG_RS03470 CAETHG_RS19320 CAETHG_RS19325		Alkanesulfonate assimilation|Alkanesulfonates utilisation	0	0	1000		1 ATP + 1 H2O + 1 MOPS = 1 H+ + 1 Phosphate + 1 ADP + 1 MOPS	0	0	0	0	0	0	0	0	0	0	0	0	0	0	0	0	0	0	0	0	0	0	0
rxn00974_c0	citrate hydro-lyase c0	(1) cpd00137[c0] <-> (1) cpd00331[c0] + (1) cpd00001[c0]	(() and ((CAETHG_RS05015) or (CAETHG_RS13540)))	CAETHG_RS05015 CAETHG_RS13540		Citric Acid Cycle	1	-1000	1000	4.2.1.3	1 Citrate = 1 cis-Aconitate + 1 H2O	0.0302658	0.0306441	0.0303415	0.0300388	0.0618936	0.0634826	0.0652228	0.0608343	0.0168732	0.0170245	0.0166462	0.0167219	0.0301145	0.0323844	0.0320818	0.0317791	0.0295092	0.0325358	0.0310225	0.0612883	0.0582617	0.0658282	0.0635582
rxn05485_c0	N-Acetyl-D-glucosamine transport via PEP:Pyr PTS c0	(1) cpd00061[c0] + (1) cpd00122[e0] <-> (1) cpd00020[c0] + (1) cpd00293[c0]	(() and () and (CAETHG_RS09185) and ())	CAETHG_RS09185		Chitin and N-acetylglucosamine utilisation|Sialic Acid Metabolism	1	-1000	1000		1 Phosphoenolpyruvate + 1 N-Acetyl-D-glucosamine = 1 Pyruvate + 1 N-Acetyl-D-glucosamine 6-phosphate	0	0	0	0	0	0	0	0	0	0	0	0	0	0	0	0	0	0	0	0	0	0	0
rxn01646_c0	N-Ribosylnicotinamide:orthophosphate ribosyltransferase c0	(1) cpd00009[c0] + (1) cpd02016[c0] <-> (1) cpd00475[c0] + (1) cpd00133[c0]	(CAETHG_RS00760)	CAETHG_RS00760		Purine conversions / Pyrimdine conversions	1	-1000	1000	2.4.2.1	1 Phosphate + 1 N-Ribosylnicotinamide = 1 Ribose 1-phosphate + 1 Nicotinamide	0	0	0	0	0	0	0	0	0	0	0	0	0	0	0	0	0	0	0	0	0	0	0
rxn09685_c0	deoxyuridine transport in via proton symport c0	(1) cpd00412[e0] + (1) cpd00067[e0] <-> (1) cpd00412[c0] + (1) cpd00067[c0]	(CAETHG_RS19245)	CAETHG_RS19245		Deoxyribose and Deoxynucleoside Catabolism	1	-1000	1000		1 Deoxyuridine + 1 H+ = 1 Deoxyuridine + 1 H+	0	0	0	0	0	0	0	0	0	0	0	0	0	0	0	0	0	0	0	0	0	0	0
rxn05162_c0	D-Galactose ABC transport c0	(1) cpd00002[c0] + (1) cpd00001[c0] + (1) cpd00108[e0] -> (1) cpd00067[c0] + (1) cpd00009[c0] + (1) cpd00108[c0] + (1) cpd00008[c0]	(() and () and (CAETHG_RS14695))	CAETHG_RS14695		Lactose and Galactose Uptake and utilisation	0	0	1000		1 ATP + 1 H2O + 1 Galactose = 1 H+ + 1 Phosphate + 1 Galactose + 1 ADP	0	0	0	0	0	0	0	0	0	0	0	0	0	0	0	0	0	0	0	0	0	0	0
rxn03004_c0	10-Formyltetrahydrofolate:5'-phosphoribosylglycinamide c0	(1) cpd00201[c0] + (1) cpd02394[c0] <-> (1) cpd00067[c0] + (1) cpd00087[c0] + (1) cpd02678[c0]	(CAETHG_RS14510)	CAETHG_RS14510		De Novo Purine Biosynthesis|Glutathione-regulated potassium-efflux system and associated functions	1	-1000	1000	2.1.2.2	1 10-Formyltetrahydrofolate + 1 GAR = 1 H+ + 1 Tetrahydrofolate + 1 N-Formyl-GAR	0.00857255	0.00867971	0.00859399	0.00850826	0.0175309	0.0179809	0.0184739	0.0172308	0.0047792	0.00482206	0.0047149	0.00473634	0.00852969	0.00917263	0.00908691	0.00900118	0.00835824	0.0092155	0.00878687	0.0173594	0.0165022	0.0186453	0.0180024
rxn00202_c0	2-Hydroxybutane-1,2,4-tricarboxylate 2-oxoglutarate-lyase c0	(1) cpd00919[c0] + (1) cpd00067[c0] + (1) cpd00010[c0] <- (1) cpd00001[c0] + (1) cpd00024[c0] + (1) cpd00022[c0]	(CAETHG_RS12680)	CAETHG_RS12680		Lysine biosynthesis AAA pathway 2	0	0	1000	2.3.3.14,4.1.3.21	1 H2O + 1 2-Oxoglutarate + 1 Acetyl-CoA = 1 Homocitrate + 1 H+ + 1 CoA	0	0	0	0	0	0	0	0	0	0	0	0	0	0	0	0	0	0	0	0	0	0	0
rxn10147_c0	Cob(1)alamin transport via ABC system c0	(1) cpd00002[c0] + (1) cpd00001[c0] + (1) cpd00635[e0] -> (1) cpd00067[c0] + (1) cpd00009[c0] + (1) cpd00635[c0] + (1) cpd00008[c0]	(() and (CAETHG_RS13145) and (CAETHG_RS13140) and (CAETHG_RS13135))	CAETHG_RS13135 CAETHG_RS13140 CAETHG_RS13145		Coenzyme B12 biosynthesis	0	0	1000		1 ATP + 1 H2O + 1 Cbl = 1 H+ + 1 Phosphate + 1 Cbl + 1 ADP	0	0	0	0	0	0	0	0	0	0	0	0	0	0	0	0	0	0	0	0	0	0	0
rxn09657_c0	Thiamine transport in via proton symport c0	(1) cpd00067[e0] + (1) cpd00305[e0] <-> (1) cpd00067[c0] + (1) cpd00305[c0]	((CAETHG_RS19875) or (CAETHG_RS17850))	CAETHG_RS17850 CAETHG_RS19875		Purine utilisation|Hydantoin metabolism	0	0	1000		1 H+ + 1 Thiamin = 1 H+ + 1 Thiamin	0	0	0	0	0	0	0	0	0	0	0	0	0	0	0	0	0	0	0	0	0	0	0
rxn12638_c0	aminopeptidase c0	(1) cpd11588[c0] + (1) cpd00001[c0] -> (1) cpd00067[c0] + (1) cpd00129[c0] + (1) cpd00033[c0]	(((CAETHG_RS04585) or (CAETHG_RS15660)) or (CAETHG_RS03545) or (CAETHG_RS07155))	CAETHG_RS03545 CAETHG_RS04585 CAETHG_RS07155 CAETHG_RS15660		Recycling of Peptidoglycan Amino Acids|Protein degradation	0	0	1000		1 gly-pro-L + 1 H2O = 1 H+ + 1 L-Proline + 1 Glycine	0	0	0	0	0	0	0	0	0	0	0	0	0	0	0	0	0	0	0	0	0	0	0
rxn12643_c0	aminopeptidase c0	(1) cpd00001[c0] + (1) cpd11583[c0] -> (1) cpd00107[c0] + (1) cpd00035[c0]	(((CAETHG_RS04585) or (CAETHG_RS15660)) or (CAETHG_RS03545) or (CAETHG_RS07155))	CAETHG_RS03545 CAETHG_RS04585 CAETHG_RS07155 CAETHG_RS15660		Recycling of Peptidoglycan Amino Acids|Protein degradation	0	0	1000		1 H2O + 1 Ala-Leu = 1 L-Leucine + 1 L-Alanine	0	0	0	0	0	0	0	0	0	0	0	0	0	0	0	0	0	0	0	0	0	0	0
rxn10207_c0	isotetradecanoyl-glycerol-3-phosphate O-acyltransferase c0	(1) cpd00080[c0] + (1) cpd11435[c0] -> (1) cpd15673[c0] + (1) cpd00010[c0]	(() and (CAETHG_RS16510))	CAETHG_RS16510		Glycerolipid and Glycerophospholipid Metabolism in Bacteria	0	0	1000	2.3.1.15	1 Glycerol-3-phosphate + 1 fa1coa = 1 1-isotetradecanoyl-sn-glycerol 3-phosphate + 1 CoA	0	0	0	0	0	0	0	0	0	0	0	0	0	0	0	0	0	0	0	0	0	0	0
rxn05663_c0	L-tryptophan transport in via proton symport c0	(1) cpd00065[e0] + (1) cpd00067[e0] <-> (1) cpd00065[c0] + (1) cpd00067[c0]	(CAETHG_RS04260)	CAETHG_RS04260		Transport Reactions	1	-1000	1000	proton	1 L-Tryptophan + 1 H+ = 1 L-Tryptophan + 1 H+	0	0	0	0	0	0	0	0	0	0	0	0	0	0	0	0	0	0	0	0	0	0	0
rxn02264_c0	Hydroxymethylbilane hydro-lyase(cyclizing) c0	(1) cpd00755[c0] <-> (1) cpd00774[c0] + (1) cpd00001[c0]	(CAETHG_RS05390)	CAETHG_RS05390		Experimental tye|Heme and Siroheme Biosynthesis	1	-1000	1000	4.2.1.75	1 Hydroxymethylbilane = 1 UroporphyrinogenIII + 1 H2O	0	0	0	0	0	0	0	0	0	0	0	0	0	0	0	0	0	0	0	0	0	0	0
rxn01225_c0	Guanine aminohydrolase c0	(1) cpd00207[c0] + (1) cpd00067[c0] + (1) cpd00001[c0] -> (1) cpd00309[c0] + (1) cpd00013[c0]	((CAETHG_RS04995) or (CAETHG_RS05050) or (CAETHG_RS02200))	CAETHG_RS02200 CAETHG_RS04995 CAETHG_RS05050		Purine utilisation|Purine conversions	0	0	1000	3.5.4.3	1 Guanine + 1 H+ + 1 H2O = 1 XAN + 1 NH3	0	0	0	0	0	0	0	0	0	0	0	0	0	0	0	0	0	0	0	0	0	0	0
rxn03903_c0	UDPMurAc(oyl-L-Ala-D-gamma-Glu-L-Lys-D-Ala-D-Ala):undecaprenyl- c0	(1) cpd02862[c0] + (1) cpd00286[c0] <-> (1) cpd00091[c0] + (1) cpd02948[c0]	(CAETHG_RS15470)	CAETHG_RS15470		Peptidoglycan Biosynthesis|Peptidoglycan Biosynthesis 2	1	-1000	1000	2.7.8.13	1 UDPMurAc(oyl-L-Ala-D-gamma-Glu-L-Lys-D-Ala-D-Ala) + 1 Undecaprenylphosphate = 1 UMP + 1 MurAc(oyl-L-Ala-D-gamma-Glu-L-Lys-D-Ala-D-Ala)-diphospho- undecaprenol	0	0	0	0	0	0	0	0	0	0	0	0	0	0	0	0	0	0	0	0	0	0	0
rxn00985_c0	ATP:acetate phosphotransferase c0	(1) cpd00067[c0] + (1) cpd00002[c0] + (1) cpd00141[c0] <-> (1) cpd01844[c0] + (1) cpd00008[c0]	(CAETHG_RS16495)	CAETHG_RS16495		Propanediol utilisation	1	-1000	1000	2.7.2.1,2.7.2.15	1 H+ + 1 ATP + 1 Propionate = 1 Propionyl phosphate + 1 ADP	0	0	0	0	0	0	0	0	0	0	0	0	0	0	0	0	0	0	0	0	0	0	0
rxn00151_c0	ATP:pyruvate,orthophosphate phosphotransferase c0	(1) cpd00067[c0] + (1) cpd00002[c0] + (1) cpd00020[c0] + (1) cpd00009[c0] <-> (1) cpd00018[c0] + (1) cpd00012[c0] + (1) cpd00061[c0]	(CAETHG_RS14295)	CAETHG_RS14295		Glycolysis and Gluconeogenesis, including Archaeal enzymes|Pyruvate metabolism I: anaplerotic reactions, PEP|Glycolysis and Gluconeogenesis	0	0	1000	2.7.9.1	1 H+ + 1 ATP + 1 Pyruvate + 1 Phosphate = 1 AMP + 1 PPi + 1 Phosphoenolpyruvate	0.12862	0	0	0	0	0	0	0	0.0717059	0	0	0	0	0	0	0	0.125405	0	0	0	0	0.27975	0
rxn00440_c0	ATP:thiamin pyrophosphotransferase c0	(1) cpd00002[c0] + (1) cpd00305[c0] <-> (1) cpd00018[c0] + (1) cpd00056[c0]	(CAETHG_RS16440)	CAETHG_RS16440		Thiamin biosynthesis|PnuC-like transporters	1	-1000	1000	2.7.6.2	1 ATP + 1 Thiamin = 1 AMP + 1 TPP	0	0	0	0	0	0	0	0	0	0	0	0	0	0	0	0	0	0	0	0	0	0	0
rxn05627_c0	nitrate transport in via proton symport c0	(1) cpd00067[e0] + (1) cpd00209[e0] <-> (1) cpd00067[c0] + (1) cpd00209[c0]	(CAETHG_RS17575)	CAETHG_RS17575		Nitrate and nitrite ammonification	1	-1000	1000		1 H+ + 1 Nitrate = 1 H+ + 1 Nitrate	0	0	0	0	0	0	0	0	0	0	0	0	0	0	0	0	0	0	0	0	0	0	0
rxn08352_c0	1-hydroxy-2-methyl-2-(E)-butenyl 4-diphosphate reductase (dmpp) c0	(1) cpd00067[c0] + (1) cpd00004[c0] + (1) cpd08615[c0] -> (1) cpd00001[c0] + (1) cpd00003[c0] + (1) cpd00202[c0]	(CAETHG_RS01035)	CAETHG_RS01035		Methylerythritol Phosphate Pathway	0	0	1000	1.17.1.2	1 H+ + 1 NADH + 1 1-Hydroxy-2-methyl-2-butenyl 4-diphosphate = 1 H2O + 1 NAD + 1 DMAPP	0	0	0	0	0	0	0	0	0	0	0	0	0	0	0	0	0	0	0	0	0	-1.03774e-32	0
rxn05209_c0	Proton sodium antiport c0	(1) cpd00067[c0] + (1) cpd00971[e0] <-> (1) cpd00067[e0] + (1) cpd00971[c0]	((((CAETHG_RS09110) or (CAETHG_RS14665)) and (CAETHG_RS14705)) or (CAETHG_RS04545) or (CAETHG_RS14705))	CAETHG_RS04545 CAETHG_RS09110 CAETHG_RS14665 CAETHG_RS14705		Sodium Hydrogen Antiporter	1	-1000	1000		1 H+ + 1 Na+ = 1 H+ + 1 Na+	0	0	0	0	0	0	0	0	0	0	0	0	0	0	0	0	0	0	0	0	0	0	0
rxn08306_c0	CDP-diacylglycerol synthetase (n-C12:0) c0	(1) cpd15521[c0] + (1) cpd00052[c0] <-> (1) cpd00012[c0] + (1) cpd15417[c0]	(CAETHG_RS16645)	CAETHG_RS16645		Glycerolipid and Glycerophospholipid Metabolism in Bacteria	1	-1000	1000	2.7.7.41	1 1,2-didodecanoyl-sn-glycerol 3-phosphate + 1 CTP = 1 PPi + 1 CDP-1,2-didodecanoylglycerol	0	0	0	0	0	0	0	0	0	0	0	0	0	0	0	0	0	0	0	0	0	0	0
rxn00709_c0	ATP:uridine 5'-phosphotransferase c0	(1) cpd00249[c0] + (1) cpd00002[c0] <-> (1) cpd00091[c0] + (1) cpd00008[c0]	(CAETHG_RS11755)	CAETHG_RS11755		Pyrimidine conversions	0	0	1000	2.7.1.48	1 Uridine + 1 ATP = 1 UMP + 1 ADP	0	0	0	0	0	0	0	0	0	0	0	0	0	0	0	0	0	0	0	0	0	0	0
rxn05535_c0	Dipeptide transport via ABC system (gly-met) c0	(1) cpd00002[c0] + (1) cpd11591[e0] + (1) cpd00001[c0] -> (1) cpd00067[c0] + (1) cpd11591[c0] + (1) cpd00009[c0] + (1) cpd00008[c0]	(CAETHG_RS07520)	CAETHG_RS07520		ABC transporter dipeptide (TC 3.A.1.5.2)	0	0	1000		1 ATP + 1 Gly-Met + 1 H2O = 1 H+ + 1 Gly-Met + 1 Phosphate + 1 ADP	0	0	0	0	0	0	0	0	0	0	0	0	0	0	0	0	0	0	0	0	0	0	0
rxn05360_c0	4-methyl-3-oxo-hexanoyl-ACP:NADP+ oxidoreductase c0	(1) cpd11496[c0] + (1) cpd00067[c0] + (1) cpd00005[c0] <-> (1) cpd00006[c0] + (1) cpd11497[c0]	((CAETHG_RS08435) or (CAETHG_RS00375) or (CAETHG_RS00860) or (CAETHG_RS04365) or (CAETHG_RS06705) or (CAETHG_RS03500) or (CAETHG_RS04680) or (CAETHG_RS09990))	CAETHG_RS00375 CAETHG_RS00860 CAETHG_RS03500 CAETHG_RS04365 CAETHG_RS04680 CAETHG_RS06705 CAETHG_RS08435 CAETHG_RS09990		mycolic acid synthesis|Fatty Acid Biosynthesis FASII	1	-1000	1000	1.1.1.0	1 4-methyl-3-oxo-hexanoyl-ACP + 1 H+ + 1 NADPH = 1 NADP + 1 4-methyl-3-hydroxy-hexanoyl-ACP	0	0	0	0	0	0	0	0	0	0	0	0	0	0	0	0	0	0	0	0	0	0	0
rxn00214_c0	UDPglucose 4-epimerase c0	(1) cpd00026[c0] <-> (1) cpd00043[c0]	((CAETHG_RS01225) or (CAETHG_RS15175))	CAETHG_RS01225 CAETHG_RS15175		N-linked Glycosylation in Bacteria|Lactose and Galactose Uptake and utilisation|Lacto-N-Biose I and Galacto-N-Biose Metabolic Pathway|Rhamnose containing glycans|linker unit-arabinogalactan synthesis	1	-1000	1000	5.1.3.2	1 UDP-glucose = 1 UDP-galactose	0.00710899	0.00719785	0.00712676	0.00705567	0.0145379	0.0149111	0.0153199	0.0142891	0.00396326	0.00399881	0.00390995	0.00392772	0.00707345	0.00760662	0.00753553	0.00746444	0.00693127	0.00764217	0.00728672	0.0143957	0.0136848	0.0154621	0.0149289
rxn00874_c0	Acetyl-CoA:acetyl-CoA C-acetyltransferase c0	(1) cpd00120[c0] + (1) cpd00022[c0] <-> (1) cpd00010[c0] + (1) cpd03123[c0]	(CAETHG_RS02035)	CAETHG_RS02035		Isobutyryl-CoA to Propionyl-CoA Module|Isoleucine degradation|Branched chain amino acid degradation regulons	1	-1000	1000	2.3.1.9,2.3.1.16	1 Butyryl-CoA + 1 Acetyl-CoA = 1 CoA + 1 3-Oxohexanoyl-CoA	0	0	0	0	0	0	0	0	0	0	0	0	0	0	0	0	0	0	0	0	0	0	0
rxn05197_c0	Uracil ion-coupled transport c0	(1) cpd00092[e0] + (1) cpd00067[e0] <-> (1) cpd00092[c0] + (1) cpd00067[c0]	(((CAETHG_RS02010) or (CAETHG_RS15540)) or ((CAETHG_RS19875) or (CAETHG_RS17850)))	CAETHG_RS02010 CAETHG_RS15540 CAETHG_RS17850 CAETHG_RS19875		Transport Reactions	1	-1000	1000		1 Uracil + 1 H+ = 1 Uracil + 1 H+	0	0	0	0	0	0	0	0	0	0	0	0	0	0	0	0	0	0	0	0	0	0	0
rxn06600_c0	S-aminomethyldihydrolipoylprotein:(6S)-tetrahydrofolate c0	(1) cpd00087[c0] + (1) cpd11830[c0] -> (1) cpd00013[c0] + (1) cpd00125[c0] + (1) cpd12225[c0]	(((CAETHG_RS02265) or (CAETHG_RS18030) or (CAETHG_RS07795)) and (CAETHG_RS02270))	CAETHG_RS02265 CAETHG_RS02270 CAETHG_RS07795 CAETHG_RS18030		Glycine cleage system	0	0	1000	2.1.2.10	1 Tetrahydrofolate + 1 S-Aminomethyldihydrolipoylprotein = 1 NH3 + 1 5-10-Methylenetetrahydrofolate + 1 Dihydrolipolprotein	0	0	0	0	0	0	0	0	0	0	0	0	0	0	0	0	0	0	0	0	0	0	0
rxn08085_c0	1-tetradec-7-enoyl-sn-glycerol 3-phosphate O-acyltransferase (n-C14:1) c0	(1) cpd15294[c0] + (1) cpd15330[c0] -> (1) cpd11493[c0] + (1) cpd15523[c0]	((CAETHG_RS13530) or (CAETHG_RS08580))	CAETHG_RS08580 CAETHG_RS13530		Phosphate metabolism|Glycerolipid and Glycerophospholipid Metabolism in Bacteria	0	0	1000	2.3.1.51	1 Tetradecenoyl-ACP + 1 1-tetradec-7-enoyl-sn-glycerol 3-phosphate = 1 ACP + 1 1,2-ditetradec-7-enoyl-sn-glycerol 3-phosphate	0	0	0	0	0	0	0	0	0	0	0	0	0	0	0	0	0	0	0	0	0	0	0
rxn09109_c0	Phosphatidylglycerol synthase (n-C14:0) c0	(1) cpd15423[c0] + (1) cpd00080[c0] <-> (1) cpd15543[c0] + (1) cpd00046[c0]	((CAETHG_RS16745) or (CAETHG_RS06675))	CAETHG_RS06675 CAETHG_RS16745		Glycerolipid and Glycerophospholipid Metabolism in Bacteria	1	-1000	1000	2.7.8.5	1 CDP-1,2-ditetradecanoylglycerol + 1 Glycerol-3-phosphate = 1 Phosphatidylglycerophosphate ditetradecanoyl + 1 CMP	0	0	0	0	0	0	0	0	0	0	0	0	0	0	0	0	0	0	0	0	0	0	0
rxn01352_c0	dGTP triphosphohydrolase c0	(1) cpd00241[c0] + (1) cpd00001[c0] <-> (1) cpd00067[c0] + (1) cpd00277[c0] + (1) cpd00421[c0]	(CAETHG_RS12185)	CAETHG_RS12185		Purine conversions	0	0	1000	3.1.5.1	1 dGTP + 1 H2O = 1 H+ + 1 Deoxyguanosine + 1 Triphosphate	0	3.71079e-31	0	0	0	0	0	0	0	0	0	0	0	0	0	0	0	0	0	0	3.71079e-31	0	0
rxn10258_c0	isohexadecanoyl-Diacylglycerol kinase c0	(1) cpd00002[c0] + (1) cpd15706[c0] <-> (1) cpd15682[c0] + (1) cpd00008[c0]	(CAETHG_RS14270)	CAETHG_RS14270		Glycerolipid and Glycerophospholipid Metabolism in Bacteria	1	-1000	1000	2.7.1.107	1 ATP + 1 1,2-Diisohexadecanoyl-sn-glycerol = 1 1,2-diisohexadecanoyl-sn-glycerol 3-phosphate + 1 ADP	0	0	0	0	0	0	0	0	0	0	0	0	0	0	0	0	0	0	0	0	0	0	0
rxn05289_c0	TRDR c0	(1) cpd11420[c0] + (1) cpd00067[c0] + (1) cpd00005[c0] <-> (1) cpd00006[c0] + (1) cpd11421[c0]	(CAETHG_RS09165)	CAETHG_RS09165		Thioredoxin disulfide reductase	1	-1000	1000	1.8.1.9	1 trdox + 1 H+ + 1 NADPH = 1 NADP + 1 trdrd	0.00337515	0.00341734	0.00338358	0.00334983	0.00690217	0.00707937	0.00727344	0.00678404	0.00188164	0.00189852	0.00185633	0.00186477	0.00335827	0.00361141	0.00357765	0.0035439	0.00329077	0.00362828	0.00345952	0.00683467	0.00649716	0.00734094	0.00708781
rxn02000_c0	dTDP-4-dehydro-6-deoxy-D-glucose 3,5-epimerase c0	(1) cpd00521[c0] <-> (1) cpd00522[c0]	((CAETHG_RS12980) or (CAETHG_RS12880))	CAETHG_RS12880 CAETHG_RS12980		dTDP-L-rhamnoase synthesis	1	-1000	1000	5.1.3.13	1 dTDP-4-oxo-6-deoxy-D-glucose = 1 dTDP-4-oxo-L-rhamnose	0	0	0	0	0	0	0	0	0	0	0	0	0	0	0	0	0	0	0	0	0	0	0
rxn10228_c0	isotetradecanoyl-CDPdiacylglycerol-serine O-phosphatidyltransferase c0	(1) cpd15685[c0] + (1) cpd00054[c0] -> (1) cpd00067[c0] + (1) cpd15691[c0] + (1) cpd00046[c0]	(CAETHG_RS11850)	CAETHG_RS11850		Glycerolipid and Glycerophospholipid Metabolism in Bacteria	0	0	1000	2.7.8.8	1 CDP-1,2-diisotetradecanoylglycerol + 1 L-Serine = 1 H+ + 1 Diisotetradecanoylphosphatidylserine + 1 CMP	0	0	0	0	0	0	0	0	0	0	0	0	0	0	0	0	0	0	0	0	0	0	0
rxn01977_c0	alpha-D-Glucose 6-phosphate ketol-isomerase c0	(1) cpd00079[c0] <-> (1) cpd00863[c0]	(CAETHG_RS07610)	CAETHG_RS07610		Pentose Phosphate Pathway	1	-1000	1000	5.1.3.15	1 D-glucose-6-phosphate = 1 beta-D-Glucose 6-phosphate	0	0	0	0	0	0	0	0	0	0	0	0	0	0	0	0	0	0	0	0	0	0	0
rxn00368_c0	UTP:cytidine 5'-phosphotransferase c0	(1) cpd00367[c0] + (1) cpd00062[c0] <-> (1) cpd00014[c0] + (1) cpd00046[c0]	(CAETHG_RS11755)	CAETHG_RS11755		Pyrimidine conversions	0	0	1000	2.7.1.48	1 Cytidine + 1 UTP = 1 UDP + 1 CMP	0	0	0	0	0	0	0	0	0	0	0	0	0	0	0	0	0	0	0	0	0	0	0
rxn09448_c0	fatty-acid--CoA ligase (octadecenoate) c0	(1) cpd15269[c0] + (1) cpd00067[c0] + (1) cpd00002[c0] + (1) cpd00010[c0] -> (1) cpd00018[c0] + (1) cpd15274[c0] + (1) cpd00012[c0]	(CAETHG_RS08635)	CAETHG_RS08635		Fatty acid degradation regulons|Unsaturated Fatty Acid Metabolism|Carbonate Biomineralization|n-Phenylalkanoic acid degradation|Biotin biosynthesis	0	0	1000	6.2.1.3	1 octadecenoate + 1 H+ + 1 ATP + 1 CoA = 1 AMP + 1 Octadecenoyl-CoA + 1 PPi	0	0	0	0	0	0	0	0	0	0	0	0	0	0	0	0	0	0	0	0	0	0	0
rxn03421_c0	GTP 7,8-8,9-dihydrolase c0	(1) cpd03519[c0] <-> (1) cpd03666[c0]	(CAETHG_RS13405)	CAETHG_RS13405		Pterin metabolism|Methanopterin biosynthesis2|tRNA modification Archaea Henri|Folate Biosynthesis|Queuosine-Archaeosine Biosynthesis|Folate Biosynthesis (Phoenix Copy)|Zinc regulated enzymes|Pterin metabolism 3	1	-1000	1000	3.5.4.16,6.-.-.-	1 2,5-Diaminopyrimidine nucleoside triphosphate = 1 2,5-Diamino-6-(5'-triphosphoryl-3',4'-trihydroxy-2'-oxopentyl)- amino-4-oxopyrimidine	0	0	0	0	0	0	0	0	0	0	0	0	0	0	0	0	0	0	0	0	0	0	0
rxn00867_c0	L-Histidine ammonia-lyase c0	(1) cpd00119[c0] -> (1) cpd00013[c0] + (1) cpd00581[c0]	((CAETHG_RS01105) or (CAETHG_RS05665))	CAETHG_RS01105 CAETHG_RS05665		Histidine degradation	0	0	1000	4.3.1.3	1 L-Histidine = 1 NH3 + 1 Urocanate	0	0	0	0	0	0	0	0	0	0	0	0	0	0	0	0	0	0	0	0	0	0	0
rxn12635_c0	aminopeptidase c0	(1) cpd11591[c0] + (1) cpd00001[c0] <-> (1) cpd00060[c0] + (1) cpd00033[c0]	(((CAETHG_RS04585) or (CAETHG_RS15660)) or (CAETHG_RS03545) or (CAETHG_RS07155))	CAETHG_RS03545 CAETHG_RS04585 CAETHG_RS07155 CAETHG_RS15660		Recycling of Peptidoglycan Amino Acids|Protein degradation	1	-1000	1000		1 Gly-Met + 1 H2O = 1 L-Methionine + 1 Glycine	0	0	0	0	0	0	0	0	0	0	0	0	0	0	0	0	0	0	0	0	0	0	0
rxn00213_c0	UTP:alpha-D-glucose-1-phosphate uridylyltransferase c0	(1) cpd00089[c0] + (1) cpd00062[c0] <-> (1) cpd00026[c0] + (1) cpd00012[c0]	((CAETHG_RS06335) or (CAETHG_RS12420))	CAETHG_RS06335 CAETHG_RS12420		Streptococcal Hyaluronic Acid Capsule|Sucrose Metabolism	1	-1000	1000	2.7.7.9	1 Glucose-1-phosphate + 1 UTP = 1 UDP-glucose + 1 PPi	0.0106635	0.0107968	0.0106901	0.0105835	0.0218068	0.0223667	0.0229798	0.0214336	0.00594489	0.00599821	0.00586492	0.00589158	0.0106102	0.0114099	0.0113033	0.0111967	0.0103969	0.0114632	0.0109301	0.0215936	0.0205272	0.0231931	0.0223933
rxn05409_c0	2-methylpropionyl-ACP:malonyl-[acyl-carrier-protein] C-acyltransferase (decarboxylating) c0	(1) cpd00067[c0] + (1) cpd11492[c0] + (1) cpd11545[c0] -> (1) cpd11493[c0] + (1) cpd00011[c0] + (1) cpd11546[c0]	((CAETHG_RS10005) and (CAETHG_RS09985))	CAETHG_RS09985 CAETHG_RS10005		Fatty Acid Biosynthesis FASII	0	0	1000	2.3.1.0	1 H+ + 1 Malonyl-acyl-carrierprotein- + 1 isobutyryl-ACP = 1 ACP + 1 CO2 + 1 4-methyl-3-oxo-pentanoyl-ACP	0	0	0	0	0	0	0	0	0	0	0	0	0	0	0	0	0	0	0	0	0	0	0
rxn10314_c0	anteisopentadecanoyl-lipoteichoic acid synthesis (n-24), linked, N-acetylglucosamine substituted c0	(1) cpd15753[c0] + (24) cpd00037[c0] <-> (24) cpd00014[c0] + (1) cpd15771[c0]	(CAETHG_RS11510)	CAETHG_RS11510		Teichoic and lipoteichoic acids biosynthesis|Methicillin resistance in Staphylococci|Teichuronic acid biosynthesis	1	-1000	1000	2.7.8.-	1 Anteisopentadecanoyllipoteichoic acid (n-24), linked, unsubstituted + 24.0 UDP-N-acetylglucosamine = 24.0 UDP + 1 Anteisopentadecanoyllipoteichoic acid (n-24), linked, N-acetyl-D-glucosamine	0	0	0	0	0	0	0	0	0	0	0	0	0	0	0	0	0	0	0	0	0	0	0
rxn10282_c0	stearoyl-UDP-glucosyltransferase (monoglucosyl) c0	(1) cpd15311[c0] + (1) cpd00026[c0] <-> (1) cpd00014[c0] + (1) cpd15739[c0]	(CAETHG_RS11420)	CAETHG_RS11420		Teichoic and lipoteichoic acids biosynthesis	1	-1000	1000		1 1,2-Diacyl-sn-glycerol dioctadecanoyl + 1 UDP-glucose = 1 UDP + 1 Monoglucosyl-1,2 distearoylglycerol	0	0	0	0	0	0	0	0	0	0	0	0	0	0	0	0	0	0	0	0	0	0	0
rxn00493_c0	L-Phenylalanine:2-oxoglutarate aminotransferase c0	(1) cpd00066[c0] + (1) cpd00024[c0] <-> (1) cpd00143[c0] + (1) cpd00023[c0]	((CAETHG_RS12490) or ((CAETHG_RS16020) and ()))	CAETHG_RS12490 CAETHG_RS16020		Phenylalanine and Tyrosine Synthesis	1	-1000	1000	2.6.1.57	1 L-Phenylalanine + 1 2-Oxoglutarate = 1 Phenylpyruvate + 1 L-Glutamate	-0.00298159	-0.00301886	-0.00298905	-0.00295923	-0.00609736	-0.00625389	-0.00642533	-0.005993	-0.00166224	-0.00167715	-0.00163988	-0.00164733	-0.00296668	-0.0031903	-0.00316049	-0.00313067	-0.00290705	-0.00320521	-0.00305613	-0.00603772	-0.00573956	-0.00648496	-0.00626134
rxn00173_c0	Acetyl-CoA:orthophosphate acetyltransferase c0	(1) cpd00067[c0] + (1) cpd00009[c0] + (1) cpd00022[c0] <-> (1) cpd00196[c0] + (1) cpd00010[c0]	(CAETHG_RS16490)	CAETHG_RS16490		Acetate Fermentation	1	-1000	1000	2.3.1.8	1 H+ + 1 Phosphate + 1 Acetyl-CoA = 1 Acetylphosphate + 1 CoA	8.16155	8.16506	7.91546	8.22885	11.1173	11.6623	11.319	11.4657	4.52901	4.75981	4.6823	4.66921	6.37375	6.69979	6.57819	9.32858	8.67154	9.2776	9.27957	13.2901	13.0341	14.5642	13.2172
rxn08528_c0	fumarate reductase c0	(1) cpd00106[c0] + (1) cpd15353[c0] <-> (1) cpd00036[c0] + (1) cpd15352[c0]	(((CAETHG_RS01630) and (CAETHG_RS01620)) or (CAETHG_RS01620) or (() and () and () and () and () and ((CAETHG_RS14560) or (CAETHG_RS04915))))	CAETHG_RS01620 CAETHG_RS01630 CAETHG_RS04915 CAETHG_RS14560		YgfZ|TCA Cycle|Succinate dehydrogenase|Serine-glyoxylate cycle	1	-1000	1000	1.3.99.1	1 Fumarate + 1 2-Demethylmenaquinol 8 = 1 Succinate + 1 2-Demethylmenaquinone 8	0	0	0	0	0	0	0	0	0	0	0	1.31533e-31	0	0	0	0	0	0	0	0	0	-9.83421e-33	0
rxn01509_c0	ATP:(d)GMP phosphotransferase c0	(1) cpd00296[c0] + (1) cpd00002[c0] <-> (1) cpd00295[c0] + (1) cpd00008[c0]	(CAETHG_RS16375)	CAETHG_RS16375		MLST|Purine conversions	1	-1000	1000	2.7.4.12,2.7.4.8	1 dGMP + 1 ATP = 1 dGDP + 1 ADP	0	0	0	0	0	0	0	0	0	0	0	0	0	0	0	0	0	0	0	0	0	0	0
rxn05414_c0	6-methyl-3-oxo-heptanoyl-ACP:NADP+ oxidoreductase c0	(1) cpd11550[c0] + (1) cpd00067[c0] + (1) cpd00005[c0] <-> (1) cpd00006[c0] + (1) cpd11551[c0]	((CAETHG_RS08435) or (CAETHG_RS00375) or (CAETHG_RS00860) or (CAETHG_RS04365) or (CAETHG_RS06705) or (CAETHG_RS03500) or (CAETHG_RS04680) or (CAETHG_RS09990))	CAETHG_RS00375 CAETHG_RS00860 CAETHG_RS03500 CAETHG_RS04365 CAETHG_RS04680 CAETHG_RS06705 CAETHG_RS08435 CAETHG_RS09990		mycolic acid synthesis|Fatty Acid Biosynthesis FASII	1	-1000	1000	1.1.1.0	1 6-methyl-3-oxo-heptanoyl-ACP + 1 H+ + 1 NADPH = 1 NADP + 1 6-methyl-3-hydroxy-heptanoyl-ACP	0	0	0	0	0	0	0	0	0	0	0	0	0	0	0	0	0	0	0	0	0	0	0
rxn00789_c0	1-(5-Phospho-D-ribosyl)-ATP:pyrophosphate phosphoribosyl-transferase c0	(1) cpd00012[c0] + (1) cpd01775[c0] <- (1) cpd00002[c0] + (1) cpd00103[c0]	((CAETHG_RS15995) or (() and (CAETHG_RS15990)))	CAETHG_RS15990 CAETHG_RS15995		Histidine Biosynthesis	0	0	1000	2.4.2.17	1 ATP + 1 PRPP = 1 PPi + 1 Phosphoribosyl-ATP	0.000802177	0.000812204	0.000804183	0.000796161	0.00164045	0.00168257	0.00172869	0.00161238	0.000447214	0.000451225	0.000441197	0.000443203	0.000798166	0.00085833	0.000850308	0.000842286	0.000782123	0.000862341	0.000822232	0.00162441	0.00154419	0.00174474	0.00168457
rxn10481_c0	Copper transport via ABC system c0	(1) cpd00058[e0] + (1) cpd00002[c0] + (1) cpd00001[c0] -> (1) cpd00058[c0] + (1) cpd00067[c0] + (1) cpd00009[c0] + (1) cpd00008[c0]	((CAETHG_RS04295) or (CAETHG_RS02640))	CAETHG_RS02640 CAETHG_RS04295		Terminal cytochrome C oxidases|Copper homeostasis|Terminal cytochrome C oxidases copy	0	0	1000		1 Cu2+ + 1 ATP + 1 H2O = 1 Cu2+ + 1 H+ + 1 Phosphate + 1 ADP	2.772e-05	2.80665e-05	2.77893e-05	2.75121e-05	5.66874e-05	5.81427e-05	5.97366e-05	5.57172e-05	1.54539e-05	1.55925e-05	1.5246e-05	1.53153e-05	2.75814e-05	2.96604e-05	2.93832e-05	2.9106e-05	2.7027e-05	2.9799e-05	2.8413e-05	5.6133e-05	5.3361e-05	6.0291e-05	5.8212e-05
cpd00058_ext_b		(1) cpd00058[e0] <-> (1) cpd00058[b]				Exchange Reactions	1	-1000	0		1 Cu2+ =	-2.772e-05	-2.80665e-05	-2.77893e-05	-2.75121e-05	-5.66874e-05	-5.81427e-05	-5.97366e-05	-5.57172e-05	-1.54539e-05	-1.55925e-05	-1.5246e-05	-1.53153e-05	-2.75814e-05	-2.96604e-05	-2.93832e-05	-2.9106e-05	-2.7027e-05	-2.9799e-05	-2.8413e-05	-5.6133e-05	-5.3361e-05	-6.0291e-05	-5.8212e-05
rxn02895_c0	5-Phospho-D-ribosylamine:glycine ligase (ADP-forming) c0	(1) cpd00002[c0] + (1) cpd01982[c0] + (1) cpd00033[c0] -> (1) cpd00067[c0] + (1) cpd02394[c0] + (1) cpd00009[c0] + (1) cpd00008[c0]	(CAETHG_RS14520)	CAETHG_RS14520		De Novo Purine Biosynthesis	0	0	1000	6.3.4.13	1 ATP + 1 5-Phosphoribosylamine + 1 Glycine = 1 H+ + 1 GAR + 1 Phosphate + 1 ADP	0.00857255	0.00867971	0.00859399	0.00850826	0.0175309	0.0179809	0.0184739	0.0172308	0.0047792	0.00482206	0.0047149	0.00473634	0.00852969	0.00917263	0.00908691	0.00900118	0.00835824	0.0092155	0.00878687	0.0173594	0.0165022	0.0186453	0.0180024
rxn10216_c0	isotetradecanoyl-1-acylglycerol-3-phosphate O-acyltransferase c0	(1) cpd15673[c0] + (1) cpd11435[c0] -> (1) cpd00010[c0] + (1) cpd15679[c0]	((CAETHG_RS13530) or (CAETHG_RS08580))	CAETHG_RS08580 CAETHG_RS13530		Phosphate metabolism|Glycerolipid and Glycerophospholipid Metabolism in Bacteria	0	0	1000	2.3.1.51	1 1-isotetradecanoyl-sn-glycerol 3-phosphate + 1 fa1coa = 1 CoA + 1 1,2-diisotetradecanoyl-sn-glycerol 3-phosphate	0	0	0	0	0	0	0	0	0	0	0	0	0	0	0	0	0	0	0	0	0	0	0
rxn09211_c0	Phosphatidylserine syntase (n-C18:1) c0	(1) cpd15420[c0] + (1) cpd00054[c0] -> (1) cpd15558[c0] + (1) cpd00067[c0] + (1) cpd00046[c0]	(CAETHG_RS11850)	CAETHG_RS11850		Glycerolipid and Glycerophospholipid Metabolism in Bacteria	0	0	1000	2.7.8.8	1 CDP-1,2-dioctadec-11-enoylglycerol + 1 L-Serine = 1 phosphatidylserine dioctadec-11-enoyl + 1 H+ + 1 CMP	0	0	0	0	0	0	0	0	0	0	0	0	0	0	0	0	0	0	0	0	0	0	0
rxn01115_c0	6-Phospho-D-gluconate:NADP+ 2-oxidoreductase (decarboxylating) c0	(1) cpd00006[c0] + (1) cpd00284[c0] -> (1) cpd00011[c0] + (1) cpd00171[c0] + (1) cpd00005[c0]	(CAETHG_RS15955)	CAETHG_RS15955		Pentose Phosphate Pathway	0	0	1000	1.1.1.44/1.1.1.343	1 NADP + 1 6-Phospho-D-gluconate = 1 CO2 + 1 D-Ribulose5-phosphate + 1 NADPH	0	0	0	0	0	0	0	0	0	0	0	0	0	0	0	0	0	0	0	0	0	0	0
rxn02312_c0	S-Adenosyl-L-methionine:8-amino-7-oxononanoate aminotransferase c0	(1) cpd00017[c0] + (1) cpd00800[c0] <-> (1) cpd02701[c0] + (1) cpd00764[c0]	(CAETHG_RS07210)	CAETHG_RS07210		Biotin biosynthesis	1	-1000	1000	2.6.1.62	1 S-Adenosyl-L-methionine + 1 8-Amino-7-oxononanoate = 1 S-Adenosyl-4-methylthio-2-oxobutanoate + 1 7-8-Diaminononanoate	0	0	0	0	0	0	0	0	0	0	0	0	0	0	0	0	0	0	0	0	0	0	0
rxn05405_c0	15-methyl-3-oxo-hexa-decanoyl-ACP:NADP+ oxidoreductase c0	(1) cpd11541[c0] + (1) cpd00067[c0] + (1) cpd00005[c0] <-> (1) cpd00006[c0] + (1) cpd11542[c0]	((CAETHG_RS08435) or (CAETHG_RS00375) or (CAETHG_RS00860) or (CAETHG_RS04365) or (CAETHG_RS06705) or (CAETHG_RS03500) or (CAETHG_RS04680) or (CAETHG_RS09990))	CAETHG_RS00375 CAETHG_RS00860 CAETHG_RS03500 CAETHG_RS04365 CAETHG_RS04680 CAETHG_RS06705 CAETHG_RS08435 CAETHG_RS09990		mycolic acid synthesis|Fatty Acid Biosynthesis FASII	1	-1000	1000	1.1.1.0	1 15-methyl-3-oxo-hexa-decanoyl-ACP + 1 H+ + 1 NADPH = 1 NADP + 1 15-methyl-3-hydroxy-hexa-decanoyl-ACP	0	0	0	0	0	0	0	0	0	0	0	0	0	0	0	0	0	0	0	0	0	0	0
rxn03951_c0	NAD-dependent threonine 4-phosphate dehydrogenase c0	(1) cpd00003[c0] + (1) cpd03607[c0] <-> (1) cpd00067[c0] + (1) cpd04539[c0] + (1) cpd00004[c0]	(CAETHG_RS12050)	CAETHG_RS12050		Pyridoxin (Vitamin B6) Biosynthesis	1	-1000	1000	1.1.1.262	1 NAD + 1 4-(Phosphonooxy)-threonine = 1 H+ + 1 2-Amino-3-oxo-4-phosphonooxybutyrate + 1 NADH	0	0	0	0	0	0	0	0	0	0	0	0	0	0	0	0	0	0	0	0	0	0	0
rxn10276_c0	isotetradecanoyl-UDP-glucosyltransferase (diglucosyl) c0	(1) cpd15742[c0] + (1) cpd00026[c0] <-> (1) cpd00014[c0] + (1) cpd15733[c0]	(CAETHG_RS11420)	CAETHG_RS11420		Teichoic and lipoteichoic acids biosynthesis	1	-1000	1000		1 Monoglucosyl-1,2 diisotetradecanoylglycerol + 1 UDP-glucose = 1 UDP + 1 Diglucosyl-1,2 diisotetradecanoylglycerol	0	0	0	0	0	0	0	0	0	0	0	0	0	0	0	0	0	0	0	0	0	0	0
rxn10344_c0	Lead (Pb+2) ABC transporter c0	(1) cpd00002[c0] + (1) cpd00001[c0] + (1) cpd04097[c0] -> (1) cpd00067[c0] + (1) cpd00009[c0] + (1) cpd00008[c0] + (1) cpd04097[e0]	((CAETHG_RS04295) or (CAETHG_RS02640))	CAETHG_RS02640 CAETHG_RS04295			0	0	1000		1 ATP + 1 H2O + 1 Pb = 1 H+ + 1 Phosphate + 1 ADP + 1 Pb	0	0	0	0	0	0	0	0	0	0	0	0	0	0	0	0	0	0	0	0	0	0	0
rxn00365_c0	ATP:cytidine 5'-phosphotransferase c0	(1) cpd00367[c0] + (1) cpd00002[c0] <-> (1) cpd00008[c0] + (1) cpd00046[c0]	(CAETHG_RS11755)	CAETHG_RS11755		Pyrimidine conversions	0	0	1000	2.7.1.48	1 Cytidine + 1 ATP = 1 ADP + 1 CMP	0	0	0	0	0	0	0	0	0	0	0	0	0	0	0	0	0	0	0	0	0	0	0
rxn05318_c0	ADNt2r c0	(1) cpd00067[e0] + (1) cpd00182[e0] <-> (1) cpd00067[c0] + (1) cpd00182[c0]	(CAETHG_RS19245)	CAETHG_RS19245		Deoxyribose and Deoxynucleoside Catabolism	1	-1000	1000		1 H+ + 1 Adenosine = 1 H+ + 1 Adenosine	0	0	0	0	0	0	0	0	0	0	0	0	0	0	0	0	0	0	0	0	0	0	0
rxn10474_c0	cobalt transport in/out via permease (no H+) c0	(1) cpd00149[c0] <-> (1) cpd00149[e0]	((CAETHG_RS01345) or (CAETHG_RS14785))	CAETHG_RS01345 CAETHG_RS14785		Campylobacter Iron Metabolism	1	-1000	1000		1 Co2+ = 1 Co2+	-9.9e-07	-1.00238e-06	-9.92475e-07	-9.82575e-07	-2.02455e-06	-2.07652e-06	-2.13345e-06	-1.9899e-06	-5.51925e-07	-5.56875e-07	-5.445e-07	-5.46975e-07	-9.8505e-07	-1.0593e-06	-1.0494e-06	-1.0395e-06	-9.6525e-07	-1.06425e-06	-1.01475e-06	-2.00475e-06	-1.90575e-06	-2.15325e-06	-2.079e-06
cpd00149_ext_b		(1) cpd00149[e0] <-> (1) cpd00149[b]				Exchange Reactions	1	-1000	0		1 Co2+ =	-9.9e-07	-1.00238e-06	-9.92475e-07	-9.82575e-07	-2.02455e-06	-2.07652e-06	-2.13345e-06	-1.9899e-06	-5.51925e-07	-5.56875e-07	-5.445e-07	-5.46975e-07	-9.8505e-07	-1.0593e-06	-1.0494e-06	-1.0395e-06	-9.6525e-07	-1.06425e-06	-1.01475e-06	-2.00475e-06	-1.90575e-06	-2.15325e-06	-2.079e-06
rxn05404_c0	13-methyl-tetra-decanoyl-ACP:malonyl-[acyl-carrier-protein] C-acyltransferase (decarboxylating) c0	(1) cpd11540[c0] + (1) cpd00067[c0] + (1) cpd11492[c0] -> (1) cpd11541[c0] + (1) cpd11493[c0] + (1) cpd00011[c0]	((CAETHG_RS10005) and (CAETHG_RS09985))	CAETHG_RS09985 CAETHG_RS10005		Fatty Acid Biosynthesis FASII	0	0	1000	2.3.1.0	1 13-methyl-tetra-decanoyl-ACP + 1 H+ + 1 Malonyl-acyl-carrierprotein- = 1 15-methyl-3-oxo-hexa-decanoyl-ACP + 1 ACP + 1 CO2	0	0	0	0	0	0	0	0	0	0	0	0	0	0	0	0	0	0	0	0	0	0	0
rxn08550_c0	glycerol-3-phosphate acyltransferase (C16:1) c0	(1) cpd15239[c0] + (1) cpd00080[c0] -> (1) cpd11493[c0] + (1) cpd15326[c0]	(() and (CAETHG_RS16510))	CAETHG_RS16510		Glycerolipid and Glycerophospholipid Metabolism in Bacteria	0	0	1000	2.3.1.15	1 Hexadecenoyl-ACP + 1 Glycerol-3-phosphate = 1 ACP + 1 1-hexadec-9-enoyl-sn-glycerol 3-phosphate	0	0	0	0	0	0	0	0	0	0	0	0	0	0	0	0	0	0	0	0	0	0	0
rxn10336_c0	stearoyl-cardiolipin synthase c0	(2) cpd15540[c0] <-> (1) cpd15793[c0] + (1) cpd00100[c0]	((CAETHG_RS14670) or (CAETHG_RS04280))	CAETHG_RS04280 CAETHG_RS14670		Glycerolipid and Glycerophospholipid Metabolism in Bacteria	1	-1000	1000		2.0 Phosphatidylglycerol dioctadecanoyl = 1 Stearoylcardiolipin (B. subtilis) + 1 Glycerol	0	0	0	0	0	0	0	0	0	0	0	0	0	0	0	0	0	0	0	0	0	0	0
rxn01643_c0	L-Aspartate-4-semialdehyde:NADP+ oxidoreductase (phosphorylating) c0	(1) cpd00006[c0] + (1) cpd00346[c0] + (1) cpd00009[c0] <- (1) cpd01977[c0] + (1) cpd00005[c0]	(CAETHG_RS06525)	CAETHG_RS06525		Aspartate degradation | Lysine, Threonine synthesis	0	0	1000	1.2.1.11	1 4-Phospho-L-aspartate + 1 NADPH = 1 NADP + 1 L-Aspartate4-semialdehyde + 1 Phosphate	0.0487987	0.0494087	0.0489207	0.0484327	0.0997933	0.102355	0.105161	0.0980854	0.0272053	0.0274493	0.0268393	0.0269613	0.0485547	0.0522146	0.0517266	0.0512386	0.0475787	0.0524586	0.0500187	0.0988173	0.0939375	0.106137	0.102477
rxn01275_c0	ATP:D-Gluconate 6-phosphotransferase c0	(1) cpd00002[c0] + (1) cpd00222[c0] <-> (1) cpd00284[c0] + (1) cpd00008[c0]	(CAETHG_RS15965)	CAETHG_RS15965		Pentose Phosphate Pathway	1	-1000	1000	2.7.1.12	1 ATP + 1 GLCN = 1 6-Phospho-D-gluconate + 1 ADP	0	0	0	0	0	0	0	0	0	0	0	0	0	0	0	0	0	0	0	0	0	0	0
rxn10257_c0	anteisopentadecanoyl-Diacylglycerol kinase c0	(1) cpd00002[c0] + (1) cpd15705[c0] <-> (1) cpd15681[c0] + (1) cpd00008[c0]	(CAETHG_RS14270)	CAETHG_RS14270		Glycerolipid and Glycerophospholipid Metabolism in Bacteria	1	-1000	1000	2.7.1.107	1 ATP + 1 1,2-Dianteisopentadecanoyl-sn-glycerol = 1 1,2-dianteisopentadecanoyl-sn-glycerol 3-phosphate + 1 ADP	0	0	0	0	0	0	0	0	0	0	0	0	0	0	0	0	0	0	0	0	0	0	0
rxn09209_c0	Phosphatidylserine syntase (n-C16:1) c0	(1) cpd00054[c0] + (1) cpd15418[c0] -> (1) cpd00067[c0] + (1) cpd15556[c0] + (1) cpd00046[c0]	(CAETHG_RS11850)	CAETHG_RS11850		Glycerolipid and Glycerophospholipid Metabolism in Bacteria	0	0	1000	2.7.8.8	1 L-Serine + 1 CDP-1,2-dihexadec-9-enoylglycerol = 1 H+ + 1 phosphatidylserine dihexadec-9-enoyl + 1 CMP	0	0	0	0	0	0	0	0	0	0	0	0	0	0	0	0	0	0	0	0	0	0	0
rxn02005_c0	trehalose transport via PEP:Pyr PTS c0	(1) cpd00061[c0] + (1) cpd00794[e0] <-> (1) cpd00523[c0] + (1) cpd00020[c0]	(() and () and (CAETHG_RS09185) and ())	CAETHG_RS09185		Trehalose Uptake and utilisation	1	-1000	1000	2.7.1.69	1 Phosphoenolpyruvate + 1 TRHL = 1 Trehalose 6-phosphate + 1 Pyruvate	0	0	0	0	0	0	0	0	0	0	0	0	0	0	0	0	0	0	0	0	0	0	0
rxn01653_c0	5-Formyltetrahydrofolate cyclo-ligase (ADP-forming) c0	(1) cpd00002[c0] + (1) cpd02197[c0] -> (1) cpd00347[c0] + (1) cpd00009[c0] + (1) cpd00008[c0]	(CAETHG_RS01355)	CAETHG_RS01355		Folate Biosynthesis|Folate Biosynthesis (Phoenix Copy)|Folate transporters|5-FCL-like protein|One-carbon metabolism by tetrahydropterines|Serine-glyoxylate cycle	0	0	1000	6.3.3.2	1 ATP + 1 5-Formyltetrahydrofolate = 1 5-10-Methenyltetrahydrofolate + 1 Phosphate + 1 ADP	0	0	0	0	0	0	0	0	0	0	0	0	0	0	0	0	0	0	0	0	0	0	0
rxn08656_c0	Glycolate oxidase c0	(1) cpd15500[c0] + (1) cpd00139[c0] -> (1) cpd00040[c0] + (1) cpd15499[c0]	(() and ((CAETHG_RS01815) or (CAETHG_RS13190) or (CAETHG_RS01160) or (CAETHG_RS00560) or (CAETHG_RS17055)) and ())	CAETHG_RS00560 CAETHG_RS01160 CAETHG_RS01815 CAETHG_RS13190 CAETHG_RS17055		Photorespiration (oxidative C2 cycle)|Glycolate, glyoxylate interconversions	0	0	1000		1 Menaquinone 8 + 1 Glycolate = 1 Glyoxalate + 1 Menaquinol 8	0	0	0	0	0	0	0	0	0	0	0	0	0	0	0	0	0	0	0	0	0	0	0
rxn01029_c0	Agmatine iminohydrolase c0	(1) cpd00001[c0] + (1) cpd00152[c0] -> (1) cpd00013[c0] + (1) cpd00341[c0]	(CAETHG_RS10145)	CAETHG_RS10145		Polyamine Metabolism|Arginine and Ornithine Degradation	0	0	1000	3.5.3.12	1 H2O + 1 Agmatine = 1 NH3 + 1 N-Carbamoylputrescine	0	0	0	0	0	0	0	0	0	0	0	0	0	0	0	0	0	0	0	0	0	0	0
rxn09198_c0	Phosphatidylserine decarboxylase (n-C14:0) c0	(1) cpd15553[c0] + (2) cpd00067[c0] <-> (1) cpd00011[c0] + (1) cpd15529[c0]	(CAETHG_RS10720)	CAETHG_RS10720		Glycerolipid and Glycerophospholipid Metabolism in Bacteria|Bacterial cyanide production and tolerance mechanisms	1	-1000	1000	4.1.1.65	1 phosphatidylserine ditetradecanoyl + 2.0 H+ = 1 CO2 + 1 phosphatidylethanolamine ditetradecanoyl	0	0	0	0	0	0	0	0	0	0	0	0	0	0	0	0	0	0	0	0	0	0	0
rxn01362_c0	Orotidine-5'-phosphate:pyrophosphate phosphoribosyltransferase c0	(1) cpd00012[c0] + (1) cpd00810[c0] <- (1) cpd00247[c0] + (1) cpd00103[c0]	(CAETHG_RS07105)	CAETHG_RS07105		De Novo Pyrimidine Synthesis|YgfZ	0	0	1000	2.4.2.10	1 Orotate + 1 PRPP = 1 PPi + 1 Orotidylic acid	0.00959742	0.00971739	0.00962142	0.00952544	0.0196267	0.0201306	0.0206824	0.0192908	0.00535056	0.00539855	0.00527858	0.00530258	0.00954943	0.0102692	0.0101733	0.0100773	0.00935749	0.0103172	0.00983736	0.0194348	0.018475	0.0208744	0.0201546
rxn06493_c0	dihydrolipoylprotein:NAD+ oxidoreductase c0	(1) cpd00003[c0] + (1) cpd12225[c0] <-> (1) cpd00067[c0] + (1) cpd00004[c0] + (1) cpd12005[c0]	((CAETHG_RS07825) or (((CAETHG_RS02265) or (CAETHG_RS18030) or (CAETHG_RS07795)) and (CAETHG_RS02260) and (CAETHG_RS02255)) or (((CAETHG_RS02265) or (CAETHG_RS18030) or (CAETHG_RS07795)) and ()))	CAETHG_RS02255 CAETHG_RS02260 CAETHG_RS02265 CAETHG_RS07795 CAETHG_RS07825 CAETHG_RS18030		Glycine cleage system	1	-1000	1000	1.8.1.4	1 NAD + 1 Dihydrolipolprotein = 1 H+ + 1 NADH + 1 Lipoylprotein	0	0	0	0	0	0	0	0	0	0	0	0	0	0	0	0	0	0	0	0	0	0	0
rxn02402_c0	Nicotinate-nucleotide:pyrophosphate phosphoribosyltransferase c0	(1) cpd00011[c0] + (1) cpd00873[c0] + (1) cpd00012[c0] <- (1) cpd02333[c0] + (2) cpd00067[c0] + (1) cpd00103[c0]	((CAETHG_RS11775) or (CAETHG_RS02385))	CAETHG_RS02385 CAETHG_RS11775		NAD and NADP cofactor biosynthesis global|NAD regulation	0	0	1000	2.4.2.19	1 Quinolinate + 2.0 H+ + 1 PRPP = 1 CO2 + 1 Nicotinate ribonucleotide + 1 PPi	3.5442e-05	3.5885e-05	3.55306e-05	3.51762e-05	7.24789e-05	7.43396e-05	7.63775e-05	7.12384e-05	1.97589e-05	1.99361e-05	1.94931e-05	1.95817e-05	3.52648e-05	3.79229e-05	3.75685e-05	3.72141e-05	3.45559e-05	3.81002e-05	3.63281e-05	7.17701e-05	6.82259e-05	7.70863e-05	7.44282e-05
rxn03243_c0	Decanoyl-CoA:acetyl-CoA C-acyltransferase c0	(1) cpd03128[c0] + (1) cpd00022[c0] <-> (1) cpd03117[c0] + (1) cpd00010[c0]	(CAETHG_RS02035)	CAETHG_RS02035		Isobutyryl-CoA to Propionyl-CoA Module|Isoleucine degradation|Branched chain amino acid degradation regulons	1	-1000	1000	2.3.1.16	1 Decanoyl-CoA + 1 Acetyl-CoA = 1 3-Oxododecanoyl-CoA + 1 CoA	0	0	0	0	0	0	0	0	0	0	0	0	0	0	0	0	0	0	0	0	0	0	0
rxn05375_c0	10-methyl-dodecanoyl-ACP:malonyl-[acyl-carrier-protein] C-acyltransferase (decarboxylating) c0	(1) cpd11511[c0] + (1) cpd00067[c0] + (1) cpd11492[c0] -> (1) cpd11493[c0] + (1) cpd00011[c0] + (1) cpd11512[c0]	((CAETHG_RS10005) and (CAETHG_RS09985))	CAETHG_RS09985 CAETHG_RS10005		Fatty Acid Biosynthesis FASII	0	0	1000	2.3.1.0	1 10-methyl-dodecanoyl-ACP + 1 H+ + 1 Malonyl-acyl-carrierprotein- = 1 ACP + 1 CO2 + 1 12-methyl-3-oxo-tetra-decanoyl-ACP	0	0	0	0	0	0	0	0	0	0	0	0	0	0	0	0	0	0	0	0	0	0	0
rxn10224_c0	anteisopentadecanoyl-phosphatidate cytidylyltransferase c0	(1) cpd15681[c0] + (1) cpd00052[c0] <-> (1) cpd00012[c0] + (1) cpd15687[c0]	(CAETHG_RS16645)	CAETHG_RS16645		Glycerolipid and Glycerophospholipid Metabolism in Bacteria	1	-1000	1000	2.7.7.41	1 1,2-dianteisopentadecanoyl-sn-glycerol 3-phosphate + 1 CTP = 1 PPi + 1 CDP-1,2-dianteisopentadecanoylglycerol	0	0	0	0	0	0	0	0	0	0	0	0	0	0	0	0	0	0	0	0	0	0	0
rxn10231_c0	isohexadecanoyl-CDPdiacylglycerol-serine O-phosphatidyltransferase c0	(1) cpd15688[c0] + (1) cpd00054[c0] -> (1) cpd00067[c0] + (1) cpd15694[c0] + (1) cpd00046[c0]	(CAETHG_RS11850)	CAETHG_RS11850		Glycerolipid and Glycerophospholipid Metabolism in Bacteria	0	0	1000	2.7.8.8	1 CDP-1,2-diisohexadecanoylglycerol + 1 L-Serine = 1 H+ + 1 Diisohexadecanoylphosphatidylserine + 1 CMP	0	0	0	0	0	0	0	0	0	0	0	0	0	0	0	0	0	0	0	0	0	0	0
rxn02811_c0	3-Isopropylmalate hydro-lyase c0	(1) cpd02693[c0] <-> (1) cpd01710[c0] + (1) cpd00001[c0]	((CAETHG_RS14750) and (CAETHG_RS14755))	CAETHG_RS14750 CAETHG_RS14755		Leucine biosynthesis	1	-1000	1000	4.2.1.33	1 3-Isopropylmalate = 1 2-Isopropylmaleate + 1 H2O	-0.00835954	-0.00846403	-0.00838044	-0.00829684	-0.0170953	-0.0175341	-0.0180148	-0.0168027	-0.00466044	-0.00470224	-0.00459775	-0.00461865	-0.00831774	-0.00894471	-0.00886111	-0.00877752	-0.00815055	-0.00898651	-0.00856853	-0.0169281	-0.0160921	-0.018182	-0.017555
rxn10262_c0	isopentadecanoyl-CDPdiacylglycerol:sn-glycerol-3-phosphate 3-phosphatidyltransferase c0	(1) cpd00080[c0] + (1) cpd15686[c0] <-> (1) cpd15719[c0] + (1) cpd00046[c0]	((CAETHG_RS16745) or (CAETHG_RS06675))	CAETHG_RS06675 CAETHG_RS16745		Glycerolipid and Glycerophospholipid Metabolism in Bacteria	1	-1000	1000	2.7.8.5	1 Glycerol-3-phosphate + 1 CDP-1,2-diisopentadecanoylglycerol = 1 Diisopentadecanoylphosphatidylglycerophosphate + 1 CMP	0	0	0	0	0	0	0	0	0	0	0	0	0	0	0	0	0	0	0	0	0	0	0
rxn05610_c0	D-mannose transport via PEP:Pyr PTS c0	(1) cpd00138[e0] + (1) cpd00061[c0] <-> (1) cpd00235[c0] + (1) cpd00020[c0]	(() and () and () and (CAETHG_RS09185) and ())	CAETHG_RS09185		Mannose Metabolism|Sialic Acid Metabolism	1	-1000	1000		1 D-Mannose + 1 Phosphoenolpyruvate = 1 D-mannose-6-phosphate + 1 Pyruvate	0	0	0	0	0	0	0	0	0	0	0	0	0	0	0	0	0	0	0	0	0	0	0
rxn01019_c0	Carbamoyl-phosphate:L-ornithine carbamoyltransferase c0	(1) cpd00064[c0] + (1) cpd00146[c0] <-> (2) cpd00067[c0] + (1) cpd00009[c0] + (1) cpd00274[c0]	((CAETHG_RS02810) or (CAETHG_RS02140) or (CAETHG_RS14860))	CAETHG_RS02140 CAETHG_RS02810 CAETHG_RS14860		Arginine Deiminase Pathway	1	-1000	1000	2.1.3.3	1 Ornithine + 1 Carbamoylphosphate = 2.0 H+ + 1 Phosphate + 1 Citrulline	0.00183885	0.00186184	0.00184345	0.00182506	0.00376046	0.003857	0.00396273	0.0036961	0.00102516	0.00103436	0.00101137	0.00101597	0.00182966	0.00196757	0.00194919	0.0019308	0.00179288	0.00197677	0.00188483	0.00372368	0.00353979	0.00399951	0.00386159
rxn00412_c0	UTP:ammonia ligase(ADP-forming) c0	(1) cpd00002[c0] + (1) cpd00001[c0] + (1) cpd00062[c0] + (1) cpd00053[c0] -> (2) cpd00067[c0] + (1) cpd00009[c0] + (1) cpd00023[c0] + (1) cpd00008[c0] + (1) cpd00052[c0]	(CAETHG_RS11440)	CAETHG_RS11440		Pyrimidine conversions	0	0	1000	6.3.4.2	1 ATP + 1 H2O + 1 UTP + 1 L-Glutamine = 2.0 H+ + 1 Phosphate + 1 L-Glutamate + 1 ADP + 1 CTP	0	0	0	0	0	0	0	0	0	0	0	0	0	0	0	0	0	0	0	0	0	0	0
rxn03167_c0	2-Amino-4-hydroxy-6-(erythro-1,2,3-trihydroxypropyl) c0	(3) cpd00001[c0] + (1) cpd02978[c0] -> (3) cpd00067[c0] + (3) cpd00009[c0] + (1) cpd02961[c0]	(CAETHG_RS13410)	CAETHG_RS13410		P uptake (cyanobacteria)|Phosphate metabolism	0	0	1000	3.1.3.1	3.0 H2O + 1 7,8-Dihydroneopterin 3'-triphosphate = 3.0 H+ + 3.0 Phosphate + 1 Dihydroneopterin	3.564e-05	3.60855e-05	3.57291e-05	3.53727e-05	7.28838e-05	7.47549e-05	7.68042e-05	7.16364e-05	1.98693e-05	2.00475e-05	1.9602e-05	1.96911e-05	3.54618e-05	3.81348e-05	3.77784e-05	3.7422e-05	3.4749e-05	3.8313e-05	3.6531e-05	7.2171e-05	6.8607e-05	7.7517e-05	7.4844e-05
rxn08310_c0	CDP-diacylglycerol synthetase (n-C16:1) c0	(1) cpd15525[c0] + (1) cpd00052[c0] <-> (1) cpd00012[c0] + (1) cpd15418[c0]	(CAETHG_RS16645)	CAETHG_RS16645		Glycerolipid and Glycerophospholipid Metabolism in Bacteria	1	-1000	1000	2.7.7.41	1 1,2-dihexadec-9-enoyl-sn-glycerol 3-phosphate + 1 CTP = 1 PPi + 1 CDP-1,2-dihexadec-9-enoylglycerol	0	0	0	0	0	0	0	0	0	0	0	0	0	0	0	0	0	0	0	0	0	0	0
rxn03135_c0	Imidazole-glycerol-3-phosphate synthase c0	(1) cpd00067[c0] + (1) cpd02851[c0] + (1) cpd00023[c0] + (1) cpd02843[c0] <- (1) cpd02991[c0] + (1) cpd00053[c0]	((CAETHG_RS16025) and (CAETHG_RS16010))	CAETHG_RS16010 CAETHG_RS16025		Histidine Biosynthesis	0	0	1000	2.4.2.-	1 phosphoribulosylformimino-AICAR-phosphate + 1 L-Glutamine = 1 H+ + 1 AICAR + 1 L-Glutamate + 1 D-erythro-imidazol-glycerol-phosphate	0.000802177	0.000812204	0.000804183	0.000796161	0.00164045	0.00168257	0.00172869	0.00161238	0.000447214	0.000451225	0.000441197	0.000443203	0.000798166	0.00085833	0.000850308	0.000842286	0.000782123	0.000862341	0.000822232	0.00162441	0.00154419	0.00174474	0.00168457
rxn00469_c0	N2-Acetyl-L-ornithine amidohydrolase c0	(1) cpd00001[c0] + (1) cpd00342[c0] <-> (1) cpd00064[c0] + (1) cpd00029[c0]	((CAETHG_RS04740) or (CAETHG_RS02125))	CAETHG_RS02125 CAETHG_RS04740		Arginine biosynthesis	1	-1000	1000	3.5.1.16	1 H2O + 1 N-Acetylornithine = 1 Ornithine + 1 Acetate	0	0	0	0	0	0	0	0	0	0	0	0	0	0	0	0	0	1.43682e-33	0	0	0	0	0
rxn05655_c0	sucrose transport via PEP:Pyr PTS c0	(1) cpd00076[e0] + (1) cpd00061[c0] <-> (1) cpd01693[c0] + (1) cpd00020[c0]	(() and (CAETHG_RS09185) and () and ())	CAETHG_RS09185		HPr catabolite repression system|Galactose-inducible PTS|Fructose and Mannose Inducible PTS|Sucrose-specific PTS|Mannitol utilisation	1	-1000	1000		1 Sucrose + 1 Phosphoenolpyruvate = 1 6-Phosphosucrose + 1 Pyruvate	0	0	0	0	0	0	0	0	0	0	0	0	0	0	0	0	0	0	0	0	0	0	0
rxn12512_c0	(R)-4'-Phosphopantothenate:L-cysteine ligase c0	(1) cpd00002[c0] + (1) cpd00084[c0] + (1) cpd02201[c0] -> (1) cpd00018[c0] + (1) cpd00012[c0] + (1) cpd02666[c0]	(CAETHG_RS16385)	CAETHG_RS16385		Coenzyme A Biosynthesis	0	0	1000	6.3.2.5	1 ATP + 1 L-Cysteine + 1 4-phosphopantothenate = 1 AMP + 1 PPi + 1 (R)-4'-Phosphopantothenoyl-L-cysteine	1.386e-06	1.40332e-06	1.38947e-06	1.37561e-06	2.83437e-06	2.90713e-06	2.98683e-06	2.78586e-06	7.72695e-07	7.79625e-07	7.623e-07	7.65765e-07	1.37907e-06	1.48302e-06	1.46916e-06	1.4553e-06	1.35135e-06	1.48995e-06	1.42065e-06	2.80665e-06	2.66805e-06	3.01455e-06	2.9106e-06
rxn09272_c0	succinate dehydrogenase (irreversible) c0	(1) cpd00036[c0] + (1) cpd15560[c0] <-> (1) cpd15561[c0] + (1) cpd00106[c0]	(((CAETHG_RS01630) and (CAETHG_RS01620)) or (() and () and () and () and () and ((CAETHG_RS14560) or (CAETHG_RS04915))) or (CAETHG_RS01620))	CAETHG_RS01620 CAETHG_RS01630 CAETHG_RS04915 CAETHG_RS14560		YgfZ|TCA Cycle|Succinate dehydrogenase|Serine-glyoxylate cycle	1	-1000	1000	1.3.99.1	1 Succinate + 1 Ubiquinone-8 = 1 Ubiquinol-8 + 1 Fumarate	-0.00959742	-0.00971739	-0.00962142	-0.00952544	-0.0196267	0	-0.0206824	0	-0.00535056	-0.00539855	0	0	0	0	-0.0101733	-0.0100773	-0.00935749	-0.0103172	0	-0.0194348	-0.018475	0	-0.0201546
rxn00686_c0	5,6,7,8-Tetrahydrofolate:NADP+ oxidoreductase c0	(1) cpd00006[c0] + (1) cpd00087[c0] <-> (1) cpd00067[c0] + (1) cpd00330[c0] + (1) cpd00005[c0]	(CAETHG_RS02425)	CAETHG_RS02425		Folate Biosynthesis|Folate Biosynthesis (Phoenix Copy)	1	-1000	1000	1.5.1.3	1 NADP + 1 Tetrahydrofolate = 1 H+ + 1 Dihydrofolate + 1 NADPH	-0.00121396	-0.00122913	-0.00121699	-0.00120486	-0.00248255	-0.00254628	-0.00261608	-0.00244006	-0.000676783	-0.000682852	-0.000667678	-0.000670713	-0.00120789	-0.00129894	-0.0012868	-0.00127466	-0.00118361	-0.00130501	-0.00124431	-0.00245827	-0.00233687	-0.00264036	-0.00254932
rxn00791_c0	N-(5-Phospho-D-ribosyl)anthranilate:pyrophosphate c0	(1) cpd02642[c0] + (1) cpd00012[c0] <- (1) cpd00093[c0] + (1) cpd00103[c0]	(CAETHG_RS18185)	CAETHG_RS18185		Tryptophan synthesis	0	0	1000	2.4.2.18	1 Anthranilate + 1 PRPP = 1 N-5-phosphoribosyl-anthranilate + 1 PPi	0.000908848	0.000920209	0.00091112	0.000902032	0.00185859	0.00190631	0.00195857	0.00182678	0.000506683	0.000511227	0.000499866	0.000502139	0.000904304	0.000972467	0.000963379	0.00095429	0.000886127	0.000977012	0.000931569	0.00184042	0.00174953	0.00197674	0.00190858
rxn09201_c0	Phosphatidylserine decarboxylase (n-C16:1) c0	(2) cpd00067[c0] + (1) cpd15556[c0] <-> (1) cpd00011[c0] + (1) cpd15532[c0]	(CAETHG_RS10720)	CAETHG_RS10720		Glycerolipid and Glycerophospholipid Metabolism in Bacteria|Bacterial cyanide production and tolerance mechanisms	1	-1000	1000	4.1.1.65	2.0 H+ + 1 phosphatidylserine dihexadec-9-enoyl = 1 CO2 + 1 phosphatidylethanolamine dihexadec-9enoyl	0	0	0	0	0	0	0	0	0	0	0	0	0	0	0	0	0	0	0	0	0	0	0
rxn05494_c0	D-alanine transport in via proton symport c0	(1) cpd00067[e0] + (1) cpd00117[e0] <-> (1) cpd00067[c0] + (1) cpd00117[c0]	((((CAETHG_RS12240) or (CAETHG_RS09250) or (CAETHG_RS14390) or (CAETHG_RS19125)) and ()) or ((CAETHG_RS12240) or (CAETHG_RS09250) or (CAETHG_RS14390) or (CAETHG_RS19125)))	CAETHG_RS09250 CAETHG_RS12240 CAETHG_RS14390 CAETHG_RS19125		Transport Reactions	1	-1000	1000	proton	1 H+ + 1 D-Alanine = 1 H+ + 1 D-Alanine	-0.00446746	-0.0045233	-0.00447862	-0.00443395	-0.00913595	-0.00937049	-0.00962737	-0.00897959	-0.00249061	-0.00251294	-0.0024571	-0.00246827	-0.00444512	-0.000518368	-0.0047355	-0.00469083	-0.00435577	-0.00480252	-0.00457914	-0.0090466	-5.40731e-05	-0.00971672	-0.00938166
rxn08040_c0	UDP-N-acetylglucosamine:undecaprenylphosphate N-acetylglucosamine -1-phosphate transferase c0	(1) cpd00037[c0] + (1) cpd00286[c0] <-> (1) cpd00091[c0] + (1) cpd00946[c0]	(CAETHG_RS11510)	CAETHG_RS11510		Teichoic and lipoteichoic acids biosynthesis|Methicillin resistance in Staphylococci|Teichuronic acid biosynthesis	1	-1000	1000		1 UDP-N-acetylglucosamine + 1 Undecaprenylphosphate = 1 UMP + 1 Undecaprenyl diphospho N-acetyl-glucosamine	0	0	0	0	0	0	0	0	0	0	0	0	0	0	0	0	0	0	0	0	0	0	0
rxn08084_c0	1-tetradecanoyl-sn-glycerol 3-phosphate O-acyltransferase (n-C14:0) c0	(1) cpd15331[c0] + (1) cpd11466[c0] -> (1) cpd15522[c0] + (1) cpd11493[c0]	((CAETHG_RS13530) or (CAETHG_RS08580))	CAETHG_RS08580 CAETHG_RS13530		Phosphate metabolism|Glycerolipid and Glycerophospholipid Metabolism in Bacteria	0	0	1000	2.3.1.51	1 1-tetradecanoyl-sn-glycerol 3-phosphate + 1 Myristoyl-ACP = 1 1,2-ditetradecanoyl-sn-glycerol 3-phosphate + 1 ACP	0	0	0	0	0	0	0	0	0	0	0	0	0	0	0	0	0	0	0	0	0	0	0
rxn10120_c0	Nitrate reductase (Ubiquinol-8) c0	(2) cpd00067[c0] + (1) cpd15561[c0] + (1) cpd00209[c0] -> (1) cpd00075[c0] + (2) cpd00067[e0] + (1) cpd00001[c0] + (1) cpd15560[c0]	((() and () and (CAETHG_RS02435) and ()) or (CAETHG_RS02085))	CAETHG_RS02085 CAETHG_RS02435		Nitrate and nitrite ammonification|trimethylamine N-oxide (TMAO) reductase	0	0	1000	1.7.99.4	2.0 H+ + 1 Ubiquinol-8 + 1 Nitrate = 1 Nitrite + 2.0 H+ + 1 H2O + 1 Ubiquinone-8	0	0	0	0	0	0	0	0	0	0	0	0	0	0	0	0	0	0	0	0	0	0	0
rxn01636_c0	N2-Acetyl-L-ornithine:L-glutamate N-acetyltransferase c0	(1) cpd00023[c0] + (1) cpd00342[c0] <-> (1) cpd00064[c0] + (1) cpd00477[c0]	(CAETHG_RS01140)	CAETHG_RS01140		Arginine biosynthesis	1	-1000	1000	2.3.1.35	1 L-Glutamate + 1 N-Acetylornithine = 1 Ornithine + 1 N-Acetyl-L-glutamate	0	0	0	0	0	0	0	0	0	0	0	0	0	0	0	0	0	-1.61699e-33	0	0	0	0	0
rxn05170_c0	Maltose-ABC transport c0	(1) cpd00002[c0] + (1) cpd00179[e0] + (1) cpd00001[c0] -> (1) cpd00067[c0] + (1) cpd00179[c0] + (1) cpd00009[c0] + (1) cpd00008[c0]	(() and (CAETHG_RS06295) and ())	CAETHG_RS06295		Fructooligosaccharides(FOS) and Raffinose utilisation|Maltose and Maltodextrin utilisation	0	0	1000	3.A.1.1	1 ATP + 1 Maltose + 1 H2O = 1 H+ + 1 Maltose + 1 Phosphate + 1 ADP	0	0	0	0	0	0	0	0	0	0	0	0	0	0	0	0	0	0	0	0	0	0	0
rxn12850_c0	Gly-Phe ABC transporters c0	(1) cpd15605[e0] + (1) cpd00002[c0] + (1) cpd00001[c0] -> (1) cpd15605[c0] + (1) cpd00009[c0] + (1) cpd00008[c0]	(CAETHG_RS07520)	CAETHG_RS07520		ABC transporter dipeptide (TC 3.A.1.5.2)	0	0	1000		1 Gly-Phe + 1 ATP + 1 H2O = 1 Gly-Phe + 1 Phosphate + 1 ADP	0	0	0	0	0	0	0	0	0	0	0	0	0	0	0	0	0	0	0	0	0	0	0
rxn03843_c0	Farnesyl diphosphate:Isopentenyl diphosphate farnesyl transferase c0	(1) cpd00113[c0] + (1) cpd00350[c0] -> (1) cpd00012[c0] + (1) cpd08211[c0]	((CAETHG_RS16640) or (CAETHG_RS07000))	CAETHG_RS07000 CAETHG_RS16640		Polyprenyl Diphosphate Biosynthesis	0	0	1000	2.5.3.31	1 Isopentenyldiphosphate + 1 Farnesyldiphosphate = 1 PPi + 1 trans,trans,cis-Geranylgeranyl diphosphate	0	0	0	0	0	0	0	0	0	0	0	0	0	0	0	0	0	0	0	0	0	0	0
rxn03086_c0	Acetyl-L,L-diaminopimelate aminotransferase c0	(1) cpd02685[c0] + (1) cpd00024[c0] <-> (1) cpd03289[c0] + (1) cpd00023[c0]	(CAETHG_RS06510)	CAETHG_RS06510		Lysine biosynthesis	1	-1000	1000	2.6.1.-	1 N-acetyl-LL-2,6-diaminopimelate + 1 2-Oxoglutarate = 1 L-2-Acetamido-6-oxopimelate + 1 L-Glutamate	-0.0177434	-0.0179652	-0.0177877	-0.0176103	-0.0362852	-0.0372168	-0.038237	-0.0356642	-0.00989194	-0.00998066	-0.00975886	-0.00980322	-0.0176547	-0.0189854	-0.018808	-0.0186306	-0.0172998	-0.0190741	-0.018187	-0.0359304	-0.034156	-0.0385919	-0.0372611
rxn00778_c0	D-Ribose 1,5-phosphomutase c0	(1) cpd00475[c0] <-> (1) cpd00101[c0]	(CAETHG_RS19250)	CAETHG_RS19250		Pentose Phosphate Pathway	1	-1000	1000	5.4.2.7/5.4.2.2	1 Ribose 1-phosphate = 1 ribose-5-phosphate	0.0038273	0.00387514	0.00383687	0.00379859	0.00782683	0.00802776	0.00824783	0.00769287	0.00213372	0.00215286	0.00210501	0.00211458	0.00380816	0.00409521	0.00405694	0.00401866	0.00373162	0.00411435	0.00392298	0.00775028	0.00736755	0.00832438	0.00803733
rxn10260_c0	anteisoheptadecanoyl-CDPdiacylglycerol:sn-glycerol-3-phosphate 3-phosphatidyltransferase c0	(1) cpd15684[c0] + (1) cpd00080[c0] <-> (1) cpd15717[c0] + (1) cpd00046[c0]	((CAETHG_RS16745) or (CAETHG_RS06675))	CAETHG_RS06675 CAETHG_RS16745		Glycerolipid and Glycerophospholipid Metabolism in Bacteria	1	-1000	1000	2.7.8.5	1 CDP-1,2-dianteisoheptadecanoylglycerol + 1 Glycerol-3-phosphate = 1 Dianteisoheptadecanoylphosphatidylglycerophosphate + 1 CMP	0	0	0	0	0	0	0	0	0	0	0	0	0	0	0	0	0	0	0	0	0	0	0
rxn06672_c0	biotin-carboxyl-carrier-protein:carbon-dioxide ligase (ADP-forming) c0	(1) cpd00002[c0] + (1) cpd12848[c0] + (1) cpd00242[c0] <-> (1) cpd00067[c0] + (1) cpd00009[c0] + (1) cpd12543[c0] + (1) cpd00008[c0]	((CAETHG_RS09980) and ((CAETHG_RS09970) or (CAETHG_RS00605)) and (CAETHG_RS03540) and ())	CAETHG_RS00605 CAETHG_RS03540 CAETHG_RS09970 CAETHG_RS09980		Fatty Acid Biosynthesis FASII	0	0	1000	6.3.4.14	1 ATP + 1 Holo-[carboxylase] + 1 H2CO3 = 1 H+ + 1 Phosphate + 1 Carboxybiotin-carboxyl-carrier protein + 1 ADP	0.0602208	0.0609735	0.0603713	0.0597691	0.123151	0.126313	0.129776	0.121044	0.0335731	0.0338742	0.0331214	0.033272	0.0599197	0.0644362	0.063834	0.0632318	0.0587152	0.0647373	0.0617263	0.121947	0.115925	0.13098	0.126464
rxn01329_c0	D-Mannose 6-phosphate 1,6-phosphomutase c0	(1) cpd00235[c0] <-> (1) cpd00485[c0]	((CAETHG_RS03480) or (CAETHG_RS04290))	CAETHG_RS03480 CAETHG_RS04290		Alginate metabolism|Mannose Metabolism|Perosamine Synthesis Vibrio	1	-1000	1000	5.4.2.8	1 D-mannose-6-phosphate = 1 D-Mannose1-phosphate	0	0	0	0	0	0	0	0	0	0	0	0	0	0	0	0	0	0	0	0	0	0	0
rxn00077_c0	ATP:NAD+ 2'-phosphotransferase c0	(1) cpd00002[c0] + (1) cpd00003[c0] <-> (1) cpd00006[c0] + (1) cpd00008[c0]	(CAETHG_RS15750)	CAETHG_RS15750		NAD and NADP cofactor biosynthesis global	0	0	1000	2.7.1.23	1 ATP + 1 NAD = 1 NADP + 1 ADP	7.128e-06	7.2171e-06	7.14582e-06	7.07454e-06	1.45768e-05	1.4951e-05	1.53608e-05	1.43273e-05	3.97386e-06	4.0095e-06	3.9204e-06	3.93822e-06	7.09236e-06	7.62696e-06	7.55568e-06	7.4844e-06	6.9498e-06	7.6626e-06	7.3062e-06	1.44342e-05	1.37214e-05	1.55034e-05	1.49688e-05
rxn00247_c0	ATP:oxaloacetate carboxy-lyase (transphosphorylating) c0	(1) cpd00067[c0] + (1) cpd00002[c0] + (1) cpd00032[c0] <-> (1) cpd00011[c0] + (1) cpd00061[c0] + (1) cpd00008[c0]	(CAETHG_RS13335)	CAETHG_RS13335		Citric Acid Cycle	0	0	1000	4.1.1.49	1 H+ + 1 ATP + 1 Oxaloacetate = 1 CO2 + 1 Phosphoenolpyruvate + 1 ADP	0	0.130228	0.128942	0.127656	0.263029	0.269781	0.277177	0.258527	0	0.072349	0.0707413	0.0710628	0.127977	0.137624	0.136338	0.135052	0	0.138267	0.131836	0.260456	0.247594	0	0.270103
rxn05379_c0	12-methyl-tetra-decanoyl-ACP:malonyl-[acyl-carrier-protein] C-acyltransferase (decarboxylating) c0	(1) cpd11515[c0] + (1) cpd00067[c0] + (1) cpd11492[c0] -> (1) cpd11493[c0] + (1) cpd00011[c0] + (1) cpd11516[c0]	((CAETHG_RS10005) and (CAETHG_RS09985))	CAETHG_RS09985 CAETHG_RS10005		Fatty Acid Biosynthesis FASII	0	0	1000	2.3.1.0	1 12-methyl-tetra-decanoyl-ACP + 1 H+ + 1 Malonyl-acyl-carrierprotein- = 1 ACP + 1 CO2 + 1 14-methyl-3-oxo-hexa-decanoyl-ACP	0	0	0	0	0	0	0	0	0	0	0	0	0	0	0	0	0	0	0	0	0	0	0
rxn05667_c0	Urea transport via facilitate diffusion c0	(1) cpd00073[e0] <-> (1) cpd00073[c0]				Transport Reactions	1	-1000	1000		1 Urea = 1 Urea	0	0	0	0	0	0	0	0	0	0	0	0	0	0	0	0	0	0	0	0	0	0	0
rxn09450_c0	fatty-acid--CoA ligase (hexadecenoate), peroxisomal c0	(1) cpd00067[c0] + (1) cpd00002[c0] + (1) cpd15237[c0] + (1) cpd00010[c0] -> (1) cpd15238[c0] + (1) cpd00018[c0] + (1) cpd00012[c0]	(CAETHG_RS08635)	CAETHG_RS08635		Fatty acid degradation regulons|Unsaturated Fatty Acid Metabolism|Carbonate Biomineralization|n-Phenylalkanoic acid degradation|Biotin biosynthesis	0	0	1000	6.2.1.3	1 H+ + 1 ATP + 1 hexadecenoate + 1 CoA = 1 Hexadecenoyl-CoA + 1 AMP + 1 PPi	0	0	0	0	0	0	0	0	0	0	0	0	0	0	0	0	0	0	0	0	0	0	0
rxn10301_c0	isoheptadecanoyl-lipoteichoic acid synthesis (n-24), linked, glucose substituted c0	(1) cpd15749[c0] + (24) cpd00026[c0] <-> (24) cpd00014[c0] + (1) cpd15758[c0]	(CAETHG_RS06265)	CAETHG_RS06265		Teichoic and lipoteichoic acids biosynthesis	1	-1000	1000	2.4.1.52	1 Isoheptadecanoyllipoteichoic acid (n-24), linked, unsubstituted + 24.0 UDP-glucose = 24.0 UDP + 1 Isoheptadecanoyllipoteichoic acid (n-24), linked, glucose substituted	0	0	0	0	0	0	0	0	0	0	0	0	0	0	0	0	0	0	0	0	0	0	0
rxn01213_c0	Dimethylallyl-diphosphate:isopentenyl-diphosphate c0	(1) cpd00113[c0] + (1) cpd00202[c0] -> (1) cpd00012[c0] + (1) cpd00283[c0]	((CAETHG_RS09090) and (CAETHG_RS09090) and (CAETHG_RS09090) and ((CAETHG_RS15735) or (CAETHG_RS09090)))	CAETHG_RS09090 CAETHG_RS15735		Archaeal lipids	0	0	1000	2.5.1.1,2.5.1.10,2.5.1.29	1 Isopentenyldiphosphate + 1 DMAPP = 1 PPi + 1 Geranyldiphosphate	0	0	0	0	0	0	0	0	0	0	0	0	0	0	0	0	0	0	0	0	0	-1.34279e-32	0
rxn05384_c0	3-methylbutanoyl-ACP:malonyl-[acyl-carrier-protein] C-acyltransferase (decarboxylating) c0	(1) cpd00067[c0] + (1) cpd11520[c0] + (1) cpd11492[c0] -> (1) cpd11521[c0] + (1) cpd11493[c0] + (1) cpd00011[c0]	((CAETHG_RS10005) and (CAETHG_RS09985))	CAETHG_RS09985 CAETHG_RS10005		Fatty Acid Biosynthesis FASII	0	0	1000	2.3.1.0	1 H+ + 1 isovaleryl-ACP + 1 Malonyl-acyl-carrierprotein- = 1 5-methyl-3-oxo-hexanoyl-ACP + 1 ACP + 1 CO2	0	0	0	0	0	0	0	0	0	0	0	0	0	0	0	0	0	0	0	0	0	0	0
rxn01917_c0	ATP:N-acetyl-L-glutamate 5-phosphotransferase c0	(1) cpd00067[c0] + (1) cpd00002[c0] + (1) cpd00477[c0] <-> (1) cpd02552[c0] + (1) cpd00008[c0]	(CAETHG_RS01135)	CAETHG_RS01135		Arginine biosynthesis	1	-1000	1000	2.7.2.8	1 H+ + 1 ATP + 1 N-Acetyl-L-glutamate = 1 n-acetylglutamyl-phosphate + 1 ADP	0	0	0	0	0	0	0	0	0	0	0	0	0	0	0	0	0	0	0	0	0	0	0
rxn01100_c0	ATP:3-phospho-D-glycerate 1-phosphotransferase c0	(1) cpd00008[c0] + (1) cpd00203[c0] <-> (1) cpd00067[c0] + (1) cpd00002[c0] + (1) cpd00169[c0]	(CAETHG_RS08510)	CAETHG_RS08510		Glycolysis/Gluconeogenesis	1	-1000	1000	2.7.2.3	1 H+ + 1 ATP + 1 3-Phosphoglycerate = 1 ADP + 1 1,3-Bisphospho-D-glycerate	-0.112968	-0.11438	-0.11325	-0.11212	-0.231019	-0.236949	-0.243445	-0.227065	-0.0629794	-0.0635443	-0.0621322	-0.0624146	-0.112403	-0.120875	-0.119746	-0.118616	-0.110143	-0.12144	-0.115792	-0.228759	-0.217463	-0.245704	-0.237232
rxn05389_c0	7-methyl-3-oxo-octanoyl-ACP:NADP+ oxidoreductase c0	(1) cpd00067[c0] + (1) cpd11525[c0] + (1) cpd00005[c0] <-> (1) cpd00006[c0] + (1) cpd11526[c0]	((CAETHG_RS08435) or (CAETHG_RS00375) or (CAETHG_RS00860) or (CAETHG_RS04365) or (CAETHG_RS06705) or (CAETHG_RS03500) or (CAETHG_RS04680) or (CAETHG_RS09990))	CAETHG_RS00375 CAETHG_RS00860 CAETHG_RS03500 CAETHG_RS04365 CAETHG_RS04680 CAETHG_RS06705 CAETHG_RS08435 CAETHG_RS09990		mycolic acid synthesis|Fatty Acid Biosynthesis FASII	1	-1000	1000	1.1.1.0	1 H+ + 1 7-methyl-3-oxo-octanoyl-ACP + 1 NADPH = 1 NADP + 1 7-methyl-3-hydroxy-octanoyl-ACP	0	0	0	0	0	0	0	0	0	0	0	0	0	0	0	0	0	0	0	0	0	0	0
rxn05163_c0	Putrescine-ABC transport c0	(1) cpd00118[e0] + (1) cpd00002[c0] + (1) cpd00001[c0] -> (1) cpd00067[c0] + (1) cpd00118[c0] + (1) cpd00009[c0] + (1) cpd00008[c0]	(() and (CAETHG_RS03250) and () and ((CAETHG_RS01240) or (CAETHG_RS03255)) and (CAETHG_RS03260) and () and ((CAETHG_RS03245) or (CAETHG_RS01235)))	CAETHG_RS01235 CAETHG_RS01240 CAETHG_RS03245 CAETHG_RS03250 CAETHG_RS03255 CAETHG_RS03260			0	0	1000		1 Putrescine + 1 ATP + 1 H2O = 1 H+ + 1 Putrescine + 1 Phosphate + 1 ADP	0	0	0	0	0	0	0	0	0	0	0	0	0	0	0	0	0	0	0	0	0	0	0
rxn01603_c0	7,8-dihydropteroate:L-glutamate ligase (ADP-forming) c0	(1) cpd00683[c0] + (1) cpd00002[c0] + (1) cpd00023[c0] -> (1) cpd00067[c0] + (1) cpd00330[c0] + (1) cpd00009[c0] + (1) cpd00008[c0]	((CAETHG_RS06580) and (CAETHG_RS06580))	CAETHG_RS06580		Folate Biosynthesis|Folate Biosynthesis (Phoenix Copy)	0	0	1000	6.3.2.12,6.3.2.17	1 Dihydropteroate + 1 ATP + 1 L-Glutamate = 1 H+ + 1 Dihydrofolate + 1 Phosphate + 1 ADP	3.564e-05	3.60855e-05	3.57291e-05	3.53727e-05	7.28838e-05	7.47549e-05	7.68042e-05	7.16364e-05	1.98693e-05	2.00475e-05	1.9602e-05	1.96911e-05	3.54618e-05	3.81348e-05	3.77784e-05	3.7422e-05	3.4749e-05	3.8313e-05	3.6531e-05	7.2171e-05	6.8607e-05	7.7517e-05	7.4844e-05
rxn05515_c0	Cobalamin uptake in via ABC transport c0	(1) cpd00002[c0] + (1) cpd00001[c0] + (1) cpd00423[e0] -> (1) cpd00067[c0] + (1) cpd00009[c0] + (1) cpd00423[c0] + (1) cpd00008[c0]	((CAETHG_RS13145) and (CAETHG_RS13140) and (CAETHG_RS13135))	CAETHG_RS13135 CAETHG_RS13140 CAETHG_RS13145		Coenzyme B12 biosynthesis	0	0	1000		1 ATP + 1 H2O + 1 Vitamin B12r = 1 H+ + 1 Phosphate + 1 Vitamin B12r + 1 ADP	0	0	0	0	0	0	0	0	0	0	0	0	0	0	0	0	0	0	0	0	0	0	0
rxn05607_c0	maltose transport via PEP:Pyr PTS c0	(1) cpd00179[e0] + (1) cpd00061[c0] <-> (1) cpd00020[c0] + (1) cpd01919[c0]	(() and (CAETHG_RS09185) and () and ())	CAETHG_RS09185		Maltose and Maltodextrin utilisation	1	-1000	1000		1 Maltose + 1 Phosphoenolpyruvate = 1 Pyruvate + 1 maltose-6-phosphate	0	0	0	0	0	0	0	0	0	0	0	0	0	0	0	0	0	0	0	0	0	0	0
rxn00178_c0	Acetyl-CoA:acetyl-CoA C-acetyltransferase c0	(2) cpd00022[c0] <-> (1) cpd00010[c0] + (1) cpd00279[c0]	(CAETHG_RS02035)	CAETHG_RS02035		Butyrate Synthesis	1	-1000	1000	2.3.1.16,2.3.1.9	2.0 Acetyl-CoA = 1 CoA + 1 Acetoacetyl-CoA	0	0	0	0	0	0	0	0	0	0	0	0	0	0	0	0	0	0	0	0	0	0	0
rxn10254_c0	anteisoheptadecanoyl-Diacylglycerol kinase c0	(1) cpd15702[c0] + (1) cpd00002[c0] <-> (1) cpd15678[c0] + (1) cpd00008[c0]	(CAETHG_RS14270)	CAETHG_RS14270		Glycerolipid and Glycerophospholipid Metabolism in Bacteria	1	-1000	1000	2.7.1.107	1 1,2-Dianteisoheptadecanoyl-sn-glycerol + 1 ATP = 1 1,2-dianteisoheptadecanoyl-sn-glycerol 3-phosphate + 1 ADP	0	0	0	0	0	0	0	0	0	0	0	0	0	0	0	0	0	0	0	0	0	0	0
rxn05545_c0	Dipeptide transport via ABC system (ala-thr) c0	(1) cpd00002[c0] + (1) cpd00001[c0] + (1) cpd11582[e0] -> (1) cpd00067[c0] + (1) cpd00009[c0] + (1) cpd11582[c0] + (1) cpd00008[c0]	(CAETHG_RS07520)	CAETHG_RS07520		ABC transporter dipeptide (TC 3.A.1.5.2)	0	0	1000		1 ATP + 1 H2O + 1 ala-L-Thr-L = 1 H+ + 1 Phosphate + 1 ala-L-Thr-L + 1 ADP	0	0	0	0	0	0	0	0	0	0	0	0	0	0	0	0	0	0	0	0	0	0	0
rxn02339_c0	4-Hydroxy-L-glutamate:2-oxoglutarate aminotransferase c0	(1) cpd01974[c0] + (1) cpd00024[c0] <-> (1) cpd00830[c0] + (1) cpd00023[c0]	((CAETHG_RS05435) or (CAETHG_RS06185) or (CAETHG_RS16780) or (CAETHG_RS04450) or (CAETHG_RS01020) or (CAETHG_RS14650) or (CAETHG_RS00180) or (CAETHG_RS19100) or (CAETHG_RS12490) or (CAETHG_RS08900))	CAETHG_RS00180 CAETHG_RS01020 CAETHG_RS04450 CAETHG_RS05435 CAETHG_RS06185 CAETHG_RS08900 CAETHG_RS12490 CAETHG_RS14650 CAETHG_RS16780 CAETHG_RS19100		Threonine and Homoserine Biosynthesis|Phenylalanine synthesis|Proline, 4-hydroxyproline uptake and utilisation|Aminotransferases:Aromatic Pathway and More, A work in progress|Glutamine, Glutamate, Aspartate and Asparagine Biosynthesis	1	-1000	1000	2.6.1.23,2.6.1.1	1 4-Hydroxy-L-glutamate + 1 2-Oxoglutarate = 1 4-Hydroxy-2-oxoglutarate + 1 L-Glutamate	0	0	0	0	0	0	0	0	0	0	0	0	0	0	0	0	0	0	0	0	0	0	0
rxn02175_c0	ATP:pantetheine-4'-phosphate adenylyltransferase c0	(1) cpd00002[c0] + (1) cpd00834[c0] <-> (1) cpd00655[c0] + (1) cpd00012[c0]	(CAETHG_RS16470)	CAETHG_RS16470		Coenzyme A Biosynthesis	1	-1000	1000	2.7.7.3	1 ATP + 1 Phosphopantetheine = 1 Dephospho-CoA + 1 PPi	1.386e-06	1.40332e-06	1.38947e-06	1.37561e-06	2.83437e-06	2.90713e-06	2.98683e-06	2.78586e-06	7.72695e-07	7.79625e-07	7.623e-07	7.65765e-07	1.37907e-06	1.48302e-06	1.46916e-06	1.4553e-06	1.35135e-06	1.48995e-06	1.42065e-06	2.80665e-06	2.66805e-06	3.01455e-06	2.9106e-06
rxn01544_c0	XMP:pyrophosphate phosphoribosyltransferase c0	(1) cpd00497[c0] + (1) cpd00012[c0] <- (1) cpd00309[c0] + (1) cpd00103[c0]	(((CAETHG_RS06200) or (CAETHG_RS09690)) or (CAETHG_RS17750))	CAETHG_RS06200 CAETHG_RS09690 CAETHG_RS17750		Purine conversions	0	0	1000	2.4.2.22,2.4.2.8	1 XAN + 1 PRPP = 1 XMP + 1 PPi	0	0	-3.26402e-27	0	0	0	0	0	0	0	0	0	0	0	0	2.05028e-34	0	0	6.01682e-29	0	0	0	0
rxn00713_c0	GTP:uridine 5'-phosphotransferase c0	(1) cpd00249[c0] + (1) cpd00038[c0] <-> (1) cpd00091[c0] + (1) cpd00031[c0]	(CAETHG_RS11755)	CAETHG_RS11755		Pyrimidine conversions	0	0	1000	2.7.1.48	1 Uridine + 1 GTP = 1 UMP + 1 GDP	0	0	0	0	0	0	0	0	0	0	0	0	0	0	0	0	0	0	0	0	0	0	0
rxn00288_c0	Succinate:(acceptor) oxidoreductase c0	(1) cpd00036[c0] + (1) cpd00003[c0] <-> (1) cpd00004[c0] + (1) cpd00106[c0] + (1) cpd00067[c0]	(((CAETHG_RS01630) and () and (CAETHG_RS01620)) or ((CAETHG_RS14560) or (CAETHG_RS04915)))	CAETHG_RS01620 CAETHG_RS01630 CAETHG_RS04915 CAETHG_RS14560		Citric Acid Cycle	1	-1000	1000	1.3.5.4/1.3.5.1	1 Succinate + 1 NAD = 1 Fumarate+ 1 NADH + H+	0.00959742	0.00971739	0.00962142	0.00952544	0.0196267	0.0201306	0.0206824	0.0192908	0.00535056	0.00539855	0.00527858	0.00530258	0.00954943	0.0102692	0.0101733	0.0100773	0.00935749	0.0103172	0.00983736	0.0194348	0.018475	0.0208744	0.0201546
rxn05183_c0	D-Methionine-ABC transport c0	(1) cpd00002[c0] + (1) cpd00001[c0] + (1) cpd00637[e0] -> (1) cpd00067[c0] + (1) cpd00009[c0] + (1) cpd00008[c0] + (1) cpd00637[c0]	(((CAETHG_RS13380) or (CAETHG_RS05455)) and ((CAETHG_RS13375) or (CAETHG_RS12470)) and ())	CAETHG_RS05455 CAETHG_RS12470 CAETHG_RS13375 CAETHG_RS13380		Transport Reactions	0	0	1000	ABC	1 ATP + 1 H2O + 1 D-Methionine = 1 H+ + 1 Phosphate + 1 ADP + 1 D-Methionine	0	0	0	0	0	0	0	0	0	0	0	0	0	0	0	0	0	0	0	0	0	0	0
rxn01790_c0	(R)-Pantoate:NADP+ 2-oxidoreductase c0	(1) cpd00006[c0] + (1) cpd00408[c0] <-> (1) cpd00067[c0] + (1) cpd00712[c0] + (1) cpd00005[c0]	(((CAETHG_RS00565) or (CAETHG_RS14585) or (CAETHG_RS19020)) or ((CAETHG_RS00580) or (CAETHG_RS17845)))	CAETHG_RS00565 CAETHG_RS00580 CAETHG_RS14585 CAETHG_RS17845 CAETHG_RS19020		Coenzyme A Biosynthesis|Branched-Chain Amino Acid Biosynthesis	1	-1000	1000	1.1.1.169	1 NADP + 1 Pantoate = 1 H+ + 1 2-Dehydropantoate + 1 NADPH	-1.386e-06	-1.40332e-06	-1.38947e-06	-1.37561e-06	-2.83437e-06	-2.90713e-06	-2.98683e-06	-2.78586e-06	-7.72695e-07	-7.79625e-07	-7.623e-07	-7.65765e-07	-1.37907e-06	-1.48302e-06	-1.46916e-06	-1.4553e-06	-1.35135e-06	-1.48995e-06	-1.42065e-06	-2.80665e-06	-2.66805e-06	-3.01455e-06	-2.9106e-06
rxn03075_c0	ATP:4-methyl-5-(2-hydroxyethyl)-thiazole 2-phosphotransferase c0	(1) cpd00002[c0] + (1) cpd02636[c0] <-> (1) cpd00008[c0] + (1) cpd02654[c0]	((CAETHG_RS05770) or (CAETHG_RS06810))	CAETHG_RS05770 CAETHG_RS06810		Thiamin biosynthesis	1	-1000	1000	2.7.1.50	1 ATP + 1 4-Methyl-5--2-hydroxyethyl-thiazole = 1 ADP + 1 4-Methyl-5--2-phosphoethyl-thiazole	0	0	0	0	0	0	0	0	0	0	0	0	0	0	0	0	0	0	0	0	0	0	0
rxn05528_c0	Copper export via ATPase c0	(1) cpd00058[c0] + (1) cpd00002[c0] + (1) cpd00001[c0] -> (1) cpd00058[e0] + (1) cpd00067[c0] + (1) cpd00009[c0] + (1) cpd00008[c0]	((CAETHG_RS04295) or (CAETHG_RS02640))	CAETHG_RS02640 CAETHG_RS04295		Terminal cytochrome C oxidases|Copper homeostasis|Terminal cytochrome C oxidases copy	0	0	1000		1 Cu2+ + 1 ATP + 1 H2O = 1 Cu2+ + 1 H+ + 1 Phosphate + 1 ADP	0	0	0	0	0	0	0	0	0	0	0	0	0	0	0	0	0	0	0	0	0	0	0
rxn00747_c0	D-Glyceraldehyde-3-phosphate ketol-isomerase c0	(1) cpd00102[c0] <-> (1) cpd00095[c0]	(CAETHG_RS08505)	CAETHG_RS08505		Glycolysis and Gluconeogenesis, including Archaeal enzymes|Calvin-Benson cycle|MLST|Dihydroxyacetone kinases|Glycolysis and Gluconeogenesis	1	-1000	1000	5.3.1.1	1 Glyceraldehyde3-phosphate = 1 Glycerone-phosphate	0.0681522	0.0690041	0.0683226	0.0676411	0.139371	0.142949	0.146868	0.136986	0.0379949	0.0383356	0.0374837	0.0376541	0.0678115	0.0729229	0.0722414	0.0715598	0.0664484	0.0732636	0.069856	0.138008	0.131193	0.148231	0.14312
rxn05538_c0	Dipeptide transport via ABC system (gly-pro-L) c0	(1) cpd00002[c0] + (1) cpd11588[e0] + (1) cpd00001[c0] -> (1) cpd00067[c0] + (1) cpd11588[c0] + (1) cpd00009[c0] + (1) cpd00008[c0]	(CAETHG_RS07520)	CAETHG_RS07520		ABC transporter dipeptide (TC 3.A.1.5.2)	0	0	1000		1 ATP + 1 gly-pro-L + 1 H2O = 1 H+ + 1 gly-pro-L + 1 Phosphate + 1 ADP	0	0	0	0	0	0	0	0	0	0	0	0	0	0	0	0	0	0	0	0	0	0	0
rxn05682_c0	allantoin transport in via proton symport c0	(1) cpd01092[e0] + (1) cpd00067[e0] <-> (1) cpd01092[c0] + (1) cpd00067[c0]	((CAETHG_RS17865) or ((CAETHG_RS19875) or (CAETHG_RS17850)))	CAETHG_RS17850 CAETHG_RS17865 CAETHG_RS19875		Purine utilisation|Hydantoin metabolism	1	-1000	1000		1 Allantoin + 1 H+ = 1 Allantoin + 1 H+	0	0	0	0	0	0	0	0	0	0	0	0	0	0	0	0	0	0	0	0	0	0	0
rxn00707_c0	ITP:cytidine 5'-phosphotransferase c0	(1) cpd00367[c0] + (1) cpd00068[c0] <-> (1) cpd00090[c0] + (1) cpd00046[c0]	(CAETHG_RS01040)	CAETHG_RS01040		Pyrimidine conversions	0	0	1000	2.7.1.48	1 Cytidine + 1 ITP = 1 IDP + 1 CMP	0	0	0	0	0	0	0	0	0	0	0	0	0	0	0	0	0	0	0	0	0	0	0
rxn02285_c0	UDP-N-acetylmuramate:NADP+ oxidoreductase c0	(1) cpd00773[c0] + (1) cpd00006[c0] <-> (1) cpd02820[c0] + (1) cpd00067[c0] + (1) cpd00005[c0]	(CAETHG_RS11985)	CAETHG_RS11985		Peptidoglycan Biosynthesis|UDP-N-acetylmuramate from Fructose-6-phosphate Biosynthesis|Peptidoglycan Biosynthesis 2	1	-1000	1000	1.1.1.158	1 UDP-MurNAc + 1 NADP = 1 UDP-N-acetylglucosamine enolpyruvate + 1 H+ + 1 NADPH	-0.00446746	-0.0045233	-0.00447862	-0.00443395	-0.00913595	-0.00937049	-0.00962737	-0.00897959	-0.00249061	-0.00251294	-0.0024571	-0.00246827	-0.00444512	-0.00478018	-0.0047355	-0.00469083	-0.00435577	-0.00480252	-0.00457914	-0.0090466	-0.00859985	-0.00971672	-0.00938166
rxn03108_c0	ATP:4-amino-2-methyl-5-phosphomethylpyrimidine phosphotransferase c0	(1) cpd00002[c0] + (1) cpd02775[c0] <-> (1) cpd02894[c0] + (1) cpd00008[c0]	(CAETHG_RS05765)	CAETHG_RS05765		Thiamin biosynthesis	1	-1000	1000	2.7.4.7	1 ATP + 1 4-Amino-5-phosphomethyl-2-methylpyrimidine = 1 4-Amino-2-methyl-5-diphosphomethylpyrimidine + 1 ADP	8.91e-06	9.02138e-06	8.93228e-06	8.84317e-06	1.82209e-05	1.86887e-05	1.9201e-05	1.79091e-05	4.96732e-06	5.01188e-06	4.9005e-06	4.92277e-06	8.86545e-06	9.5337e-06	9.4446e-06	9.3555e-06	8.68725e-06	9.57825e-06	9.13275e-06	1.80428e-05	1.71518e-05	1.93792e-05	1.8711e-05
rxn03512_c0	Precorrin 8X 11,12-methylmutase c0	(1) cpd00067[c0] + (1) cpd03835[c0] <-> (1) cpd03832[c0]	(CAETHG_RS05370)	CAETHG_RS05370		Cobalamin synthesis|Coenzyme B12 biosynthesis	1	-1000	1000	5.4.1.2	1 H+ + 1 Precorrin 8 = 1 Hydrogenobyrinate	0	0	0	0	0	0	0	0	0	0	0	0	0	0	0	0	0	0	0	0	0	0	0
rxn10213_c0	stearoyl-1-acylglycerol-3-phosphate O-acyltransferase c0	(1) cpd15329[c0] + (1) cpd00327[c0] -> (1) cpd15526[c0] + (1) cpd00010[c0]	((CAETHG_RS13530) or (CAETHG_RS08580))	CAETHG_RS08580 CAETHG_RS13530		Phosphate metabolism|Glycerolipid and Glycerophospholipid Metabolism in Bacteria	0	0	1000	2.3.1.51	1 1-octadecanoyl-sn-glycerol 3-phosphate + 1 strcoa = 1 1,2-dioctadecanoyl-sn-glycerol 3-phosphate + 1 CoA	0	0	0	0	0	0	0	0	0	0	0	0	0	0	0	0	0	0	0	0	0	0	0
rxn01799_c0	deoxyuridine:orthophosphate 2-deoxy-D-ribosyltransferase c0	(1) cpd00412[c0] + (1) cpd00067[c0] + (1) cpd00009[c0] <-> (1) cpd00092[c0] + (1) cpd00509[c0]	((CAETHG_RS19255) or (CAETHG_RS00760))	CAETHG_RS00760 CAETHG_RS19255		Pyrimidine conversions	1	-1000	1000	2.4.2.1,2.4.2.4,2.4.2.23,2.4.2.2	1 Deoxyuridine + 1 H+ + 1 Phosphate = 1 Uracil + 1 deoxyribose-1-phosphate	1.386e-06	1.40332e-06	1.38947e-06	1.37561e-06	2.83437e-06	2.90713e-06	2.98683e-06	2.78586e-06	7.72695e-07	7.79625e-07	7.623e-07	7.65765e-07	1.37907e-06	1.48302e-06	1.46916e-06	1.4553e-06	1.35135e-06	1.48995e-06	1.42065e-06	2.80665e-06	2.66805e-06	3.01455e-06	2.9106e-06
rxn05380_c0	14-methyl-3-oxo-hexa-decanoyl-ACP:NADP+ oxidoreductase c0	(1) cpd00067[c0] + (1) cpd11516[c0] + (1) cpd00005[c0] <-> (1) cpd11517[c0] + (1) cpd00006[c0]	((CAETHG_RS08435) or (CAETHG_RS00375) or (CAETHG_RS00860) or (CAETHG_RS04365) or (CAETHG_RS06705) or (CAETHG_RS03500) or (CAETHG_RS04680) or (CAETHG_RS09990))	CAETHG_RS00375 CAETHG_RS00860 CAETHG_RS03500 CAETHG_RS04365 CAETHG_RS04680 CAETHG_RS06705 CAETHG_RS08435 CAETHG_RS09990		mycolic acid synthesis|Fatty Acid Biosynthesis FASII	1	-1000	1000	1.1.1.0	1 H+ + 1 14-methyl-3-oxo-hexa-decanoyl-ACP + 1 NADPH = 1 14-methyl-3-hydroxy-hexa-decanoyl-ACP + 1 NADP	0	0	0	0	0	0	0	0	0	0	0	0	0	0	0	0	0	0	0	0	0	0	0
rxn00114_c0	ATP:carbamate phosphotransferase c0	(1) cpd00067[c0] + (1) cpd00146[c0] + (1) cpd00008[c0] -> (1) cpd00002[c0] + (1) cpd00013[c0] + (1) cpd00011[c0]	((CAETHG_RS17840) or (CAETHG_RS10175) or (CAETHG_RS02120) or (CAETHG_RS14870) or (CAETHG_RS02005))	CAETHG_RS02005 CAETHG_RS02120 CAETHG_RS10175 CAETHG_RS14870 CAETHG_RS17840		Arginine Deiminase Pathway	0	0	1000	2.7.2.2	1 H+ + 1 Carbamoylphosphate + 1 ADP = 1 ATP + 1 NH3 + 1 CO2	0	0	0	0	0	0	0	0	0	0	0	0	0	0	0	0	0	0	0	0	0	0	0
rxn00420_c0	L-O-Phosphoserine phosphohydrolase c0	(1) cpd00738[c0] + (1) cpd00001[c0] -> (1) cpd00067[c0] + (1) cpd00009[c0] + (1) cpd00054[c0]	((CAETHG_RS01195) or (CAETHG_RS14900))	CAETHG_RS01195 CAETHG_RS14900		Serine biosynthesis	0	0	1000	3.1.3.3	1 phosphoserine + 1 H2O = 1 H+ + 1 Phosphate + 1 L-Serine	0	0	0	0	0	0	0	0	0	0	0	0	0	0	0	0	0	0	0	0	0	0	0
rxn00001_c0	Pyrophosphate phosphohydrolase c0	(1) cpd00001[c0] + (1) cpd00012[c0] -> (2) cpd00067[c0] + (2) cpd00009[c0]	(CAETHG_RS15405)	CAETHG_RS15405		HPr catabolite repression system	0	0	1000	3.6.1.1	1 H2O + 1 PPi = 2.0 H+ + 2.0 Phosphate	0.232054	0.104726	0.103692	0.102658	0.211521	0.216952	0.222899	0.207901	0.12937	0.0581813	0.0568884	0.057147	0.102916	0.110674	0.109639	0.108605	0.226253	0.111191	0.106019	0.209453	0.199109	0.504717	0.21721
rxn10313_c0	isopentadecanoyl-lipoteichoic acid synthesis (n-24), linked, N-acetylglucosamine substituted c0	(1) cpd15752[c0] + (24) cpd00037[c0] <-> (1) cpd15770[c0] + (24) cpd00014[c0]	(CAETHG_RS11510)	CAETHG_RS11510		Teichoic and lipoteichoic acids biosynthesis|Methicillin resistance in Staphylococci|Teichuronic acid biosynthesis	1	-1000	1000	2.7.8.-	1 Isopentadecanoyllipoteichoic acid (n-24), linked, unsubstituted + 24.0 UDP-N-acetylglucosamine = 1 Isopentadecanoyllipoteichoic acid (n-24), linked, N-acetyl-D-glucosamine + 24.0 UDP	0	0	0	0	0	0	0	0	0	0	0	0	0	0	0	0	0	0	0	0	0	0	0
rxn02003_c0	dTDP-6-deoxy-L-mannose:NADP+ 4-oxidoreductase c0	(1) cpd00006[c0] + (1) cpd02113[c0] <-> (1) cpd00522[c0] + (1) cpd00067[c0] + (1) cpd00005[c0]	((CAETHG_RS12975) or (CAETHG_RS12875))	CAETHG_RS12875 CAETHG_RS12975		dTDP-rhamnose synthesis|Rhamnose containing glycans|linker unit-arabinogalactan synthesis	1	-1000	1000	1.1.1.133	1 NADP + 1 dTDP-rhamnose = 1 dTDP-4-oxo-L-rhamnose + 1 H+ + 1 NADPH	0	0	0	0	0	0	0	0	0	0	0	0	0	0	0	0	0	0	0	0	0	0	0
rxn01268_c0	Prephenate:NAD+ oxidoreductase(decarboxylating) c0	(1) cpd00219[c0] + (1) cpd00003[c0] -> (1) cpd00868[c0] + (1) cpd00011[c0] + (1) cpd00004[c0]	(CAETHG_RS04345)	CAETHG_RS04345		Chorismate synthesis	0	0	1000	1.3.1.12	1 Prephenate + 1 NAD = 1 p-hydroxyphenylpyruvate + 1 CO2 + 1 NADH	0.00165774	0.00167846	0.00166188	0.00164531	0.00339007	0.00347711	0.00357243	0.00333205	0.000924189	0.000932478	0.000911756	0.0009159	0.00164945	0.00177378	0.0017572	0.00174063	0.00161629	0.00178207	0.00169918	0.00335692	0.00319115	0.00360558	0.00348125
rxn01621_c0	L-Rhamnulose-1-phosphate lactaldehyde-lyase c0	(1) cpd00831[c0] <-> (1) cpd00334[c0] + (1) cpd00095[c0]	(CAETHG_RS10195)	CAETHG_RS10195		Rhamnose utilisation	1	-1000	1000	4.1.2.19	1 L-Rhamnulose 1-phosphate = 1 L-Lactaldehyde + 1 Glycerone-phosphate	0	0	0	0	0	0	0	0	0	0	0	0	0	0	0	0	0	0	0	0	0	0	0
rxn08336_c0	dihydroorotic acid (menaquinone-8) c0	(1) cpd00282[c0] + (1) cpd15500[c0] -> (1) cpd00247[c0] + (1) cpd15499[c0]	((CAETHG_RS07115) and (CAETHG_RS07110))	CAETHG_RS07110 CAETHG_RS07115		De Novo Pyrimidine Synthesis|YgfZ	0	0	1000	1.3.3.1	1 S-Dihydroorotate + 1 Menaquinone 8 = 1 Orotate + 1 Menaquinol 8	0	0	0	0	0	0.0201306	0	0.0192908	0	0	0.00527858	0.00530258	0.00954943	0.0102692	0	0	0	0	0.00983736	0	0	0.0208744	0
rxn01210_c0	10-Formyltetrahydrofolate:L-glutamate ligase (ADP-forming) c0	(1) cpd00201[c0] + (1) cpd00002[c0] + (1) cpd00023[c0] -> (1) cpd00067[c0] + (1) cpd00009[c0] + (1) cpd00008[c0] + (1) cpd03524[c0]	((CAETHG_RS06580) and (CAETHG_RS06580))	CAETHG_RS06580		Folate Biosynthesis|Folate Biosynthesis (Phoenix Copy)	0	0	1000	6.3.2.12,6.3.2.17	1 10-Formyltetrahydrofolate + 1 ATP + 1 L-Glutamate = 1 H+ + 1 Phosphate + 1 ADP + 1 10-Formyl-THF-L-glutamate	0	0	0	0	0	0	0	0	0	0	0	0	0	0	0	0	0	0	0	0	0	0	0
rxn05501_c0	arbutin transport via PEP:Pyr PTS c0	(1) cpd03696[e0] + (1) cpd00061[c0] <-> (1) cpd00020[c0] + (1) cpd03697[c0]	(() and () and (CAETHG_RS09185) and () and ())	CAETHG_RS09185		Beta-Glucoside Metabolism	1	-1000	1000		1 Ursin + 1 Phosphoenolpyruvate = 1 Pyruvate + 1 Arbutin-6P	0	0	0	0	0	0	0	0	0	0	0	0	0	0	0	0	0	0	0	0	0	0	0
rxn10220_c0	isoheptadecanoyl-phosphatidate cytidylyltransferase c0	(1) cpd15677[c0] + (1) cpd00052[c0] <-> (1) cpd15683[c0] + (1) cpd00012[c0]	(CAETHG_RS16645)	CAETHG_RS16645		Glycerolipid and Glycerophospholipid Metabolism in Bacteria	1	-1000	1000	2.7.7.41	1 1,2-diisoheptadecanoyl-sn-glycerol 3-phosphate + 1 CTP = 1 CDP-1,2-diisoheptadecanoylglycerol + 1 PPi	0	0	0	0	0	0	0	0	0	0	0	0	0	0	0	0	0	0	0	0	0	0	0
rxn03907_c0	CTP: 2-C-Methyl-D-erythritol 4-phosphate cytidylyltransferase c0	(1) cpd08286[c0] + (1) cpd00052[c0] <-> (1) cpd08287[c0] + (1) cpd00012[c0]	(CAETHG_RS09560)	CAETHG_RS09560		Methylerythritol Phosphate Pathway	1	-1000	1000	2.7.7.60	1 2-C-methyl-D-erythritol4-phosphate + 1 CTP = 1 4--cytidine5-diphospho-2-C-methyl-D-erythritol + 1 PPi	0	0	0	0	0	0	0	0	0	0	0	0	0	0	0	0	0	0	0	0	0	0	0
rxn04712_c0	rxn04712 c0	(1) cpd09801[c0] + (1) cpd00106[c0] -> (1) cpd09818[c0]	((CAETHG_RS05755) or (CAETHG_RS03505))	CAETHG_RS03505 CAETHG_RS05755		YgfZ	0	0	1000	4.1.99.-	1 2-Methylnaphthalene + 1 Fumarate = 1 Naphthyl-2-methyl-succinic acid	0	0	0	0	0	0	0	0	0	0	0	0	0	0	0	0	0	0	0	0	0	0	0
rxn00851_c0	D-AlanineD-Alanine ligase (ADP-forming) c0	(1) cpd00002[c0] + (2) cpd00117[c0] -> (1) cpd00067[c0] + (1) cpd00009[c0] + (1) cpd00731[c0] + (1) cpd00008[c0]	(CAETHG_RS05460)	CAETHG_RS05460		Peptidoglycan Biosynthesis|Peptidoglycan Biosynthesis 2	0	0	1000	6.3.2.4	1 ATP + 2.0 D-Alanine = 1 H+ + 1 Phosphate + 1 Ala-Ala + 1 ADP	0	0	0	0	0	0	0	0	0	0	0	0	0	0	0	0	0	0	0	0	0	0	0
rxn00827_c0	CTP:N-acylneuraminate cytidylyltransferase c0	(1) cpd00232[c0] + (1) cpd00052[c0] -> (1) cpd00112[c0] + (1) cpd00012[c0]	(CAETHG_RS12950)	CAETHG_RS12950		CMP-N-acetylneuraminate Biosynthesis|Sialic Acid Metabolism	0	0	1000	2.7.7.43	1 Neu5Ac + 1 CTP = 1 CMP-N-acetylneuraminate + 1 PPi	0	0	0	0	0	0	0	0	0	0	0	0	0	0	0	0	0	0	0	0	0	0	0
rxn05645_c0	riboflavin transport in/out via proton symport c0	(1) cpd00067[e0] + (1) cpd00220[e0] <-> (1) cpd00067[c0] + (1) cpd00220[c0]	(CAETHG_RS11680)	CAETHG_RS11680		Riboflavin, FMN and FAD metabolism|ECF class transporters	1	-1000	1000		1 H+ + 1 Riboflavin = 1 H+ + 1 Riboflavin	0	0	0	0	0	0	0	0	0	0	0	0	0	0	0	0	0	0	0	0	0	0	0
rxn05625_c0	nitrite transport in via proton symport c0	(1) cpd00075[e0] + (1) cpd00067[e0] <-> (1) cpd00075[c0] + (1) cpd00067[c0]	(CAETHG_RS17575)	CAETHG_RS17575			1	-1000	1000		1 Nitrite + 1 H+ = 1 Nitrite + 1 H+	0	0	0	0	0	0	0	0	0	0	0	0	0	0	0	0	0	0	0	0	0	0	0
rxn00190_c0	Deamido-NAD+:L-glutamine amido-ligase (AMP-forming) c0	(1) cpd00002[c0] + (1) cpd00001[c0] + (1) cpd00638[c0] + (1) cpd00053[c0] -> (1) cpd00018[c0] + (1) cpd00003[c0] + (1) cpd00012[c0] + (1) cpd00023[c0]	(CAETHG_RS13685)	CAETHG_RS13685		NAD and NADP cofactor biosynthesis global	0	0	1000	6.3.5.1	1 ATP + 1 H2O + 1 Deamido-NAD + 1 L-Glutamine = 1 AMP + 1 NAD + 1 PPi + 1 L-Glutamate	0	0	0	0	0	0	0	0	0	0	0	0	0	0	0	0	0	0	0	0	0	0	0
rxn02680_c0	Octanoyl-CoA:acetyl-CoA C-acyltransferase c0	(1) cpd01335[c0] + (1) cpd00022[c0] <-> (1) cpd03119[c0] + (1) cpd00010[c0]	(CAETHG_RS02035)	CAETHG_RS02035		Isobutyryl-CoA to Propionyl-CoA Module|Isoleucine degradation|Branched chain amino acid degradation regulons	1	-1000	1000	2.3.1.16	1 Octanoyl-CoA + 1 Acetyl-CoA = 1 3-Oxodecanoyl-CoA + 1 CoA	0	0	0	0	0	0	0	0	0	0	0	0	0	0	0	0	0	0	0	0	0	0	0
rxn05343_c0	Octanoyl-[acyl-carrier protein]:malonyl-[acyl-carrier-protein] c0	(1) cpd00067[c0] + (1) cpd11492[c0] + (1) cpd11470[c0] -> (1) cpd11493[c0] + (1) cpd00011[c0] + (1) cpd11487[c0]	((CAETHG_RS10005) and (CAETHG_RS09985))	CAETHG_RS09985 CAETHG_RS10005		Fatty Acid Biosynthesis FASII	0	0	1000	2.3.1.41,2.3.1.85,2.3.1.86,2.3.1.179,2.3.1.180	1 H+ + 1 Malonyl-acyl-carrierprotein- + 1 Octanoyl-ACP = 1 ACP + 1 CO2 + 1 3-oxodecanoyl-acp	0	0	0	0	0	0	0	0	0	0	0	0	0	0	0	0	0	0	0	0	0	0	0
rxn05243_c0	Branched chain amino acid:H+ symporter (Leucine) c0	(1) cpd00067[e0] + (1) cpd00107[e0] <-> (1) cpd00067[c0] + (1) cpd00107[c0]	(CAETHG_RS19045)	CAETHG_RS19045		Transport Reactions	1	-1000	1000		1 H+ + 1 L-Leucine = 1 H+ + 1 L-Leucine	0	0	0	0	0	0	0	0	0	0	0	0	0	0	0	0	0	0	0	0	0	0	0
rxn05205_c0	Deoxycytidine ion-coupled transport c0	(1) cpd00067[e0] + (1) cpd00654[e0] <-> (1) cpd00067[c0] + (1) cpd00654[c0]	(CAETHG_RS19245)	CAETHG_RS19245		Deoxyribose and Deoxynucleoside Catabolism	1	-1000	1000		1 H+ + 1 Deoxycytidine = 1 H+ + 1 Deoxycytidine	0	0	0	0	0	0	0	0	0	0	0	0	0	0	0	0	0	0	0	0	0	0	0
rxn10571_c0	magnesium transport via ABC system c0	(1) cpd00002[c0] + (1) cpd00001[c0] + (1) cpd00254[e0] -> (1) cpd00067[c0] + (1) cpd00009[c0] + (1) cpd00008[c0] + (1) cpd00254[c0]				Transport Reactions	0	0	1000		1 ATP + 1 H2O + 1 Mg = 1 H+ + 1 Phosphate + 1 ADP + 1 Mg	0	0	0	0	0	0	0	0	0	0	0	0	0	0	0	0	0	0	0	0	0	0	0
rxn05195_c0	Fe3+-ABC transport c0	(1) cpd10516[e0] + (1) cpd00002[c0] + (1) cpd00001[c0] -> (1) cpd10516[c0] + (1) cpd00067[c0] + (1) cpd00009[c0] + (1) cpd00008[c0]				Transport Reactions	0	0	1000		1 fe3 + 1 ATP + 1 H2O = 1 fe3 + 1 H+ + 1 Phosphate + 1 ADP	0	0	0	0	0	0	0	0	0	0	0	0	0	0	0	0	0	0	0	0	0	0	0
cpd10516_ext_b		(1) cpd10516[e0] <-> (1) cpd10516[b]				Exchange Reactions	1	-1000	0		1 fe3 =	0	0	0	0	0	0	0	0	0	0	0	0	0	0	0	0	0	0	0	0	0	0	0
rxn00062_c0	ATP phosphohydrolase (protein-secreting) c0	(1) cpd00002[c0] + (1) cpd00001[c0] -> (1) cpd00067[c0] + (1) cpd00009[c0] + (1) cpd00008[c0]				Non-growth Associated Maintenance	0	8.4	1000	NGAM	1 ATP + 1 H2O = 1 H+ + 1 Phosphate + 1 ADP	7.29941	6.11758	5.75819	6.27295	5.61632	5.41751	4.64708	5.4763	2.58617	2.21522	1.28565	2.95436	1.86758	1.18471	1.39739	5.01898	4.04252	3.83739	4.20283	8.55013	8.87963	11.8284	8.95771
rxn01208_c0	2-Oxo-4-methyl-3-carboxypentanoate decarboxylation c0	(1) cpd00011[c0] + (1) cpd00200[c0] <- (1) cpd02605[c0] + (1) cpd00067[c0]				Leucine biosynthesis	0	0	1000	1.1.1.85	1 2-isopropyl-3-oxosuccinate + 1 H+ = 1 CO2 + 1 4MOP	0.00835954	0.00846403	0.00838044	0.00829684	0.0170953	0.0175341	0.0180148	0.0168027	0.00466044	0.00470224	0.00459775	0.00461865	0.00831774	0.00894471	0.00886111	0.00877752	0.00815055	0.00898651	0.00856853	0.0169281	0.0160921	0.018182	0.017555
rxn04132_c0	rxn04132 c0	(1) cpd00001[c0] + (1) cpd08625[c0] -> (1) cpd00011[c0] + (1) cpd01567[c0]					0	0	1000		1 H2O + 1 5-Hydroxyisourate = 1 CO2 + 1 (R)-Allantoin	0	0	0	0	0	0	0	0	0	0	0	0	0	0	0	0	0	0	0	0	0	0	0
rxn04133_c0	rxn04133 c0	(1) cpd00001[c0] + (1) cpd08625[c0] -> (1) cpd01092[c0] + (1) cpd00011[c0]					0	0	1000		1 H2O + 1 5-Hydroxyisourate = 1 Allantoin + 1 CO2	0	0	0	0	0	0	0	0	0	0	0	0	0	0	0	0	0	0	0	0	0	0	0
rxn05319_c0	H2Ot5 c0	(1) cpd00001[e0] <- (1) cpd00001[c0]				Transport Reactions	1	-1000	1000		1 H2O = 1 H2O	7.53236	7.18284	8.01966	7.22947	13.835	12.9143	13.7781	12.4189	4.27299	3.90558	3.7691	4.91939	7.01577	6.21691	7.41946	6.06428	5.4954	6.19724	6.05132	11.4197	11.3864	11.3274	11.9486
cpd00001_ext_b		(1) cpd00001[e0] <-> (1) cpd00001[b]				Exchange Reactions	1	-1000	1000		1 H2O =	-7.53236	-7.18284	-8.01966	-7.22947	-13.835	-12.9143	-13.7781	-12.4189	-4.27299	-3.90558	-3.7691	-4.91939	-7.01577	-6.21691	-7.41946	-6.06428	-5.4954	-6.19724	-6.05132	-11.4197	-11.3864	-11.3274	-11.9486
rxn05467_c0	CO2 transport via diffusion c0	(1) cpd00011[e0] <-> (1) cpd00011[c0]				Transport Reactions	1	-1000	1000		1 CO2 = 1 CO2	-12.792	-11.854	-13.018	-11.992	-23.51	-22.114	-23.133	-21.5	-6.628	-5.691	-5.573	-7.447	-11.615	-10.576	-12.166	-11.35	-10.97	-11.18	-11.18	-22.3	-22.73	-23.6	-22.4
cpd00011_ext_b		(1) cpd00011[e0] <-> (1) cpd00011[b]				Exchange Reactions	1	0	1000	Carbon	1 CO2 =	12.792	11.854	13.018	11.992	23.51	22.114	23.133	21.5	6.628	5.691	5.573	7.447	11.615	10.576	12.166	11.35	10.97	11.18	11.18	22.3	22.73	23.6	22.4
rxn02374_c0	L-glutamate 5-semialdehyde dehydratase (spontaneous) c0	(1) cpd00858[c0] -> (1) cpd00067[c0] + (1) cpd00001[c0] + (1) cpd02431[c0]	((CAETHG_RS13235))	CAETHG_RS13235		Proline biosynthesis	0	0	1000	1.2.1.41	1 L-Glutamate5-semialdehyde = 1 H+ + 1 H2O + 1 1-Pyrroline-5-carboxylate	0.00304005	0.00307805	0.00304765	0.00301725	0.00621689	0.0063765	0.0065513	0.00611049	0.00169483	0.00171003	0.00167203	0.00167963	0.00302485	0.00325285	0.00322245	0.00319205	0.00296405	0.00326805	0.00311605	0.00615609	0.00585209	0.0066121	0.0063841
rxn05116_c0	rxn05116 c0	(1) cpd00067[c0] + (1) cpd04539[c0] -> (1) cpd00011[c0] + (1) cpd08449[c0]					0	0	1000		1 H+ + 1 2-Amino-3-oxo-4-phosphonooxybutyrate = 1 CO2 + 1 3-Amino-2-oxopropyl phosphate	0	0	0	0	0	0	0	0	0	0	0	0	0	0	0	0	0	0	0	0	0	0	0
rxn03012_c0	rxn03012 c0	(1) cpd02414[c0] -> (1) cpd00067[c0] + (1) cpd00001[c0] + (1) cpd02465[c0]					0	0	1000		1 L-2-Amino-6-oxopimelate = 1 H+ + 1 H2O + 1 tetrahydrodipicolinate	0	0	0	0	0	0	0	0	0	0	0	0	0	0	0	0	0	0	0	0	0	0	0
rxn05064_c0	carbamate hydro-lyase c0	(2) cpd00067[c0] + (1) cpd01101[c0] <-> (1) cpd00013[c0] + (1) cpd00011[c0]					1	-1000	1000	4.2.1.104	2.0 H+ + 1 Carbamate = 1 NH3 + 1 CO2	0	0	0	0	0	0	0	0	0	0	0	0	0	0	0	0	0	0	0	0	0	0	0
rxn02666_c0	L-2-amino-3-oxobutanoate decarboxylation (spontaneous) c0	(1) cpd01298[c0] + (1) cpd00011[c0] <- (1) cpd02211[c0] + (1) cpd00067[c0]					0	0	1000		1 L-2-Amino-acetoacetate + 1 H+ = 1 Aminoacetone + 1 CO2	0	0	0	0	0	0	0	0	0	0	0	0	0	0	0	0	0	0	0	0	0	0	0
rxn04457_c0	rxn04457 c0	(1) cpd00067[c0] + (1) cpd09027[c0] -> (1) cpd00011[c0] + (1) cpd01567[c0]					0	0	1000		1 H+ + 1 5-Hydroxy-2-oxo-4-ureido-2,5-dihydro-1H-imidazole-5-carboxylate = 1 CO2 + 1 (R)-Allantoin	0	0	0	0	0	0	0	0	0	0	0	0	0	0	0	0	0	0	0	0	0	0	0
rxn04456_c0	rxn04456 c0	(1) cpd00067[c0] + (1) cpd09027[c0] -> (1) cpd01092[c0] + (1) cpd00011[c0]					0	0	1000		1 H+ + 1 5-Hydroxy-2-oxo-4-ureido-2,5-dihydro-1H-imidazole-5-carboxylate = 1 Allantoin + 1 CO2	0	0	0	0	0	0	0	0	0	0	0	0	0	0	0	0	0	0	0	0	0	0	0
rxn01664_c0	2-Aminoadipate 6-semialdehyde c0	(1) cpd00352[c0] + (1) cpd00067[c0] + (1) cpd00001[c0] <- (1) cpd02522[c0]					0	0	1000		1 2-Aminoadipate 6-semialdehyde = 1 delta1-Piperideine-6-L-carboxylate + 1 H+ + 1 H2O	0	0	0	0	0	0	0	0	0	0	0	0	0	0	0	0	0	0	0	0	0	0	0
rxn02916_c0	6-Amino-2-oxohexanoate cyclation c0	(1) cpd02074[c0] -> (1) cpd00922[c0] + (1) cpd00067[c0] + (1) cpd00001[c0]					0	0	1000		1 2-Oxo-6-aminocaproate = 1 delta1-Piperideine-2-carboxylate + 1 H+ + 1 H2O	0	0	0	0	0	0	0	0	0	0	0	0	0	0	0	0	0	0	0	0	0	0	0
rxn05361_c0	4-methyl-3-hydroxy-hexanoyl-ACP hydro-lyase c0	(1) cpd11497[c0] -> (1) cpd00001[c0] + (1) cpd11498[c0]				Fatty_Acid_Biosynthesis_FASII	0	0	1000	4.2.1.0	1 4-methyl-3-hydroxy-hexanoyl-ACP = 1 H2O + 1 4-methyl-trans-hex-2-enoyl-ACP	0	0	0	0	0	0	0	0	0	0	0	0	0	0	0	0	0	0	0	0	0	0	0
rxn05398_c0	11-methyl-3-hydroxy-dodecanoyl-ACP hydro-lyase c0	(1) cpd11534[c0] -> (1) cpd00001[c0] + (1) cpd11535[c0]				Fatty Acid Biosynthesis FASII	0	0	1000	4.2.1.0	1 11-methyl-3-hydroxy-dodecanoyl-ACP = 1 H2O + 1 11-methyl-trans-dodec-2-enoyl-ACP	0	0	0	0	0	0	0	0	0	0	0	0	0	0	0	0	0	0	0	0	0	0	0
rxn02898_c0	O-Succinylbenzoyl-CoA 1,4-dihydroxy-2-naphthoate-lyase c0	(1) cpd02021[c0] -> (1) cpd02295[c0] + (1) cpd00010[c0]				Menaqui and Phylloqui Biosynthesis	0	0	1000	4.1.3.36	1 Succinylbenzoyl-CoA = 1 1-4-Dihydroxy-2-naphthoate + 1 CoA	0	0	0	0	0	0	0	0	0	0	0	0	0	0	0	0	0	0	0	0	0	-1.0889e-32	0
rxn05386_c0	5-methyl-3-hydroxy-hexanoyl-ACP hydro-lyase c0	(1) cpd11522[c0] -> (1) cpd00001[c0] + (1) cpd11523[c0]				Fatty Acid Biosynthesis FASII	0	0	1000	4.2.1.0	1 5-methyl-3-hydroxy-hexanoyl-ACP = 1 H2O + 1 5-methyl-trans-hex-2-enoyl-ACP	0	0	0	0	0	0	0	0	0	0	0	0	0	0	0	0	0	0	0	0	0	0	0
rxn02929_c0	2,3,4,5-Tetrahydrodipicolinate:NADP+ oxidoreductase c0	(1) cpd00006[c0] + (1) cpd02465[c0] <- (1) cpd02120[c0] + (1) cpd00067[c0] + (1) cpd00005[c0]				Lysine biosynthesis	0	0	1000	1.17.1.8	1 Dihydrodipicolinate + 1 H+ + 1 NADPH = 1 NADP + 1 tetrahydrodipicolinate	0.0177434	0.0179652	0.0177877	0.0176103	0.0362852	0.0372168	0.038237	0.0356642	0.00989194	0.00998066	0.00975886	0.00980322	0.0176547	0.0189854	0.018808	0.0186306	0.0172998	0.0190741	0.018187	0.0359304	0.034156	0.0385919	0.0372611
rxn08131_c0	4-amino-2-methyl-5-phosphomethylpyrimidine synthetase c0	(1) cpd00001[c0] + (1) cpd00003[c0] + (1) cpd02140[c0] -> (4) cpd00067[c0] + (1) cpd00004[c0] + (1) cpd02775[c0] + (2) cpd00047[c0]					0	0	1000		1 H2O + 1 NAD + 1 AIR = 4.0 H+ + 1 NADH + 1 4-Amino-5-phosphomethyl-2-methylpyrimidine + 2.0 Formate	8.91e-06	9.02138e-06	8.93228e-06	8.84317e-06	1.82209e-05	1.86887e-05	1.9201e-05	1.79091e-05	4.96732e-06	5.01188e-06	4.9005e-06	4.92277e-06	8.86545e-06	9.5337e-06	9.4446e-06	9.3555e-06	8.68725e-06	9.57825e-06	9.13275e-06	1.80428e-05	1.71518e-05	1.93792e-05	1.8711e-05
rxn10265_c0	isoheptadecanoyl-Phosphatidylglycerophosphate phosphohydrolase c0	(1) cpd00001[c0] + (1) cpd15716[c0] -> (1) cpd00067[c0] + (1) cpd00009[c0] + (1) cpd15722[c0]				Glycerolipid and Glycerophospholipid Metabolism in Bacteria	0	0	1000	3.1.3.27	1 H2O + 1 Diisoheptadecanoylphosphatidylglycerophosphate = 1 H+ + 1 Phosphate + 1 Diisoheptadecanoylphosphatidylglycerol	0	0	0	0	0	0	0	0	0	0	0	0	0	0	0	0	0	0	0	0	0	0	0
rxn09106_c0	phosphatidylglycerol phosphate phosphatase (n-C18:0) c0	(1) cpd00001[c0] + (1) cpd15547[c0] -> (1) cpd00067[c0] + (1) cpd00009[c0] + (1) cpd15540[c0]				Glycerolipid and Glycerophospholipid Metabolism in Bacteria	0	0	1000	3.1.3.27	1 H2O + 1 Phosphatidylglycerophosphate dioctadecanoyl = 1 H+ + 1 Phosphate + 1 Phosphatidylglycerol dioctadecanoyl	0	0	0	0	0	0	0	0	0	0	0	0	0	0	0	0	0	0	0	0	0	0	0
rxn02831_c0	O-Succinylbenzoate:CoA ligase (AMP-forming) c0	(1) cpd01772[c0] + (1) cpd00067[c0] + (1) cpd00002[c0] + (1) cpd00010[c0] -> (1) cpd00018[c0] + (1) cpd02021[c0] + (1) cpd00012[c0]				Menaqui and Phylloqui Biosynthesis	0	0	1000	6.2.1.26	1 Succinylbenzoate + 1 H+ + 1 ATP + 1 CoA = 1 AMP + 1 Succinylbenzoyl-CoA + 1 PPi	0	0	0	0	0	0	0	0	0	0	0	0	0	0	0	0	0	0	0	0	0	-4.27782e-33	0
rxn05442_c0	11-methyl-trans-dodec-2-enoyl-ACP:NAD+ oxidoreductase (A-specific) c0	(1) cpd00067[c0] + (1) cpd00004[c0] + (1) cpd11535[c0] -> (1) cpd00003[c0] + (1) cpd11536[c0]				mycolic acid synthesis|Fatty Acid Biosynthesis FASII	0	0	1000	1.3.1.0	1 H+ + 1 NADH + 1 11-methyl-trans-dodec-2-enoyl-ACP = 1 NAD + 1 11-methyl-dodecanoyl-ACP	0	0	0	0	0	0	0	0	0	0	0	0	0	0	0	0	0	0	0	0	0	0	0
rxn10195_c0	Teichoic acid (glucose substituted) export c0	(1) cpd15666[c0] + (1) cpd15662[c0] -> (1) cpd15669[c0] + (1) cpd00286[c0]				Teichoic and lipoteichoic acids biosynthesis|Rhamnose containing glycans	0	0	1000	3.6.3.40	1 Peptidoglycan polymer (n-1 subunits) + 1 Prenol-45n teichoic acid-glucose substituted = 1 glycerol teichoic acid (n-45), linked, glucose substituted + 1 Undecaprenylphosphate	0	0	0	0	0	0	0	0	0	0	0	0	0	0	0	0	0	0	0	0	0	0	0
rxn05373_c0	10-methyl-3-hydroxy-dodecanoyl-ACP hydro-lyase c0	(1) cpd11509[c0] -> (1) cpd00001[c0] + (1) cpd11510[c0]				Fatty Acid Biosynthesis FASII	0	0	1000	4.2.1.0	1 10-methyl-3-hydroxy-dodecanoyl-ACP = 1 H2O + 1 10-methyl-trans-dodec-2-enoyl-ACP	0	0	0	0	0	0	0	0	0	0	0	0	0	0	0	0	0	0	0	0	0	0	0
rxn05390_c0	7-methyl-3-hydroxy-octanoyl-ACP hydro-lyase c0	(1) cpd11526[c0] -> (1) cpd11527[c0] + (1) cpd00001[c0]				Fatty Acid Biosynthesis FASII	0	0	1000	4.2.1.0	1 7-methyl-3-hydroxy-octanoyl-ACP = 1 7-methyl-trans-oct-2-enoyl-ACP + 1 H2O	0	0	0	0	0	0	0	0	0	0	0	0	0	0	0	0	0	0	0	0	0	0	0
rxn00010_c0	Glyoxylate carboxy-lyase (dimerizing) c0	(1) cpd00067[c0] + (2) cpd00040[c0] -> (1) cpd00843[c0] + (1) cpd00011[c0]				Glycerate metabolism|Allantoin degradation|Photorespiration (oxidative C2 cycle)|Allantoin utilisation	0	0	1000	4.1.1.47	1 H+ + 2.0 Glyoxalate = 1 Tartronate semialdehyde + 1 CO2	0	0	0	0	0	0	0	0	0	0	0	0	0	0	0	0	0	0	0	0	0	0	0
[truncated: 231 more rows]
