# Supplementary material for: Reverse‐Engineered Gas‐Fermenting Acetogen Strains Recover Enhanced Phenotypes From Autotrophic Adaptive Laboratory Evolution
Source: Microb Biotechnol. 2025 Aug 10;18(8):e70208. doi: 10.1111/1751-7915.70208 (PMC12335938; doi:10.1111/1751-7915.70208)
Supplement: Supplementary file 11 — Table S5: Differentially expressed proteins between RE1, RE3 and LAbrini in syngas‐fermenting chemostat cultures. [file MBT2-18-e70208-s002.xlsx]

## Sheet: Table S5
Table S5. Differentially expressed proteins between RE1, RE3 and LAbrini in syngas-fermenting chemostat cultures
Differentially expressed proteins are with a fold-change (FC) > 1.5 (up- or down-regulation) and a q-value < 0.05 after FDR correction in at least one comparison. Positive FC means up-regulation, negative down-regulation. CP012395.1 is Humphreys et al. 2015 (DOI:10.1186/s12864-015-2287-5) annotation for JA1-1.
			RE1 vs. Labrini			RE3 vs. Labrini
Protein ID	Protein ID of CP012395.1	Description of protein product	q-value	log2 FC	FC	q-value	log2 FC	FC
LABRINI_00320	CLAU_0064	L-serine ammonia-lyase, iron-sulfur-dependent, subunit alpha	0.00261504	-0.832632	1.78093	0.0144309	-1.37255	2.58927
LABRINI_00385	CLAU_0076	SDR family oxidoreductase				0.0240409	-2.64544	6.25686
LABRINI_00405	CLAU_0080	4Fe-4S dicluster domain-containing protein	0.0194874	-0.651306	1.57059	0.0365011	-0.746604	1.67784
LABRINI_00410	CLAU_0081	formate dehydrogenase subunit alpha				0.0277179	-0.825095	1.77165
LABRINI_00435	CLAU_0087	ABC transporter substrate-binding protein	0.0193468	1.40628	2.65052
LABRINI_00445	CLAU_0089	aldehyde ferredoxin oxidoreductase family protein	0.0203153	-1.10059	2.14443
LABRINI_00470	CLAU_0094	ATP-binding cassette domain-containing protein	0.0171999	-1.02806	2.03927
LABRINI_00475	CLAU_0095	molybdopterin molybdotransferase MoeA	0.00528465	-1.0983	2.14102
LABRINI_00480	CLAU_0096	molybdopterin biosynthesis protein	0.00604678	-1.25261	2.38273
LABRINI_00485	CLAU_0097	MOSC domain-containing protein	0.00687807	-1.88312	3.68871
LABRINI_00675	CLAU_0135	uroporphyrinogen-III decarboxylase	0.00495207	-1.05999	2.08491	0.0245156	-1.25906	2.3934
LABRINI_00985	CLAU_0197	FAD-dependent oxidoreductase	0.00261504	0.919685	1.8917	0.0240409	0.943969	1.92381
LABRINI_01475	CLAU_0295	riboflavin synthase	0.000651577	-1.93892	3.83418	0.00227948	-1.40111	2.64104
LABRINI_01520	CLAU_0304	molybdate ABC transporter substrate-binding protein				0.0245156	-1.12042	2.1741
LABRINI_01605	CLAU_0321	Ig-like domain-containing protein	0.0173694	1.47245	2.77493
LABRINI_01610	CLAU_0322	cell wall-binding repeat-containing protein	0.0277571	1.43799	2.70944
LABRINI_01630	CLAU_0326	helix-turn-helix transcriptional regulator	0.00495207	-0.606757	1.52283
LABRINI_01755	CLAU_0351	nitrogenase component 1	0.0137275	-1.03178	2.04455
LABRINI_01760	CLAU_0352	nitrogenase component 1	0.00475911	-1.22307	2.33444	0.0240409	-1.17898	2.26417
LABRINI_01795	CLAU_0359	nitrogenase component 1	0.0220011	-0.866148	1.82279	0.031053	-1.10325	2.14838
LABRINI_01865	CLAU_0373	ABC transporter ATP-binding protein	0.0267731	-0.660926	1.5811
LABRINI_02165	CLAU_0432	diaminopropionate ammonia-lyase	0.0290454	0.593902	1.50932
LABRINI_02300	CLAU_0459	hydratase	0.0194874	0.741621	1.67205
LABRINI_02330	CLAU_0465	cyclase family protein	0.0145949	2.24347	4.73534
LABRINI_02835	CLAU_0568	glutamine-hydrolyzing carbamoyl-phosphate synthase small subunit	0.0139387	0.669546	1.59057
LABRINI_03175	CLAU_0636	zf-HC2 domain-containing protein	0.00780663	1.16201	2.23768
LABRINI_03345	CLAU_0670	MBL fold metallo-hydrolase	0.0166887	-1.34152	2.53418
LABRINI_03420	CLAU_0686	histidine phosphatase family protein	0.00158918	2.87948	7.35885	0.0240409	1.91776	3.77836
LABRINI_03425	CLAU_0687	epoxyqueuosine reductase	0.000420841	3.98359	15.819	0.0078049	3.3224	10.0033
LABRINI_03545	CLAU_0711	glycerol dehydrogenase	0.0216214	-0.859768	1.81475
LABRINI_03945	CLAU_0795	dihydrodipicolinate synthase family protein				0.0245156	1.41913	2.67425
LABRINI_04005	CLAU_0804	tRNA 4-thiouridine(8) synthase ThiI	0.00032626	-1.87655	3.67196	0.00227948	-1.91179	3.76275
LABRINI_04010	CLAU_0805	cysteine desulfurase	0.00261504	-0.737825	1.66766	0.0245156	-0.59314	1.50853
LABRINI_04185	CLAU_0837	NAD(P)/FAD-dependent oxidoreductase	0.0150448	-0.713894	1.64023
LABRINI_04345	CLAU_0866	fructose-bisphosphatase class III	0.0499384	-1.08511	2.12154
LABRINI_04365	CLAU_0870	L,D-transpeptidase family protein	0.0340885	-1.29459	2.45307
LABRINI_04430	CLAU_0883	SDR family oxidoreductase	0.00495908	-1.35987	2.56662
LABRINI_04515	CLAU_0901	pyridoxal phosphate-dependent aminotransferase	0.0339291	-0.663547	1.58397	0.0245156	-0.645829	1.56464
LABRINI_04540	CLAU_0906	aspartate/glutamate racemase family protein				0.0185417	2.6147	6.12494
LABRINI_05090	CLAU_1013	3-methylitaconate isomerase	0.00688137	1.86609	3.64543
LABRINI_05095	CLAU_1014	aconitate hydratase	0.0454865	2.72194	6.59761
LABRINI_05235	CLAU_1041	FAD-dependent oxidoreductase				0.0240409	1.8182	3.5264
LABRINI_05250	CLAU_1044	flavodoxin family protein	0.00881941	1.08555	2.12219
LABRINI_05525	CLAU_1099	MetQ/NlpA family ABC transporter substrate-binding protein	0.0214691	0.813354	1.75729
LABRINI_05720	CLAU_1138	hydroxyacid dehydrogenase	0.00466041	-0.829179	1.77667
LABRINI_05770	CLAU_1148	sigma 54-interacting transcriptional regulator	0.0415355	1.82216	3.5361
LABRINI_06710	CLAU_1329	uroporphyrinogen-III decarboxylase	0.00355003	3.41626	10.6757
LABRINI_06805	CLAU_1349	YhbD family protein				0.0103124	1.30767	2.47542
LABRINI_06975	CLAU_1384	cell wall-binding repeat-containing protein	0.00604678	2.92216	7.57981
LABRINI_07015	CLAU_1392	nitroreductase family protein				0.0240409	1.1096	2.15785
LABRINI_07125	CLAU_1415	undecaprenyl diphosphate synthase family protein	0.0175454	-0.794121	1.73402
LABRINI_07665	CLAU_1506	ribonuclease PH	0.00393236	-1.02193	2.03063
LABRINI_07690	CLAU_1511	Asp-tRNA(Asn)/Glu-tRNA(Gln) amidotransferase subunit GatB				0.0245156	0.965813	1.95316
LABRINI_07775	CLAU_1528	methyl-accepting chemotaxis protein	0.0275168	0.854601	1.80826
LABRINI_07780	CLAU_1529	glutamine-hydrolyzing GMP synthase	0.00528465	-0.786489	1.72487
LABRINI_07870	CLAU_1547	LytTR family DNA-binding domain-containing protein	0.0333037	-0.93373	1.91021
LABRINI_07885	CLAU_1550	carbon starvation protein A	0.0221096	-1.67703	3.19768
LABRINI_07895	CLAU_1552	pyrroline-5-carboxylate reductase	0.00495908	-1.05211	2.07357
LABRINI_07935	CLAU_1560	formate/nitrite transporter family protein				0.0245156	1.85321	3.61303
LABRINI_08010	CLAU_1575	cyclodeaminase/cyclohydrolase family protein				0.0130926	0.879945	1.84031
LABRINI_08015	CLAU_1576	formate--tetrahydrofolate ligase				0.033366	0.918825	1.89057
LABRINI_08025	CLAU_1578	anaerobic carbon-monoxide dehydrogenase catalytic subunit				0.0365011	-0.707193	1.63262
LABRINI_08305	CLAU_1634	ribosomal protein S18-alanine N-acetyltransferase	0.00710969	-1.0238	2.03327
LABRINI_08350	CLAU_1643	peptide chain release factor 3	0.0220206	-1.33546	2.52356
LABRINI_08365	CLAU_1646	diaminopimelate decarboxylase	0.00475911	-0.615461	1.53205
LABRINI_08865	CLAU_1742	acyl-CoA/acyl-ACP dehydrogenase				0.0240409	1.90528	3.74582
LABRINI_08970	CLAU_1763	fructose-6-phosphate aldolase				0.0245156	0.663225	1.58362
LABRINI_09125	CLAU_1794	iron-containing alcohol dehydrogenase	0.0145949	1.85631	3.62079	0.0245156	2.0085	4.02363
LABRINI_10425	CLAU_2034	rhamnulose-1-phosphate aldolase	0.00688137	2.30076	4.92717
LABRINI_10430	CLAU_2035	L-rhamnose isomerase	0.00261504	2.09015	4.25791
LABRINI_11090	CLAU_2157	alanine--glyoxylate aminotransferase family protein	0.00688137	-0.629703	1.54725
LABRINI_11095	CLAU_2158	D-2-hydroxyacid dehydrogenase	0.00604678	-0.724642	1.65249
LABRINI_11200	CLAU_2172	peptidylprolyl isomerase	0.0321352	1.15113	2.22088	0.0245156	1.44651	2.72548
LABRINI_11340	CLAU_2197	flagellar motor protein MotB	0.00500311	-1.61761	3.06866
LABRINI_11390	CLAU_2207	DUF1836 domain-containing protein	0.0331592	-0.692162	1.6157
LABRINI_11535	CLAU_2237	LacI family transcriptional regulator	0.0202025	-2.65349	6.29187
LABRINI_11565	CLAU_2243	nickel pincer cofactor biosynthesis protein LarC	0.00955926	-1.95445	3.87569	0.0451661	-1.56684	2.96256
LABRINI_11785	CLAU_2289	F0F1 ATP synthase subunit alpha	0.00586046	-0.746549	1.67777
LABRINI_11790	CLAU_2290	ATP synthase F1 subunit gamma	0.0299967	-0.628037	1.54546
LABRINI_11890	CLAU_2305	preprotein translocase subunit SecA	0.0220814	2.09635	4.27628
LABRINI_11895	CLAU_2306	peptide chain release factor 2	0.00495207	2.67721	6.39618
LABRINI_11905	CLAU_2308	NADP-specific glutamate dehydrogenase	0.0198056	0.830374	1.77815
LABRINI_12015	CLAU_2329	nicotinate-nucleotide pyrophosphorylase	0.00211269	-2.22947	4.68962	0.0240409	-1.53398	2.89583
LABRINI_12020	CLAU_2330	molybdopterin-binding protein	0.0276955	-1.12405	2.17958
LABRINI_12030	CLAU_2332	4Fe-4S binding protein	0.0216214	-0.894882	1.85946	0.0357471	-0.695038	1.61893
LABRINI_12035	CLAU_2333	hypothetical protein	0.00456376	-0.744415	1.67529	0.0240409	-0.842292	1.7929
LABRINI_12040	CLAU_2334	nickel pincer cofactor biosynthesis protein LarC	0.00914526	-0.967916	1.95601	0.0245156	-0.97881	1.97084
LABRINI_12590	CLAU_2444	carbamoyl phosphate synthase small subunit	0.00261504	-1.08273	2.11804
LABRINI_13045	CLAU_2535	glycosyltransferase family 4 protein	0.00688137	-0.869093	1.82651
LABRINI_13485	CLAU_2626	methyl-accepting chemotaxis protein	0.0164971	2.41283	5.32519
LABRINI_13660	CLAU_2656	2-amino-4-hydroxy-6- hydroxymethyldihydropteridine diphosphokinase	0.00495908	0.847641	1.79956
LABRINI_13845	CLAU_2686	Lrp/AsnC ligand binding domain-containing protein	0.000759591	1.69222	3.23155
LABRINI_13850	CLAU_2687	asparagine synthetase A	0.0275168	-1.48121	2.79183
LABRINI_13975	CLAU_2712	formate dehydrogenase subunit alpha	0.0137885	1.04783	2.06741
LABRINI_14250	CLAU_2767	ASKHA domain-containing protein	0.035325	-0.625627	1.54288
LABRINI_14755	CLAU_2871	phosphoribosylglycinamide formyltransferase				0.0245156	0.872929	1.83138
LABRINI_14800	CLAU_2880	FAD-dependent oxidoreductase				0.0240409	1.48811	2.80521
LABRINI_15000	CLAU_2921	3-isopropylmalate dehydrogenase	0.0137275	-2.1598	4.46854
LABRINI_15005	CLAU_2922	FAD-dependent oxidoreductase	0.00688137	-2.54355	5.83023	0.0245156	-2.89798	7.45381
LABRINI_15095	CLAU_2940	arginine deiminase	0.0171999	-1.19625	2.29143
LABRINI_15140	CLAU_2949	HAD-IB family hydrolase	0.00404441	-2.2066	4.61586	0.00227948	-2.2368	4.71351
LABRINI_16025	CLAU_3122	polyprenyl synthetase family protein	0.00495207	-0.689187	1.61237	0.0240409	-0.613392	1.52985
LABRINI_16230	CLAU_3164	zinc-dependent dehydrogenase	0.00688137	0.963398	1.9499
LABRINI_16245	CLAU_3167	decarboxylating 6-phosphogluconate dehydrogenase	0.0193989	0.855686	1.80962
LABRINI_16255	CLAU_3169	gluconokinase	0.00478168	3.2845	9.7439
LABRINI_16260	CLAU_3170	phosphoglycerate dehydrogenase	0.00110696	3.29369	9.80614
LABRINI_16265	CLAU_3171	bifunctional 4-hydroxy-2-oxoglutarate aldolase/2-dehydro-3-deoxy-phosphogluconate aldolase	0.000759591	3.57757	11.9387
LABRINI_16365	CLAU_3191	glycyl radical protein				0.0245156	2.52837	5.7692
LABRINI_16380	CLAU_3194	PocR ligand-binding domain-containing protein				0.033366	0.759649	1.69308
LABRINI_16820	CLAU_3281	radical SAM protein	0.000759591	1.75913	3.38493	0.00547969	1.89941	3.73061
LABRINI_16995	CLAU_3316	bifunctional oligoribonuclease/PAP phosphatase NrnA	0.00404441	-1.07313	2.104
LABRINI_17685	CLAU_3454	AAA family ATPase	0.0295959	0.670076	1.59116
LABRINI_17890	CLAU_3495	hydroxymethylglutaryl-CoA synthase	0.00981627	1.36887	2.58267
LABRINI_17895	CLAU_3496	thiolase family protein	0.0257712	1.15377	2.22495
LABRINI_18000	CLAU_3513	NAD(P)/FAD-dependent oxidoreductase				0.0126504	1.79773	3.47673
LABRINI_18005	CLAU_3514	iron-containing alcohol dehydrogenase				0.0240409	1.55129	2.9308
LABRINI_18330	CLAU_3578	putative zinc-binding protein	0.0253956	-0.90562	1.87335
LABRINI_19260	CLAU_3771	methyl-accepting chemotaxis protein				0.0336465	1.8846	3.69249
LABRINI_19340	CLAU_3787	asparagine synthase B	0.00211269	1.27212	2.41515	0.0245156	0.653845	1.57336
LABRINI_19425	CLAU_3804	DNA alkylation repair protein	0.038754	-2.17005	4.50039
LABRINI_19530	CLAU_3825	ABC transporter ATP-binding protein	0.0373584	-1.12263	2.17743
LABRINI_19590	CLAU_3839	xylose isomerase	0.00729946	1.90664	3.74936
LABRINI_19630	CLAU_3847	ABC transporter substrate-binding protein	0.0293331	2.34376	5.07624
LABRINI_19635	CLAU_3848	aryl-sulfate sulfotransferase	0.00604678	4.39579	21.0506
LABRINI_19840	CLAU_3891	hypothetical protein	0.00881941	0.855794	1.80975
LABRINI_19905	CLAU_3904	autoinducer-2 kinase	0.0400984	0.916327	1.8873
LABRINI_19915	CLAU_3906	sugar ABC transporter ATP-binding protein	0.00495908	2.03027	4.08481
LABRINI_19930	CLAU_3909	substrate-binding domain-containing protein	0.00528465	2.62239	6.15771
LABRINI_19935	CLAU_3910	3-hydroxy-5-phosphonooxypentane-2,4-dione thiolase	0.00459156	2.62625	6.17419
