# Supplementary material for: Reverse‐Engineered Gas‐Fermenting Acetogen Strains Recover Enhanced Phenotypes From Autotrophic Adaptive Laboratory Evolution
Source: Microb Biotechnol. 2025 Aug 10;18(8):e70208. doi: 10.1111/1751-7915.70208 (PMC12335938; doi:10.1111/1751-7915.70208)
Supplement: Supplementary file 12 — Table S6: Differentially expressed proteins between RE3 and JA1‐1 in syngas bottle batch cultures. [file MBT2-18-e70208-s004.xlsx]

## Sheet: Table S6
Table S6. Differentially expressed proteins between RE3 and JA1-1 in syngas bottle batch cultures
Differentially expressed proteins are with a fold-change (FC) > 1.5 (up- or down-regulation) and a q-value < 0.05 after FDR correction in at least one comparison. Positive FC means up-regulation, negative down-regulation
		RE3 vs. JA1-1
Protein ID	Description of protein product	q-value	log2 FC	FC
CLAU_0010	putative signaling protein	0.0109849	-1.50127	2.83091
CLAU_0017	Ferric uptake regulator Fur family	0.00266719	1.39372	2.62755
CLAU_0025	Ferritin	0.0324208	1.14978	2.2188
CLAU_0051	putative signal transduction protein	0.00181406	-2.11069	4.31897
CLAU_0057	Hypothetical protein	0.0495107	-1.45598	2.74342
CLAU_0099	Aldehyde ferredoxin oxidoreductase	0.000993072	-1.55089	2.92998
CLAU_0111	Electron transfer flavoprotein alpha/beta-subunit	0.00575419	2.04744	4.13371
CLAU_0115	Hydrogenase large subunit domain protein	0.0160523	-2.9443	7.69701
CLAU_0135	Uroporphyrinogen decarboxylase (URO-D)	0.0115938	-1.60508	3.04213
CLAU_0137	PTS system fructose subfamily IIC subunit	0.000993072	-1.41589	2.66824
CLAU_0142	Cobalamin synthesis protein P47K	0.00591346	-1.04557	2.06418
CLAU_0146	Uroporphyrinogen decarboxylase (URO-D)	0.0162382	-1.61679	3.06691
CLAU_0149	Uroporphyrinogen decarboxylase (URO-D)	0.0271468	-1.50397	2.83622
CLAU_0150	putative ferredoxin	0.00583831	-1.09171	2.13126
CLAU_0155	Response regulator receiver protein	0.00573058	1.52089	2.86969
CLAU_0182	Transcriptional regulator AsnC family	0.0155696	1.82433	3.54142
CLAU_0188	2-hydroxyglutaryl-CoA dehydratase D-component	0.0157923	-1.6798	3.20384
CLAU_0191	Hypothetical protein	0.021043	-2.52296	5.74762
CLAU_0197	2,4-dienoyl-CoA reductase (NADPH)	0.000993072	-1.72678	3.30987
CLAU_0222	Formiminotransferase-cyclodeaminase	0.0133346	1.17465	2.25739
CLAU_0235	D-lactate dehydrogenase (cytochrome)	0.00174468	-4.21448	18.5646
CLAU_0238	hypothetical protein	0.000891405	-4.24827	19.0045
CLAU_0251	Bacterial extracellular solute-binding protein	0.00697678	-1.28445	2.43589
CLAU_0296	Riboflavin biosynthesis protein RibD	0.00603542	-1.44787	2.72804
CLAU_0308	Phosphoribosylaminoimidazolecarboxamide formyltransferase	0.00295006	2.24673	4.74605
CLAU_0311	Xylose isomerase domain-containing protein TIM barrel	0.00331237	-1.00485	2.00673
CLAU_0315	Cell wall binding repeat 2-containing protein	0.00821876	-3.25577	9.55176
CLAU_0321	Ig domain protein group 2 domain protein	0.00684212	-3.99354	15.9285
CLAU_0327	Microcompartments protein	0.0019175	1.15051	2.21993
CLAU_0339	Methyl-accepting chemotaxis sensory transducer	0.00250625	1.02952	2.04134
CLAU_0348	putative TIM-barrel enzyme, putative dioxygenase, aldolase or signal transduction protein	0.0123854	-1.08935	2.12778
CLAU_0351	Oxidoreductase/nitrogenase component 1	0.000993072	-2.54239	5.82553
CLAU_0352	Oxidoreductase/nitrogenase component 1	0.00193719	-2.80613	6.99403
CLAU_0353	Nitrogenase component 2 (ATPase)	0.0172315	-1.74135	3.34349
CLAU_0354	Hydrogenase expression/formation protein HypE	0.00225107	-2.45826	5.49554
CLAU_0355	Hydrogenase expression/formation protein HypD	0.000993072	-2.2577	4.78228
CLAU_0357	(NiFe) hydrogenase maturation protein HypF	0.00126485	-2.89001	7.41274
CLAU_0358	Oxidoreductase/nitrogenase component 1	0.00272874	-2.79786	6.95408
CLAU_0359	Oxidoreductase/nitrogenase component 1	0.000993072	-3.14052	8.81839
CLAU_0360	Nitrogenase component 2 NifH ATPase	0.00328202	-2.2491	4.75386
CLAU_0380	Thymidylate synthase family	0.0259514	-1.1291	2.18722
CLAU_0416	Pyridoxamine 5-phosphate oxidase-related FMN-binding protein	0.00174468	-2.96124	7.78796
CLAU_0417	Molybdopterin-family oxidoreductase beta subunit	0.00989379	-1.10881	2.15668
CLAU_0419	Molybdopterin-family oxidoreductase alpha subunit	0.013652	-1.20067	2.29846
CLAU_0420	Major facilitator superfamily MFS_1	0.00234842	-2.05864	4.16594
CLAU_0421	Anaerobic sulfite reductase subunit C	0.0135785	-1.04443	2.06256
CLAU_0423	Sulfite reductase subunit A	0.00890082	-1.12816	2.1858
CLAU_0425	Dihydropyrimidinase	0.000993072	-1.23239	2.34956
CLAU_0426	Carbamate kinase	0.00656482	-2.29004	4.89068
CLAU_0427	putative selenium metabolism hydrolase	0.000993072	-2.5742	5.95542
CLAU_0428	Selenium metabolism protein SsnA	0.000858856	-2.38124	5.20985
CLAU_0429	putative selenate reductase YgfK	0.000993072	-2.82339	7.07822
CLAU_0430	Carbamoyltransferase YgeW	0.00656482	-1.89826	3.72764
CLAU_0432	Diaminopropionate ammonia-lyase	0.00141722	-2.22485	4.67461
CLAU_0435	Molybdopterin-family oxidoreductase FAD-binding subunit	0.00141722	-2.13951	4.40611
CLAU_0436	Molybdopterin-family oxidoreductase 2Fe-2S ferredoxin subunit	0.00193254	-1.76666	3.40266
CLAU_0437	Molybdopterin-family oxidoreductase molybdopterin binding subunit	0.00140603	-2.59859	6.05696
CLAU_0438	Selenium-dependent molybdopterin oxidoreductase molybdopterin binding subunit	0.000993072	-2.41831	5.34545
CLAU_0442	Xanthine/uracil/vitamin C permease	0.00368786	-2.94943	7.72442
CLAU_0443	Guanine deaminase	0.00181406	-1.85112	3.6078
CLAU_0445	Alpha-ribazole phosphatase	0.00823168	1.55444	2.93719
CLAU_0457	Glycine cleavage system aminomethyltransferase T	0.00695647	1.13274	2.19275
CLAU_0458	Pyridine nucleotide-disulfide oxidoreductase class-II	0.000891405	4.49592	22.5635
CLAU_0463	NADPH dehydrogenase	0.000993072	2.96588	7.81304
CLAU_0473	Methyl-accepting chemotaxis protein	0.00126485	1.91243	3.76442
CLAU_0484	Hypothetical protein	0.00336465	-1.35745	2.56232
CLAU_0485	Serpin domain-containing protein	0.00284836	-3.38019	10.4121
CLAU_0532	NADP-dependent isopropanol dehydrogenase	0.0102753	-2.03563	4.10002
CLAU_0539	KWG Leptospira repeat protein	0.0019175	-1.41609	2.66861
CLAU_0575	Apo-citrate lyase phosphoribosyl-dephospho-CoA transferase	0.02717	1.03691	2.05182
CLAU_0590	Molybdopterin oxidoreductase	0.0151503	-1.8613	3.63335
CLAU_0593	Anaerobic sulfite reductase subunit A	0.0142741	-1.22208	2.33283
CLAU_0664	Peptidase M42 family protein	0.00890082	-1.07842	2.11172
CLAU_0666	SNF2 family protein	0.0256944	-1.98715	3.96454
CLAU_0667	4Fe4S-binding SPASM domain-containing protein	0.0019175	-1.92658	3.80154
CLAU_0704	Hypothetical protein	0.0361041	1.37522	2.59408
CLAU_0711	Glycerol dehydrogenase	0.000307982	4.47447	22.2305
CLAU_0727	Asparagine synthase (glutamine-hydrolyzing)	0.00176495	-1.45218	2.7362
CLAU_0728	Polysaccharide deacetylase	0.00516905	-1.60681	3.04577
CLAU_0775	Sensory transduction histidine kinase	0.0271163	-1.17968	2.26526
CLAU_0778	GNAT family GCN5-related N-acetyltransferase	0.00100073	1.14797	2.21602
CLAU_0788	Gluconate transporter	0.00475415	1.41872	2.67348
CLAU_0789	Glucarate dehydratase	0.0025137	1.97673	3.936
CLAU_0797	Adenosine deaminase	0.00176495	-1.53351	2.89489
CLAU_0824	Cobalt ABC transporter ATPase subunit	0.0267414	-1.13837	2.20132
CLAU_0866	Fructose-1,6-bisphosphatase class 3	0.00685552	-1.22308	2.33444
CLAU_0872	Shikimate kinase	0.0220424	2.04055	4.11402
CLAU_0906	Aspartate racemase	0.0119007	1.44184	2.71667
CLAU_0930	TesA-like protease	0.00927973	1.13214	2.19183
CLAU_0934	Hypothetical protein	0.000993072	1.93864	3.83343
CLAU_0935	hypothetical protein	0.0105084	1.35056	2.55012
CLAU_0969	Response regulator receiver protein	0.0176963	1.39287	2.62601
CLAU_0970	Multi-sensor hybrid histidine kinase	0.00281005	1.81087	3.50855
CLAU_0983	Hypothetical protein	0.0464985	-1.02117	2.02956
CLAU_0984	Hypothetical protein	0.0123551	-1.22055	2.33036
CLAU_0995	Hypothetical protein	0.0115938	1.11048	2.15918
CLAU_0997	Pyridine nucleotide-disulfide oxidoreductase	0.0325359	2.42386	5.36606
CLAU_1038	Hypothetical protein	0.0119007	1.27032	2.41216
CLAU_1041	NADH:flavin oxidoreductase	0.00121731	2.417	5.34058
CLAU_1043	Transcriptional regulator CdaR family	0.000993072	3.60297	12.1507
CLAU_1057	Hypothetical protein	0.00141722	-1.26187	2.39806
CLAU_1078	Cobalt-precorrin-2 C(20)-methyltransferase	0.000993072	1.17114	2.2519
CLAU_1083	Nicotinate-nucleotide-dimethylbenzimidazole phosphoribosyltransferase	0.0104458	-1.48876	2.80648
CLAU_1092	Cobalt ABC transporter ATPase	0.000540423	1.87739	3.67409
CLAU_1144	Histidine ammonia-lyase	0.00191646	-3.21461	9.28313
CLAU_1154	ATP-dependent Clp protease proteolytic subunit	0.00611939	-2.28796	4.88365
CLAU_1178	Diguanylate cyclase	0.0116886	-1.68099	3.20648
CLAU_1200	Molybdenum cofactor biosynthesis protein A	0.0116886	-1.23688	2.35688
CLAU_1208	Peptidase M20	0.0140291	1.08375	2.11953
CLAU_1214	UDP-galactopyranose mutase	0.00591346	1.1335	2.1939
CLAU_1241	S-adenosylmethionine:tRNA ribosyltransferase-isomerase	0.0024243	1.21543	2.3221
CLAU_1252	Hypoxanthine phosphoribosyltransferase	0.0178215	1.00478	2.00664
CLAU_1256	Anti-sigma F factor	0.00117549	-2.01052	4.02928
CLAU_1257	Anti-sigma-factor antagonist	0.00607502	-2.57746	5.96886
CLAU_1268	Transferase hexapeptide repeat-containing protein	0.000307982	1.60545	3.0429
CLAU_1303	RRNA methyltransferase (SpoU)	0.00631156	1.16068	2.23562
CLAU_1305	50S ribosomal protein L35	0.0351324	1.73888	3.33776
CLAU_1306	Translation initiation factor IF-3	0.0189739	1.32952	2.51319
CLAU_1317	2,3,4,5-tetrahydropyridine-2,6-dicarboxylate N-acetyltransferase	0.0215191	1.40645	2.65084
CLAU_1318	Single-strand binding protein	0.00177558	-1.75862	3.38375
CLAU_1324	FolC bifunctional protein	0.00573058	-1.0299	2.04188
CLAU_1344	Periplasmic binding protein domain-containing protein	0.034221	-4.97191	31.3829
CLAU_1348	hypothetical protein	0.00368786	1.35108	2.55103
CLAU_1351	3-oxoacyl-(acyl-carrier-protein) reductase	0.00250625	1.34232	2.53559
CLAU_1354	CRISPR-associated protein Cas1	0.00174468	-2.11525	4.33267
CLAU_1358	CRISPR-associated protein	0.0155673	-1.27826	2.42547
CLAU_1359	Hypothetical protein	0.000993072	-1.39477	2.62946
CLAU_1379	GCN5-related N-acetyltransferase	0.0019175	1.24692	2.37335
CLAU_1384	Cell wall binding repeat 2-containing protein	0.00343287	4.13917	17.6204
CLAU_1411	Flavin reductase domain protein FMN-binding protein	0.0216238	1.62323	3.08063
CLAU_1415	Di-trans,poly-cis-decaprenylcistransferase	0.00456796	1.03156	2.04423
CLAU_1420	Adenosylcobinamide-phosphate guanylyltransferase	0.00307649	1.00536	2.00745
CLAU_1430	ATP-dependent protease La	0.015716	1.062	2.08783
CLAU_1442	CoA-substrate-specific enzyme activase	0.0039045	-1.23308	2.35068
CLAU_1444	2-hydroxyglutaryl-CoA dehydratase D-component	0.00373587	-2.65075	6.27993
CLAU_1483	4-hydroxybenzoyl-CoA thioesterase	0.0031792	1.18586	2.275
CLAU_1501	Cell wall binding repeat 2-containing protein	0.00301925	-2.51304	5.7082
CLAU_1522	Two component transcriptional regulator three Y domain-containing protein	0.0019175	-2.52827	5.76878
CLAU_1528	Methyl-accepting chemotaxis sensory transducer	0.00181406	3.54252	11.6521
CLAU_1535	Hydrogenase Fe-only	0.00143434	1.20424	2.30416
CLAU_1536	NADH dehydrogenase (quinone)	0.00325646	1.24665	2.3729
CLAU_1537	NADH dehydrogenase (ubiquinone) subunit A	0.0119593	2.14659	4.42781
CLAU_1539	Glutamate synthase (NADPH) homotetrameric	0.00660515	-1.08378	2.11958
CLAU_1550	Carbon starvation protein CstA	0.0253354	-1.19872	2.29535
CLAU_1571	Dihydrolipoamide dehydrogenase	0.00566595	-1.0833	2.11888
CLAU_1574	Bifunctional methylenetetrahydrofolate dehydrogenase/methenyltetrahydrofolate cyclohydrolase	0.0133772	-1.2692	2.41027
CLAU_1582	UPF0251 protein	0.0105084	1.73811	3.33598
CLAU_1644	Tryptophan-tRNA ligase bacterial-type	0.0150566	1.26038	2.39559
CLAU_1697	3-hydroxybutyrate dehydrogenase	0.00483223	1.58347	2.99689
CLAU_1703	GCN5-related N-acetyltransferase	0.00505871	1.95997	3.89054
CLAU_1758	Glutamine amidotransferase subunit pdxT	0.00185944	2.08808	4.25182
CLAU_1765	C_GCAxxG_C_C family protein	0.00314028	1.39429	2.62859
CLAU_1766	Alcohol dehydrogenase	0.00272092	2.03458	4.09704
CLAU_1767	Histidine kinase	0.000993072	1.64354	3.12431
CLAU_1768	Two component transcriptional regulator AraC family	0.00528519	1.49792	2.82435
CLAU_1773	Microcompartments protein	0.0162382	2.28732	4.88148
CLAU_1775	Microcompartments protein	0.000540423	2.75784	6.76382
CLAU_1776	Respiratory-chain NADH dehydrogenase domain subunit A	0.0366388	1.23035	2.34624
CLAU_1780	Hypothetical protein	0.000993072	1.70957	3.27064
CLAU_1781	Glycyl-radical enzyme activating protein family	0.00500458	1.9343	3.82191
CLAU_1782	Pyruvate formate-lyase PFL	0.00181406	1.50027	2.82895
CLAU_1783	Acetaldehyde dehydrogenase (acetylating)	0.00627327	1.31398	2.48627
CLAU_1785	Microcompartments protein	0.000993072	3.12898	8.74817
CLAU_1794	Alcohol dehydrogenase	0.000891405	-3.39408	10.5128
CLAU_1834	Threonine synthase	0.021043	-1.53041	2.88869
CLAU_1849	Tetratricopeptide repeat-containing protein	0.0102753	-1.24639	2.37247
CLAU_1866	Ribosomal protein L13	0.0378118	1.12932	2.18756
CLAU_1871	50S ribosomal protein L17	0.0365738	1.14383	2.20967
CLAU_1880	Ribosomal protein L15	0.0354075	1.09943	2.14271
CLAU_1884	Ribosomal protein L6	0.0155661	1.09073	2.12982
CLAU_1889	Ribosomal protein L14	0.0253354	1.05779	2.08174
CLAU_1892	50S ribosomal protein L16	0.0067625	1.27497	2.41994
CLAU_1926	ATPase AAA-2 domain protein	0.00606599	-1.29832	2.45943
CLAU_1931	Translation elongation factor G	0.000993072	-3.56233	11.8133
CLAU_1954	Peptidyl-tRNA hydrolase	0.00584984	1.20492	2.30524
CLAU_1977	Hypothetical protein	0.00176495	1.10858	2.15633
CLAU_1982	Hypothetical protein	0.00237975	1.02721	2.03809
CLAU_2012	Fumarate hydratase	0.00281426	-1.90756	3.75174
CLAU_2013	(FeFe)-hydrogenase H-cluster maturation GTPase HydF	0.00295006	-1.11686	2.16874
CLAU_2024	Agmatine deiminase	0.00272092	-3.24901	9.50713
CLAU_2028	Amidohydrolase 2	0.00772014	-1.98515	3.95904
CLAU_2031	Putrescine carbamoyltransferase	0.0247171	-3.36416	10.2971
CLAU_2037	Transcriptional regulator DeoR family	0.00174468	1.05906	2.08357
CLAU_2074	S4 domain protein YaaA	0.0313469	1.64813	3.13426
CLAU_2118	Hypothetical protein	0.00176495	-2.41196	5.32195
CLAU_2125	Dihydrodipicolinate synthetase	0.0134068	1.3965	2.63262
CLAU_2157	Alanine-glyoxylate transaminase	0.00656482	1.85006	3.60516
CLAU_2159	SpoOJ/ParA/ParB/repB family protein	0.0109387	1.39836	2.63603
CLAU_2172	PpiC-type peptidyl-prolyl cis-trans isomerase	0.0155673	1.43909	2.7115
CLAU_2174	L-arabinose isomerase	0.0016684	-1.35111	2.55109
CLAU_2176	Carbohydrate kinase FGGY	0.0104458	-1.4424	2.71773
CLAU_2178	Alpha-L-arabinofuranosidase domain protein	0.00141722	4.0936	17.0725
CLAU_2179	Sugar (Glycoside-Pentoside-Hexuronide) transporter	0.0184283	2.9835	7.90901
CLAU_2180	Periplasmic binding protein domain-containing protein	0.000993072	-4.57672	23.8632
CLAU_2181	Ribose import ATP-binding protein rbsA	0.00314778	-1.79847	3.47851
CLAU_2190	Thymidylate kinase	0.0160557	1.04621	2.0651
CLAU_2196	Chemotaxis protein MotA	0.0270663	-1.10383	2.14925
CLAU_2197	Motility protein B	0.0191858	-1.01669	2.02328
CLAU_2199	Ribosomal RNA small subunit methyltransferase I	0.00785284	1.18353	2.27132
CLAU_2211	Polysaccharide deacetylase	0.0347354	-1.48573	2.8006
CLAU_2243	UPF0272 protein	0.00174468	-1.42707	2.68899
CLAU_2244	Radical SAM domain protein	0.00272092	-1.56847	2.96589
CLAU_2255	hypothetical protein	0.00478305	-4.17942	18.1188
CLAU_2265	hypothetical protein	0.00943066	1.164	2.24078
CLAU_2281	CMP/dCMP deaminase zinc-binding protein	0.00757051	1.24364	2.36794
CLAU_2283	UDP-N-acetylglucosamine 2-epimerase	0.00266719	1.32553	2.50626
CLAU_2306	Peptide chain release factor 2	0.00718977	1.0143	2.01992
CLAU_2325	Phosphoribulokinase/uridine kinase family protein	0.00368786	-1.27071	2.4128
CLAU_2353	Holo-(acyl-carrier-protein) synthase	0.0123854	-1.33066	2.51518
CLAU_2354	ADP/ATP-dependent (S)-NAD(P)H-hydrate dehydratase	0.00758033	-1.26902	2.40997
CLAU_2378	Pyruvate kinase	0.00509681	-1.07969	2.11359
CLAU_2391	Methyl-accepting chemotaxis sensory transducer	0.00336465	-1.53367	2.8952
CLAU_2399	Glycosyl transferase	0.0198041	1.13981	2.20353
CLAU_2401	6-pyruvoyl tetrahydropterin synthase-related domain protein	0.0348127	1.20886	2.31154
CLAU_2431	hypothetical protein	0.010401	-1.10607	2.15259
CLAU_2448	Carboxyvinyl-carboxyphosphonate phosphorylmutase	0.000993072	-3.5433	11.6585
CLAU_2455	Glutamyl-tRNA reductase	0.00331237	1.32378	2.50321
CLAU_2485	Histidine kinase	0.00591346	-1.53909	2.90612
CLAU_2500	Peptidase M16C associated domain protein	0.027143	-1.02917	2.04085
CLAU_2536	Hypothetical protein	0.0162279	-1.37102	2.58653
CLAU_2596	NUDIX hydrolase	0.0123436	1.08846	2.12647
CLAU_2597	Hypothetical protein	0.0241762	-1.7522	3.36873
CLAU_2608	hypothetical protein	0.0115938	-1.14228	2.2073
CLAU_2609	Glycosidase related protein	0.000993072	-1.15737	2.23051
CLAU_2653	Dihydropteroate synthase	0.045713	-1.38004	2.60276
CLAU_2678	Homocysteine Methyltransferase	0.00685552	1.14378	2.2096
CLAU_2682	ATP-binding domain of ABC transporter	0.00184225	1.07015	2.09965
CLAU_2691	XshC-Cox1-family protein	0.00369403	-1.25871	2.39282
CLAU_2713	Formate dehydrogenase alpha subunit	0.00205228	-1.26723	2.40699
CLAU_2714	Molybdenum cofactor biosynthesis domain-containing protein	0.00154445	-1.83787	3.57482
CLAU_2716	Protein fdhD	0.00155827	-1.92611	3.80028
CLAU_2717	NADH-quinone oxidoreductase E subunit	0.00656482	-3.26347	9.60287
CLAU_2718	NADH dehydrogenase (quinone)	0.000307982	-3.98287	15.8112
CLAU_2719	4Fe-4S ferredoxin iron-sulfur binding domain-containing protein	0.000993072	-3.06266	8.35513
CLAU_2720	4Fe-4S dicluster domain	0.00250625	-3.42165	10.7157
CLAU_2721	Fe-only hydrogenase	0.00141722	-3.92812	15.2223
CLAU_2722	4Fe-4S dicluster domain	0.0307871	-1.36786	2.58088
CLAU_2728	UPF0735 ACT domain-containing protein	0.00135737	1.30453	2.47003
CLAU_2730	Homoserine kinase	0.000993072	1.80798	3.50153
CLAU_2740	Septum site-determining protein minC	0.000540423	1.14781	2.21578
CLAU_2748	hypothetical protein	0.00573058	1.82991	3.55516
CLAU_2766	Uroporphyrinogen decarboxylase (URO-D)	0.0121947	-1.56288	2.95443
CLAU_2771	Uroporphyrinogen decarboxylase (URO-D)	0.0115938	-2.4204	5.35319
CLAU_2787	putative transcriptional regulator	0.0125505	1.52105	2.86999
CLAU_2788	Hydroxylamine reductase	0.00174468	-2.12892	4.37391
CLAU_2829	Pyruvate/phosphate dikinase	0.00174468	-1.18014	2.26598
CLAU_2832	Isochorismatase hydrolase	0.0429045	1.51552	2.85902
CLAU_2842	Pyridoxal-5-phosphate-dependent protein subunit beta	0.000993072	-1.31198	2.48282
CLAU_2867	N5-carboxyaminoimidazole ribonucleotide mutase	0.0172315	1.80536	3.49517
CLAU_2868	Phosphoribosylaminoimidazolesuccinocarboxamide synthase	0.00893525	1.48734	2.80371
CLAU_2869	Amidophosphoribosyltransferase	0.00584984	1.02905	2.04068
CLAU_2870	Phosphoribosylformylglycinamidine cyclo-ligase	0.00149867	1.08661	2.12374
CLAU_2871	Phosphoribosylglycinamide formyltransferase	0.00276439	1.70102	3.2513
CLAU_2872	Bifunctional purine biosynthesis protein	0.00228889	1.17102	2.25171
CLAU_2907	Formate dehydrogenase	0.000307982	-3.65483	12.5954
CLAU_2911	GCN5-related N-acetyltransferase	0.0123854	1.25018	2.3787
CLAU_2921	Isocitrate/isopropylmalate dehydrogenase	0.00707904	-1.59173	3.0141
CLAU_2947	Pyruvate ferredoxin/flavodoxin oxidoreductase	0.00752941	1.161	2.23612
CLAU_2951	hypothetical protein	0.00338797	-1.15346	2.22446
CLAU_2952	CheW protein	0.00718977	1.13673	2.19882
CLAU_2955	Protein-glutamate O-methyltransferase	0.00353503	1.05854	2.08283
CLAU_2976	Flagellin domain protein	0.00181406	3.01173	8.06531
CLAU_3024	Methyl-accepting chemotaxis sensory transducer with Cache sensor	0.00221383	-1.57593	2.98128
CLAU_3074	Cell division protein sepF	0.00998675	1.73059	3.31863
CLAU_3076	hypothetical protein	0.0119593	1.08979	2.12843
CLAU_3077	DivIVA domain-containing protein	0.0100802	1.29631	2.45599
CLAU_3080	Pseudouridine synthase	0.0313469	1.11112	2.16013
CLAU_3085	hypothetical protein	0.00448519	-1.18357	2.27138
CLAU_3124	Hemolysin A	0.00329862	1.05626	2.07953
CLAU_3129	Sporulation transcriptional activator Spo0A	0.000891405	-6.52989	92.4044
CLAU_3134	Tyrosine recombinase xerC	0.00688977	-1.52429	2.87644
CLAU_3143	Positive regulator of sigma E RseC/MucC	0.00140603	-2.36391	5.14762
CLAU_3144	Electron transport complex protein rnfC	0.0195218	-1.14181	2.20658
CLAU_3145	Electron transport complex subunit D	0.00999211	-1.35437	2.55686
CLAU_3146	Electron transport complex subunit G	0.00246296	-1.07865	2.11206
CLAU_3147	Electron transport complex subunit E	0.0104458	-1.50731	2.8428
CLAU_3149	Electron transport complex subunit B	0.0420006	-1.18032	2.26627
CLAU_3154	Cof-like hydrolase	0.00779134	1.81408	3.51636
CLAU_3172	Methyl-accepting chemotaxis sensory transducer	0.0056181	-2.02946	4.08252
CLAU_3174	ATP phosphoribosyltransferase regulatory subunit	0.00141722	1.02747	2.03845
CLAU_3175	ATP phosphoribosyltransferase	0.00184225	1.73862	3.33715
CLAU_3176	Histidinol dehydrogenase	0.0069993	1.27248	2.41577
CLAU_3177	Imidazoleglycerol-phosphate dehydratase	0.00528519	1.31434	2.48688
CLAU_3179	1-(5-phosphoribosyl)-5-(5-phosphoribosylamino)methylideneamino imidazole-4-carboxamide isomerase	0.00165492	1.82962	3.55443
CLAU_3180	Histidinol-phosphate aminotransferase	0.00184225	1.6819	3.2085
CLAU_3181	Imidazole glycerol phosphate synthase subunit hisF	0.0438998	1.05339	2.0754
CLAU_3182	Phosphoribosyl-AMP cyclohydrolase	0.018646	2.18159	4.53654
CLAU_3191	Pyruvate formate-lyase	0.0216238	1.08974	2.12836
CLAU_3194	Histidine kinase	0.00591346	1.78068	3.43588
CLAU_3243	putative phosphate transport regulator	0.0204693	1.53374	2.89536
CLAU_3263	Ribulose-phosphate 3-epimerase	0.0102753	1.62428	3.08289
CLAU_3264	Thiamine pyrophosphokinase	0.0213911	1.17435	2.25692
CLAU_3269	Methyltransferase	0.0139347	1.03216	2.04508
CLAU_3276	hypothetical protein	0.00516905	1.37508	2.59382
CLAU_3284	Cell division transporter substrate-binding protein FtsY	0.0030076	1.22189	2.33253
CLAU_3291	50S ribosomal protein L19	0.0213228	1.29615	2.45572
CLAU_3300	GTP-sensing pleiotropic transcriptional repressor CodY	0.0184283	1.22655	2.34007
CLAU_3303	Uridylate kinase	0.00764442	1.51489	2.85777
CLAU_3359	Major facilitator superfamily MFS_1	0.00764442	-1.32324	2.50227
CLAU_3374	putative methyl-accepting chemotaxis protein	0.0357145	-1.0251	2.0351
CLAU_3384	Methyl-accepting chemotaxis sensory transducer	0.00531533	1.27558	2.42095
CLAU_3454	hypothetical protein	0.0016684	-1.64117	3.11918
CLAU_3513	NADH:flavin oxidoreductase	0.000993072	1.5784	2.98639
CLAU_3514	Alcohol dehydrogenase	0.0185249	2.60376	6.07867
CLAU_3520	ABC-type transporter related protein	0.00304051	1.52993	2.88771
CLAU_3524	Xanthine phosphoribosyltransferase	0.015716	1.0441	2.06208
CLAU_3548	putative Zn-ribbon nucleic-acid-binding protein	0.0353831	2.54328	5.82913
CLAU_3587	Serpin domain-containing protein	0.0370584	-1.04655	2.06558
CLAU_3593	Macrocin-O-methyltransferase	0.00240984	1.42334	2.68205
CLAU_3606	putative Mg(2+) transporter	0.0270663	1.20997	2.31333
CLAU_3619	Alcohol dehydrogenase	0.00127734	-2.11483	4.33138
CLAU_3620	Oxidoreductase	0.00161529	-2.52984	5.77508
CLAU_3621	Transcriptional regulator LysR family	0.0172315	-1.78979	3.45765
CLAU_3655	Bifunctional acetaldehyde-CoA/alcohol dehydrogenase	0.00281426	2.11937	4.34504
CLAU_3656	Bifunctional acetaldehyde-CoA/alcohol dehydrogenase	0.00357407	1.12058	2.17435
CLAU_3668	Hypothetical protein	0.0370596	-1.28203	2.43182
CLAU_3721	Rubrerythrin	0.0233367	-1.5576	2.94364
CLAU_3735	ABC-type transporter periplasmic subunit	0.0110155	-1.28746	2.44097
CLAU_3749	Fe-only hydrogenase	0.00174468	-1.42988	2.69424
CLAU_3771	Methyl-accepting chemotaxis sensory transducer	0.00607502	1.9742	3.92911
CLAU_3791	Hypothetical protein	0.0119593	-1.03574	2.05016
CLAU_3804	DNA alkylation repair enzyme	0.00291816	-1.70213	3.25381
CLAU_3809	Ethanolamine utilization protein EutS	0.000993072	4.42748	21.5181
CLAU_3810	Xanthine dehydrogenase accessory protein	0.0342259	-1.40985	2.6571
CLAU_3811	Molybdopterin-binding domain-containing protein	0.018382	-1.72749	3.31151
CLAU_3821	4-hydroxy-tetrahydrodipicolinate reductase	0.0249023	2.14684	4.42855
CLAU_3826	Peptide transport system permease component	0.03722	-1.64543	3.1284
CLAU_3831	Phosphopentomutase	0.00336624	-2.99712	7.98403
CLAU_3832	Pyrimidine-nucleoside phosphorylase	0.0122592	-1.99245	3.97911
CLAU_3837	Hypothetical protein	0.00178978	1.10942	2.15759
CLAU_3839	Xylose isomerase	0.00336465	-1.63935	3.11525
CLAU_3840	Xylulokinase	0.00427053	-1.58332	2.99659
CLAU_3842	Sugar transporter	0.00301925	-2.46651	5.52704
CLAU_3861	Alcohol dehydrogenase	0.00228889	2.15282	4.44697
CLAU_3864	Methyl-accepting chemotaxis sensory transducer	0.00688977	1.58957	3.0096
CLAU_3887	Cell wall binding repeat 2-containing protein	0.00943066	-1.43803	2.7095
CLAU_3903	Cupin 2 conserved barrel domain protein	0.0119007	-2.0606	4.17159
CLAU_3904	Xylulokinase	0.000891405	-2.37411	5.18417
CLAU_3906	Monosaccharide-transporting ATPase	0.0256499	-1.21795	2.32616
CLAU_3909	Periplasmic binding protein domain-containing protein	0.00358981	-2.19448	4.57723
CLAU_3910	Deoxyribose-phosphate aldolase/phospho-2-dehydro-3-deoxyheptonate aldolase	0.0201655	-1.10707	2.15408
CLAU_3945	Oligoendopeptidase F	0.0151567	-1.20185	2.30034
CLAU_3963	Nucleoside transporter	0.0184283	1.05483	2.07748
